# Supplementary material for: Syntheses and crystal structures of the ethanol, acetonitrile and diethyl ether Werner clathrates bis­(iso­thio­cyanato-κN)tetra­kis­(3-methyl­pyridine-κN)nickel(II)
Source: Acta Crystallogr E Crystallogr Commun. 2022 Sep 8;78(Pt 10):993–8. doi: 10.1107/S2056989022008891 (PMC9535821; doi:10.1107/S2056989022008891)
Supplement: Supplementary file 1 [file e-78-00993-sup1.cif]

##############################################################################
#                                                                            #
# This CIF contains the data in a paper accepted for publication in          #
# Acta Crystallographica Section E. It conforms to the requirements of       #
# Notes for Authors for Acta Crystallographica Section E, and has been       #
# peer reviewed under the auspices of the IUCr Commission on Journals.       #
#                                                                            #
# Full details of the Crystallographic Information File format               #
# are given in the paper "The Crystallographic Information File (CIF):       #
# a New Standard Archive File for Crystallography" by S. R. Hall, F. H.      #
# Allen and I. D. Brown [Acta Cryst. (1991), A47, 655-685].                  #
#                                                                            #
# The current version of the core CIF dictionary is obtainable from          #
# ftp://ftp.iucr.org/pub/cif_core.dic.                                       #
#                                                                            #
# Software is freely available for graphical display of the structure(s)     #
# in this CIF. For information consult the CIF software page                 #
# http://www.iucr.org/resources/cif/software.                                #
#                                                                            #
# This file may be used for bona fide research purposes within the           #
# scientific community so long as proper attribution is given to the journal # 
# article from which it was obtained.                                        #
#                                                                            #
##############################################################################
data_1
_audit_creation_method
;
Olex2 1.3-ac4
(compiled 2020.11.27 svn.r5f609507 for Rigaku Oxford Diffraction, GUI svn.r6214)
;
_chemical_name_systematic
;
Bis(isothiocyanato-\k<i>N</i>)tetrakis(3-methylpyridine-\k<i>N</i>)\
nickel(II) ethanol disolvate
;
_chemical_name_common     ?
_chemical_formula_moiety     'C26 H28 N6 Ni S2, 2(C2 H6 O)'
_chemical_formula_sum     'C30 H40 N6 Ni O2 S2'
_chemical_formula_iupac     '[Ni (N C S )2 (C6 H7 N)4], 2C2 H6 O'
_chemical_formula_weight     639.51
_chemical_melting_point     ?
_space_group_crystal_system     monoclinic
_space_group_name_H-M_alt     'C 1 2/c 1'
_space_group_name_Hall     '-C 2yc'
loop_
    _space_group_symop_operation_xyz
    'x, y, z'
    '-x, y, -z+1/2'
    'x+1/2, y+1/2, z'
    '-x+1/2, y+1/2, -z+1/2'
    '-x, -y, -z'
    'x, -y, z-1/2'
    '-x+1/2, -y+1/2, -z'
    'x+1/2, -y+1/2, z-1/2'
_cell_length_a     18.57630(10)
_cell_length_b     11.61790(10)
_cell_length_c     15.89980(10)
_cell_angle_alpha     90
_cell_angle_beta     97.4480(10)
_cell_angle_gamma     90
_cell_volume     3402.51(4)
_cell_formula_units_Z     4
_cell_measurement_reflns_used     28027
_cell_measurement_theta_min     4.4840
_cell_measurement_theta_max     79.3720
_cell_measurement_temperature     100.00(10)
_exptl_crystal_description     block
_exptl_crystal_colour     'light purple'
_exptl_crystal_size_max     0.2
_exptl_crystal_size_mid     0.1
_exptl_crystal_size_min     0.05
_exptl_crystal_density_diffrn     1.248
_exptl_crystal_density_meas     ?
_exptl_crystal_density_method     ?
_exptl_crystal_F_000     1352
_exptl_absorpt_coefficient_mu     2.242
_exptl_absorpt_correction_type     multi-scan
_exptl_absorpt_process_details
;
(CrysAlisPro; Rigaku OD, 2021)
;
_exptl_absorpt_correction_T_min     0.85661
_exptl_absorpt_correction_T_max     1.00000
_diffrn_ambient_temperature     100.00(10)
_diffrn_source     'micro-focus sealed X-ray tube'
_diffrn_radiation_type     'Cu K\a'
_diffrn_radiation_wavelength     1.54184
_diffrn_radiation_monochromator     mirror
_diffrn_measurement_device_type     'XtaLAB Synergy, Dualflex, HyPix'
_diffrn_measurement_device     'four-circle diffractometer'
_diffrn_measurement_method     '\w scans'
_diffrn_detector     'Hybrid Pixel Array Detector'
_diffrn_detector_area_resol_mean     10.0000
_diffrn_reflns_number     36997
_diffrn_reflns_av_R_equivalents     0.0176
_diffrn_reflns_av_unetI/netI     0.0065
_diffrn_reflns_theta_min     4.500
_diffrn_reflns_theta_max     79.679
_diffrn_reflns_theta_full     67.684
_diffrn_measured_fraction_theta_max     0.992
_diffrn_measured_fraction_theta_full     1.000
_diffrn_reflns_limit_h_min     -23
_diffrn_reflns_limit_h_max     21
_diffrn_reflns_limit_k_min     -14
_diffrn_reflns_limit_k_max     14
_diffrn_reflns_limit_l_min     -19
_diffrn_reflns_limit_l_max     20
_diffrn_radiation_probe     x-ray
_refine_special_details     ?
_reflns_number_total     3672
_reflns_number_gt     3589
_reflns_threshold_expression     'I > 2\s(I)'
_refine_ls_structure_factor_coef     Fsqd
_refine_ls_matrix_type     full
_refine_ls_R_factor_all     0.0364
_refine_ls_R_factor_gt     0.0360
_refine_ls_wR_factor_gt     0.0973
_refine_ls_wR_factor_ref     0.0976
_refine_ls_goodness_of_fit_ref     1.085
_refine_ls_restrained_S_all     1.085
_refine_ls_number_reflns     3672
_refine_ls_number_parameters     213
_refine_ls_number_restraints     1
_refine_ls_hydrogen_treatment     mixed
_refine_ls_weighting_scheme     calc
_refine_ls_weighting_details
              'w=1/[\s^2^(Fo^2^)+(0.0454P)^2^+3.9194P] where P=(Fo^2^+2Fc^2^)/3'
_atom_sites_solution_hydrogens     mixed
_atom_sites_solution_primary     dual
_atom_sites_solution_secondary     ?
_refine_ls_shift/su_max     0.001
_refine_ls_shift/su_mean     0.000
_refine_diff_density_max     0.437
_refine_diff_density_min     -0.381
_refine_ls_extinction_method
;
SHELXL-2016/6 (Sheldrick 2015b)
;
_refine_ls_extinction_coef     0.00015(4)
_refine_ls_extinction_expression
                                  'Fc^*^=kFc[1+0.001xFc^2^\l^3^/sin(2\q)]^-1/4^'
loop_
    _atom_type_symbol
    _atom_type_description
    _atom_type_scat_dispersion_real
    _atom_type_scat_dispersion_imag
    _atom_type_scat_source
    'C' 'C' 0.0181 0.0091
                         'International Tables Vol C Tables 4.2.6.8 and 6.1.1.4'
    'H' 'H' 0.0000 0.0000
                         'International Tables Vol C Tables 4.2.6.8 and 6.1.1.4'
    'N' 'N' 0.0311 0.0180
                         'International Tables Vol C Tables 4.2.6.8 and 6.1.1.4'
    'Ni' 'Ni' -3.0029 0.5091
                         'International Tables Vol C Tables 4.2.6.8 and 6.1.1.4'
    'O' 'O' 0.0492 0.0322
                         'International Tables Vol C Tables 4.2.6.8 and 6.1.1.4'
    'S' 'S' 0.3331 0.5567
                         'International Tables Vol C Tables 4.2.6.8 and 6.1.1.4'
_computing_data_collection
;
CrysAlisPro (Rigaku OD, 2021)
;
_computing_cell_refinement
;
CrysAlisPro (Rigaku OD, 2021)
;
_computing_data_reduction
;
CrysAlisPro (Rigaku OD, 2021)
;
_computing_structure_solution
;
<i>SHELXT2014/5</i> (Sheldrick, 2015a)
;
_computing_structure_refinement
;
<i>SHELXL2016/6</i> (Sheldrick, 2015b)
;
_computing_molecular_graphics
;
DIAMOND (Brandenburg & Putz, 1999)
;
_computing_publication_material
;
publCIF (Westrip, 2010)
;
loop_
    _atom_site_type_symbol
    _atom_site_label
    _atom_site_fract_x
    _atom_site_fract_y
    _atom_site_fract_z
    _atom_site_U_iso_or_equiv
    _atom_site_adp_type
    _atom_site_calc_flag
    _atom_site_occupancy
    _atom_site_disorder_assembly
    _atom_site_disorder_group
    Ni Ni1 0.500000 0.25420(2) 0.750000 0.01790(12) Uani d 1 . .
    N N1 0.42011(7) 0.25422(10) 0.82854(8) 0.0245(3) Uani d 1 . .
    C C1 0.36585(8) 0.25217(11) 0.85683(9) 0.0221(3) Uani d 1 . .
    S S1 0.28878(2) 0.24794(3) 0.89699(2) 0.03098(12) Uani d 1 . .
    N N11 0.55731(6) 0.38324(10) 0.82555(7) 0.0245(2) Uani d 1 . .
    C C11 0.52238(9) 0.47165(12) 0.85584(9) 0.0288(3) Uani d 1 . .
    H H11 0.470896 0.473317 0.844620 0.035 Uiso calc 1 . .
    C C12 0.55721(10) 0.56143(14) 0.90293(11) 0.0398(4) Uani d 1 . .
    C C13 0.63193(12) 0.5568(2) 0.91929(16) 0.0632(7) Uani d 1 . .
    H H13 0.657909 0.615808 0.951651 0.076 Uiso calc 1 . .
    C C14 0.66863(11) 0.4666(2) 0.88857(16) 0.0678(7) Uani d 1 . .
    H H14 0.720101 0.462974 0.899044 0.081 Uiso calc 1 . .
    C C15 0.62980(9) 0.38109(16) 0.84226(11) 0.0393(4) Uani d 1 . .
    H H15 0.655461 0.318635 0.821579 0.047 Uiso calc 1 . .
    C C16 0.51427(13) 0.65865(17) 0.93377(14) 0.0536(5) Uani d 1 . .
    H H16A 0.506739 0.718348 0.889971 0.080 Uiso calc 1 . .
    H H16B 0.540910 0.691251 0.985543 0.080 Uiso calc 1 . .
    H H16C 0.467130 0.629800 0.945930 0.080 Uiso calc 1 . .
    N N21 0.44290(6) 0.12465(10) 0.67471(7) 0.0212(2) Uani d 1 . .
    C C21 0.43798(7) 0.12692(12) 0.58975(8) 0.0220(3) Uani d 1 . .
    H H21 0.460160 0.189164 0.564102 0.026 Uiso calc 1 . .
    C C22 0.40237(7) 0.04368(12) 0.53708(8) 0.0248(3) Uani d 1 . .
    C C23 0.37036(9) -0.04668(14) 0.57566(10) 0.0329(3) Uani d 1 . .
    H H23 0.345507 -0.105716 0.542233 0.039 Uiso calc 1 . .
    C C24 0.37492(10) -0.05012(15) 0.66333(10) 0.0381(4) Uani d 1 . .
    H H24 0.353266 -0.111351 0.690695 0.046 Uiso calc 1 . .
    C C25 0.41140(8) 0.03678(13) 0.71022(9) 0.0294(3) Uani d 1 . .
    H H25 0.414269 0.034090 0.770276 0.035 Uiso calc 1 . .
    C C26 0.39962(9) 0.05215(14) 0.44214(9) 0.0323(3) Uani d 1 . .
    H H26A 0.361753 0.106922 0.419902 0.048 Uiso calc 1 . .
    H H26B 0.388635 -0.023684 0.416676 0.048 Uiso calc 1 . .
    H H26C 0.446699 0.078720 0.428104 0.048 Uiso calc 1 . .
    O O31 0.21100(8) 0.26594(14) 0.69605(11) 0.0553(4) Uani d 1 . .
    H H31 0.2297(17) 0.253(2) 0.749(2) 0.081(10) Uiso d 1 . .
    C C31 0.2139(2) 0.1760(4) 0.6416(3) 0.0422(8) Uani d 0.5 A 1
    H H31A 0.263961 0.165811 0.627965 0.051 Uiso calc 0.5 A 1
    H H31B 0.181366 0.190337 0.588223 0.051 Uiso calc 0.5 A 1
    C C32 0.1896(3) 0.0696(4) 0.6854(4) 0.0599(13) Uani d 0.5 A 1
    H H32A 0.224565 0.052494 0.735440 0.090 Uiso calc 0.5 A 1
    H H32B 0.187016 0.004215 0.646123 0.090 Uiso calc 0.5 A 1
    H H32C 0.141655 0.083178 0.702817 0.090 Uiso calc 0.5 A 1
    C C31' 0.2032(3) 0.1313(6) 0.6797(3) 0.0653(13) Uani d 0.5 A 2
    H H31C 0.244289 0.088968 0.711492 0.078 Uiso calc 0.5 A 2
    H H31D 0.157185 0.101977 0.696669 0.078 Uiso calc 0.5 A 2
    C C32' 0.2038(3) 0.1196(5) 0.5860(3) 0.0780(16) Uani d 0.5 A 2
    H H32D 0.162597 0.161779 0.555935 0.117 Uiso calc 0.5 A 2
    H H32E 0.200058 0.038053 0.570215 0.117 Uiso calc 0.5 A 2
    H H32F 0.249214 0.151212 0.570516 0.117 Uiso calc 0.5 A 2
loop_
    _atom_site_aniso_label
    _atom_site_aniso_U_11
    _atom_site_aniso_U_22
    _atom_site_aniso_U_33
    _atom_site_aniso_U_12
    _atom_site_aniso_U_13
    _atom_site_aniso_U_23
    Ni1 0.01946(19) 0.01906(18) 0.01550(18) 0.000 0.00346(12) 0.000
    N1 0.0232(6) 0.0273(6) 0.0235(6) 0.0014(4) 0.0054(5) 0.0020(4)
    C1 0.0271(7) 0.0214(6) 0.0178(6) 0.0030(5) 0.0024(5) 0.0015(4)
    S1 0.0215(2) 0.0433(2) 0.0295(2) 0.00391(13) 0.00857(15) 0.00623(14)
    N11 0.0283(6) 0.0239(6) 0.0218(5) -0.0037(5) 0.0046(4) -0.0031(4)
    C11 0.0368(8) 0.0249(7) 0.0257(7) -0.0014(6) 0.0079(6) -0.0026(5)
    C12 0.0528(10) 0.0317(8) 0.0383(8) -0.0107(7) 0.0190(7) -0.0116(7)
    C13 0.0501(11) 0.0683(14) 0.0754(15) -0.0315(10) 0.0244(10) -0.0458(12)
    C14 0.0319(9) 0.0880(17) 0.0852(16) -0.0214(10) 0.0138(10) -0.0533(14)
    C15 0.0272(7) 0.0477(10) 0.0435(9) -0.0073(7) 0.0067(7) -0.0188(8)
    C16 0.0740(14) 0.0356(9) 0.0547(11) -0.0057(9) 0.0221(10) -0.0198(8)
    N21 0.0231(5) 0.0233(5) 0.0172(5) -0.0032(4) 0.0031(4) -0.0004(4)
    C21 0.0230(6) 0.0247(6) 0.0184(6) -0.0016(5) 0.0034(5) 0.0015(5)
    C22 0.0242(6) 0.0297(7) 0.0202(6) -0.0010(5) 0.0019(5) -0.0022(5)
    C23 0.0371(8) 0.0324(8) 0.0290(7) -0.0132(6) 0.0034(6) -0.0058(6)
    C24 0.0504(10) 0.0354(8) 0.0295(8) -0.0206(7) 0.0091(7) 0.0001(6)
    C25 0.0379(8) 0.0315(7) 0.0195(6) -0.0102(6) 0.0057(6) 0.0019(5)
    C26 0.0393(8) 0.0371(8) 0.0197(7) -0.0045(6) 0.0014(6) -0.0043(6)
    O31 0.0430(8) 0.0768(11) 0.0444(8) 0.0050(7) -0.0006(6) -0.0149(7)
    C31 0.0380(19) 0.048(2) 0.041(2) -0.0017(16) 0.0067(16) -0.0083(19)
    C32 0.052(3) 0.041(2) 0.089(4) -0.016(2) 0.018(2) -0.013(3)
    C31' 0.075(4) 0.068(4) 0.050(3) -0.007(3) -0.006(3) 0.001(3)
    C32' 0.093(4) 0.077(3) 0.058(3) 0.021(3) -0.010(3) -0.020(3)
_geom_special_details
;
 All esds (except the esd in the dihedral angle between two l.s. planes)
 are estimated using the full covariance matrix.  The cell esds are taken
 into account individually in the estimation of esds in distances, angles
 and torsion angles; correlations between esds in cell parameters are only
 used when they are defined by crystal symmetry.  An approximate (isotropic)
 treatment of cell esds is used for estimating esds involving l.s. planes.
;
loop_
    _geom_bond_atom_site_label_1
    _geom_bond_atom_site_label_2
    _geom_bond_site_symmetry_2
    _geom_bond_distance
    _geom_bond_publ_flag
    Ni1 N1 2_656 2.0596(13) ?
    Ni1 N1 . 2.0597(13) y
    Ni1 N11 2_656 2.1195(12) ?
    Ni1 N11 . 2.1196(12) y
    Ni1 N21 . 2.1200(11) y
    Ni1 N21 2_656 2.1200(11) ?
    N1 C1 . 1.156(2) ?
    C1 S1 . 1.6423(15) ?
    N11 C11 . 1.3375(19) ?
    N11 C15 . 1.339(2) ?
    C11 H11 . 0.9500 ?
    C11 C12 . 1.393(2) ?
    C12 C13 . 1.380(3) ?
    C12 C16 . 1.501(2) ?
    C13 H13 . 0.9500 ?
    C13 C14 . 1.375(3) ?
    C14 H14 . 0.9500 ?
    C14 C15 . 1.382(2) ?
    C15 H15 . 0.9500 ?
    C16 H16A . 0.9800 ?
    C16 H16B . 0.9800 ?
    C16 H16C . 0.9800 ?
    N21 C21 . 1.3423(16) ?
    N21 C25 . 1.3376(17) ?
    C21 H21 . 0.9500 ?
    C21 C22 . 1.3894(19) ?
    C22 C23 . 1.388(2) ?
    C22 C26 . 1.5070(19) ?
    C23 H23 . 0.9500 ?
    C23 C24 . 1.386(2) ?
    C24 H24 . 0.9500 ?
    C24 C25 . 1.380(2) ?
    C25 H25 . 0.9500 ?
    C26 H26A . 0.9800 ?
    C26 H26B . 0.9800 ?
    C26 H26C . 0.9800 ?
    O31 H31 . 0.88(4) ?
    O31 C31 . 1.362(4) ?
    O31 C31' . 1.589(7) ?
    C31 H31A . 0.9900 ?
    C31 H31B . 0.9900 ?
    C31 C32 . 1.515(6) ?
    C32 H32A . 0.9800 ?
    C32 H32B . 0.9800 ?
    C32 H32C . 0.9800 ?
    C31' H31C . 0.9900 ?
    C31' H31D . 0.9900 ?
    C31' C32' . 1.498(7) ?
    C32' H32D . 0.9800 ?
    C32' H32E . 0.9800 ?
    C32' H32F . 0.9800 ?
loop_
    _geom_angle_atom_site_label_1
    _geom_angle_atom_site_label_2
    _geom_angle_atom_site_label_3
    _geom_angle_site_symmetry_1
    _geom_angle_site_symmetry_3
    _geom_angle
    _geom_angle_publ_flag
    N1 Ni1 N1 2_656 . 179.98(6) ?
    N1 Ni1 N11 . . 90.27(5) ?
    N1 Ni1 N11 2_656 . 89.72(5) ?
    N1 Ni1 N11 . 2_656 89.72(5) ?
    N1 Ni1 N11 2_656 2_656 90.27(5) ?
    N1 Ni1 N21 . 2_656 90.27(4) ?
    N1 Ni1 N21 2_656 2_656 89.74(5) ?
    N1 Ni1 N21 2_656 . 90.27(4) ?
    N1 Ni1 N21 . . 89.74(5) ?
    N11 Ni1 N11 2_656 . 89.96(7) ?
    N11 Ni1 N21 2_656 . 90.25(5) ?
    N11 Ni1 N21 . 2_656 90.25(5) ?
    N11 Ni1 N21 . . 179.79(5) ?
    N11 Ni1 N21 2_656 2_656 179.79(5) ?
    N21 Ni1 N21 2_656 . 89.53(6) ?
    C1 N1 Ni1 . . 165.69(12) ?
    N1 C1 S1 . . 179.47(12) ?
    C11 N11 Ni1 . . 121.04(10) ?
    C11 N11 C15 . . 117.74(13) ?
    C15 N11 Ni1 . . 121.18(10) ?
    N11 C11 H11 . . 118.1 ?
    N11 C11 C12 . . 123.72(15) ?
    C12 C11 H11 . . 118.1 ?
    C11 C12 C16 . . 120.62(17) ?
    C13 C12 C11 . . 117.27(16) ?
    C13 C12 C16 . . 122.11(17) ?
    C12 C13 H13 . . 120.1 ?
    C14 C13 C12 . . 119.71(17) ?
    C14 C13 H13 . . 120.1 ?
    C13 C14 H14 . . 120.4 ?
    C13 C14 C15 . . 119.27(18) ?
    C15 C14 H14 . . 120.4 ?
    N11 C15 C14 . . 122.30(17) ?
    N11 C15 H15 . . 118.9 ?
    C14 C15 H15 . . 118.9 ?
    C12 C16 H16A . . 109.5 ?
    C12 C16 H16B . . 109.5 ?
    C12 C16 H16C . . 109.5 ?
    H16A C16 H16B . . 109.5 ?
    H16A C16 H16C . . 109.5 ?
    H16B C16 H16C . . 109.5 ?
    C21 N21 Ni1 . . 121.21(9) ?
    C25 N21 Ni1 . . 121.18(9) ?
    C25 N21 C21 . . 117.61(12) ?
    N21 C21 H21 . . 118.0 ?
    N21 C21 C22 . . 123.90(12) ?
    C22 C21 H21 . . 118.0 ?
    C21 C22 C26 . . 120.66(13) ?
    C23 C22 C21 . . 117.25(12) ?
    C23 C22 C26 . . 122.09(13) ?
    C22 C23 H23 . . 120.2 ?
    C24 C23 C22 . . 119.50(14) ?
    C24 C23 H23 . . 120.2 ?
    C23 C24 H24 . . 120.5 ?
    C25 C24 C23 . . 118.95(14) ?
    C25 C24 H24 . . 120.5 ?
    N21 C25 C24 . . 122.79(13) ?
    N21 C25 H25 . . 118.6 ?
    C24 C25 H25 . . 118.6 ?
    C22 C26 H26A . . 109.5 ?
    C22 C26 H26B . . 109.5 ?
    C22 C26 H26C . . 109.5 ?
    H26A C26 H26B . . 109.5 ?
    H26A C26 H26C . . 109.5 ?
    H26B C26 H26C . . 109.5 ?
    C31 O31 H31 . . 116.0(18) ?
    C31' O31 H31 . . 90.7(18) ?
    O31 C31 H31A . . 110.3 ?
    O31 C31 H31B . . 110.3 ?
    O31 C31 C32 . . 107.2(4) ?
    H31A C31 H31B . . 108.5 ?
    C32 C31 H31A . . 110.3 ?
    C32 C31 H31B . . 110.3 ?
    C31 C32 H32A . . 109.5 ?
    C31 C32 H32B . . 109.5 ?
    C31 C32 H32C . . 109.5 ?
    H32A C32 H32B . . 109.5 ?
    H32A C32 H32C . . 109.5 ?
    H32B C32 H32C . . 109.5 ?
    O31 C31' H31C . . 111.0 ?
    O31 C31' H31D . . 111.0 ?
    H31C C31' H31D . . 109.0 ?
    C32' C31' O31 . . 103.9(5) ?
    C32' C31' H31C . . 111.0 ?
    C32' C31' H31D . . 111.0 ?
    C31' C32' H32D . . 109.5 ?
    C31' C32' H32E . . 109.5 ?
    C31' C32' H32F . . 109.5 ?
    H32D C32' H32E . . 109.5 ?
    H32D C32' H32F . . 109.5 ?
    H32E C32' H32F . . 109.5 ?
loop_
    _geom_hbond_atom_site_label_D
    _geom_hbond_atom_site_label_H
    _geom_hbond_atom_site_label_A
    _geom_hbond_site_symmetry_A
    _geom_hbond_distance_DH
    _geom_hbond_distance_HA
    _geom_hbond_distance_DA
    _geom_hbond_angle_DHA
    C15 H15 O31 2_656 0.95 2.61 3.373(2) 138.1
    O31 H31 S1 . 0.88(4) 2.46(4) 3.3379(17) 172(2)
_shelx_space_group_comment
;
The symmetry employed for this shelxl refinement is uniquely defined
by the following loop, which should always be used as a source of
symmetry information in preference to the above space-group names.
They are only intended as comments.
;
_shelx_estimated_absorpt_T_min     ?
_shelx_estimated_absorpt_T_max     ?
_shelx_hkl_file
;
   0   0  -1    0.12    0.04
   0   0  -1    0.09    0.05
   0   0   1    0.01    0.05
   0   0  -2  986.24    9.89
   0   0  -2 1010.06    9.84
   0   0   2 1010.32    9.97
   0   0  -3    0.06    0.13
   0   0  -3    0.05    0.12
   0   0  -3    0.14    0.16
   0   0   3    0.08    0.16
   0   0  -4 4790.82   46.04
   0   0  -4 4824.90   46.31
   0   0   4 4781.65   46.25
   0   0  -5    0.04    0.18
   0   0  -5    0.21    0.23
   0   0   5    0.22    0.21
   0   0  -6  451.57    5.23
   0   0  -6  463.71    5.63
   0   0  -6  447.37    5.67
   0   0   6  457.60    5.53
   0   0   7    0.09    0.30
   0   0  -7    0.08    0.20
   0   0  -7    0.10    0.25
   0   0  -7    0.10    0.28
   0   0   7    0.13    0.23
   0   0  -8  522.26    6.12
   0   0   8  523.78    6.83
   0   0  -8  491.13    6.66
   0   0  -8  507.38    6.76
   0   0   8  506.55    6.52
   0   0   9    0.17    0.32
   0   0   9    0.05    0.33
   0   0  -9    0.60    0.26
   0   0  -9    0.09    0.33
   0   0   9    0.12    0.29
   0   0  -9    0.05    0.34
   0   0  10   10.41    0.91
   0   0  10   11.46    0.90
   0   0 -10   12.95    0.96
   0   0  10   13.86    0.90
   0   0  10   14.49    0.53
   0   0 -10   14.16    0.50
   0   0 -10   13.93    0.97
   0   0  10   14.96    0.55
   0   0  11    0.10    0.37
   0   0  11    0.03    0.37
   0   0 -11    0.07    0.40
   0   0  11    0.23    0.23
   0   0 -11    0.21    0.21
   0   0 -11    0.15    0.40
   0   0  11    0.26    0.24
   0   0  12  924.83   12.00
   0   0  12  886.28   11.67
   0   0 -12  903.47    9.42
   0   0  12  913.07    9.49
   0   0 -12  835.90   11.70
   0   0  12  860.95   11.18
   0   0 -12  907.78   11.68
   0   0  12  903.79    9.56
   0   0  13    0.28    0.45
   0   0  13    0.11    0.43
   0   0  13    0.04    0.26
   0   0 -13    0.02    0.24
   0   0  13    0.24    0.26
   0   0  13    0.22    0.51
   0   0 -13    0.04    0.37
   0   0  13   -0.01    0.24
   0   0  13    0.12    0.23
   0   0 -13    0.26    0.28
   0   0  13    0.18    0.30
   0   0  14  409.65    4.94
   0   0  14  416.52    7.21
   0   0  14  389.68    6.74
   0   0 -14  412.11    4.79
   0   0  14  403.00    4.83
   0   0  14  413.84    7.43
   0   0  14  408.09    4.81
   0   0 -14  399.74    4.86
   0   0  14  401.67    4.93
   0   0 -14  384.40    6.73
   0   0  14  391.39    4.70
   0   0  15    0.12    0.26
   0   0  15   -0.17    0.27
   0   0  15    0.10    0.27
   0   0  15    0.62    0.31
   0   0 -15   -0.01    0.28
   0   0  15    0.04    0.23
   0   0 -15    0.57    0.26
   0   0  16    3.32    0.35
   0   0 -16    4.50    0.42
   0   0 -16    3.30    0.33
   0   0  16    3.59    0.35
   0   0 -16    3.05    0.35
   0   0  16    3.16    0.39
   0   0  16    3.47    0.40
   0   0 -17   -0.11    0.21
   0   0 -17    0.39    0.22
   0   0  17    0.14    0.26
   0   0  17   -0.05    0.22
   0   0  17    0.10    0.27
   0   0 -17    0.10    0.24
   0   0 -18    5.87    0.31
   0   0 -18    6.25    0.30
   0   0  18    5.33    0.31
   0   0 -18    6.29    0.36
   0   0  19    0.08    0.16
   0   0 -19   -0.01    0.12
   0   0 -19   -0.02    0.14
   0   0  20   67.11    0.84
   0   0  20   61.55    0.82
   0   2   0  126.62    1.71
   0   2   0  125.76    1.60
   0  -2   0  125.63    1.70
   0   2   0  126.85    1.73
   0  -2   0  123.38    1.51
   0   2  -1  122.54    1.70
   0  -2   1  119.90    1.65
   0   2   1  120.65    1.69
   0  -2  -1  120.37    1.61
   0  -2   1  113.24    1.65
   0  -2   1  112.50    1.59
   0   2  -1  125.06    1.61
   0  -2   1  119.28    1.55
   0   2   1  123.78    1.71
   0  -2  -2 2003.42   19.04
   0   2   2 1926.50   19.06
   0  -2   2 1942.57   18.84
   0   2  -2 1900.87   18.63
   0  -2  -2 1909.26   19.03
   0  -2   2 1893.73   19.04
   0  -2   2 1895.42   18.99
   0   2  -2 1984.56   18.93
   0  -2   2 1904.98   18.65
   0   2   2 1931.35   19.04
   0  -2  -2 1945.19   19.12
   0   2  -3  422.88    4.47
   0  -2   3  409.18    4.52
   0   2   3  413.61    4.88
   0   2  -3  414.37    4.32
   0   2  -3  432.52    4.77
   0  -2   3  409.23    4.33
   0   2   3  409.07    4.85
   0  -2  -3  420.83    4.89
   0  -2   3  421.70    4.83
   0  -2  -3  425.33    4.84
   0   2  -4   59.12    1.10
   0  -2   4   59.56    1.07
   0  -2   4   70.70    1.40
   0  -2   4   65.81    0.96
   0   2   4   58.67    1.26
   0  -2  -4   61.91    1.35
   0   2  -4   62.39    1.30
   0  -2  -4   55.77    1.24
   0  -2   4   57.62    1.29
   0   2  -5  460.95    5.25
   0  -2   5  454.10    5.03
   0   2   5  448.15    5.48
   0  -2   5  463.10    5.60
   0   2  -5  473.52    5.59
   0  -2  -5  456.10    5.45
   0  -2   5  464.30    5.62
   0  -2  -6  113.21    2.28
   0  -2   6  111.38    1.70
   0   2  -6  115.99    1.98
   0   2   6  115.05    2.12
   0   2  -6  113.88    2.19
   0  -2   6  118.68    2.21
   0  -2  -6  109.71    2.15
   0  -2  -6  111.61    2.04
   0  -2   6  111.09    2.18
   0   2  -7   91.68    1.89
   0  -2  -7   94.23    2.21
   0  -2   7   93.81    1.55
   0  -2   7   94.12    2.08
   0   2   7   94.25    2.02
   0   2  -7   96.02    2.13
   0  -2  -7   94.98    1.92
   0  -2  -7   96.84    2.05
   0  -2   7   97.63    2.19
   0  -2  -8  743.68    9.24
   0   2  -8  735.93    8.65
   0  -2   8  738.27    9.14
   0  -2  -8  736.12    8.57
   0  -2  -8  723.82    8.82
   0   2   8  742.87    8.87
   0  -2   8  740.17    8.97
   0   2  -8  756.47    9.10
   0  -2  -9  162.33    3.33
   0  -2   9  156.37    3.19
   0   2   9  163.39    3.18
   0   2  -9  166.02    3.36
   0  -2   9  161.43    2.16
   0  -2  -9  162.56    3.38
   0   2  -9  154.81    2.99
   0  -2  -9  162.23    3.09
   0  -2   9  163.95    3.50
   0  -2   9  163.48    3.36
   0   2   9  158.41    2.98
   0   2   9  157.36    2.16
   0   2  10    6.48    0.39
   0   2 -10    6.95    0.35
   0  -2  10    6.11    0.35
   0   2 -10    6.55    0.74
   0  -2 -10    6.18    0.74
   0   2  10    6.03    0.66
   0  -2  10    6.57    0.39
   0   2 -10    7.15    0.67
   0  -2 -10    6.37    0.74
   0  -2  10    7.93    0.84
   0  -2 -10    8.23    0.71
   0   2  10   10.22    0.88
   0   2  10    8.59    0.70
   0  -2  10    9.74    0.86
   0   2  10    6.44    0.41
   0  -2 -11   76.46    1.39
   0   2 -11   74.20    1.26
   0   2  11   74.82    2.24
   0   2 -11   77.51    2.47
   0  -2 -11   74.93    2.43
   0  -2  11   75.18    1.41
   0   2  11   77.12    1.39
   0  -2 -11   76.03    2.47
   0   2 -11   75.38    2.19
   0   2  11   72.70    2.10
   0  -2  11   77.36    2.58
   0  -2  11   71.56    2.41
   0   2  11   72.75    2.44
   0  -2 -11   70.59    2.08
   0   2  11   76.90    1.45
   0  -2  11   72.94    1.42
   0  -2 -12  199.87    2.73
   0   2 -12  193.20    2.56
   0  -2  12  194.34    2.75
   0   2  12  197.99    2.72
   0   2 -12  189.19    4.28
   0  -2 -12  195.60    4.34
   0  -2 -12  201.17    4.43
   0  -2  12  195.64    2.80
   0   2  12  196.42    2.80
   0  -2  12  191.58    4.37
   0   2  12  194.30    4.41
   0  -2  12  190.70    4.45
   0   2  13    5.34    0.82
   0  -2  13    7.44    0.97
   0  -2 -13    7.13    0.92
   0  -2 -13    7.45    0.52
   0  -2  13    8.84    0.54
   0   2  13    8.48    0.54
   0   2 -13    8.31    0.43
   0  -2 -13    8.46    0.50
   0   2  13    7.65    0.47
   0  -2  13    7.64    0.50
   0  -2 -13    7.48    0.91
   0   2 -13    7.93    0.94
   0  -2  13    7.15    0.49
   0   2  13    7.47    0.48
   0  -2  13    6.78    0.92
   0   2  13    7.33    0.93
   0  -2  13    6.18    0.90
   0   2 -13    8.38    0.50
   0  -2  13    7.60    0.51
   0   2  13    7.73    0.48
   0   2 -14  470.70    5.46
   0  -2 -14  459.13    5.47
   0  -2  14  465.54    5.49
   0   2  14  462.99    5.43
   0  -2  14  469.14    5.54
   0  -2  14  467.21    5.58
   0   2  14  466.21    5.57
   0  -2 -14  469.16    5.53
   0   2  14  465.04    5.44
   0   2  14  475.94    5.55
   0  -2  14  484.70    5.57
   0   2 -15    2.84    0.38
   0  -2 -15    3.02    0.38
   0  -2  15    2.65    0.36
   0   2  15    2.26    0.34
   0   2  15    2.71    0.32
   0  -2  15    2.61    0.37
   0  -2  15    2.70    0.36
   0   2  15    3.00    0.38
   0   2 -15    2.70    0.34
   0  -2 -15    2.58    0.35
   0  -2  15    2.18    0.38
   0   2  15    2.82    0.40
   0   2  15    2.45    0.33
   0  -2  16   52.17    1.13
   0   2  16   50.49    1.09
   0   2 -16   51.97    1.14
   0  -2  16   51.30    1.17
   0  -2 -16   52.73    1.15
   0   2  16   53.04    1.21
   0   2 -16   49.41    1.07
   0  -2 -16   49.85    1.13
   0   2  16   50.63    1.16
   0  -2  16   51.47    1.17
   0  -2  17    0.24    0.21
   0  -2 -17    0.40    0.24
   0  -2  17    0.34    0.26
   0  -2  17    0.19    0.26
   0   2  17    0.10    0.24
   0   2  17    0.59    0.27
   0  -2 -17    0.27    0.24
   0   2 -17    0.58    0.25
   0   2 -18   19.37    0.55
   0  -2 -18   17.99    0.54
   0   2  18   19.53    0.58
   0  -2 -18   18.73    0.55
   0  -2  18   15.96    0.54
   0   2  18   16.07    0.52
   0  -2  18   15.36    0.52
   0  -2  18   15.68    0.50
   0  -2 -19    9.88    0.31
   0  -2  19   10.10    0.34
   0   2  19   11.03    0.35
   0  -2  19   10.82    0.34
   0  -4   0 2512.38   24.75
   0   4   0 2571.73   25.45
   0  -4   0 2540.30   25.30
   0  -4   0 2534.35   25.45
   0  -4   0 2518.15   24.83
   0   4   0 2611.59   25.40
   0  -4  -1    6.72    0.50
   0  -4   1    7.62    0.46
   0   4   1    7.40    0.52
   0   4  -1    7.58    0.44
   0  -4   1    7.27    0.50
   0   4   1    7.19    0.51
   0   4  -1    8.31    0.53
   0  -4  -1    7.88    0.42
   0  -4   1    6.15    0.38
   0  -4   1    6.06    0.48
   0   4  -1    7.95    0.53
   0  -4   2  425.94    4.55
   0   4   2  421.63    4.52
   0  -4  -2  464.47    5.37
   0  -4   2  475.30    5.50
   0   4   2  476.61    5.62
   0   4  -2  477.86    5.61
   0  -4  -2  446.53    5.65
   0  -4   2  478.27    5.58
   0  -4   2  465.21    5.35
   0  -4  -2  446.53    5.60
   0  -4   2  469.40    5.24
   0   4   2  482.79    5.67
   0   4  -2  478.44    5.35
   0   4   3  620.28    7.44
   0  -4   3  631.02    7.16
   0  -4  -3  637.37    7.29
   0   4  -3  625.67    7.39
   0   4  -3  606.47    6.71
   0  -4   3  645.17    7.41
   0  -4   3  638.03    7.30
   0  -4  -3  642.74    7.50
   0   4  -3  627.51    7.17
   0  -4   3  624.49    6.83
   0   4   3  624.13    7.42
   0  -4   4   19.24    0.75
   0   4   4   17.54    0.86
   0  -4  -4   17.76    0.84
   0   4  -4   18.71    0.86
   0   4  -4   17.88    0.56
   0  -4  -4   15.62    0.82
   0  -4   4   16.70    0.82
   0  -4   4   16.07    0.80
   0   4  -4   18.23    0.78
   0  -4  -4   18.84    0.90
   0  -4   4   17.74    0.58
   0  -4   5  111.87    2.01
   0   4   5  117.68    2.43
   0  -4  -5  109.93    2.35
   0  -4  -5  117.13    2.39
   0  -4   5  120.44    2.46
   0  -4   5  122.77    2.41
   0   4   5  110.41    2.27
   0   4  -5  118.63    2.28
   0  -4  -5  114.04    2.46
   0  -4   5  104.95    1.59
   0  -4   6  823.69    9.17
   0  -4  -6  814.87   10.06
   0  -4   6  859.82   10.20
   0  -4   6  853.66   10.00
   0  -4  -6  851.44    9.94
   0   4  -6  871.90    9.88
   0   4   6  834.48    9.86
   0  -4  -7    6.62    0.68
   0  -4   7    6.46    0.44
   0  -4  -7    6.60    0.67
   0  -4  -7    6.30    0.62
   0  -4   7    6.18    0.70
   0  -4   7    6.62    0.65
   0   4   7    6.70    0.60
   0   4  -7    7.31    0.64
   0   4  -8  970.33   11.54
   0   4   8  958.48   11.45
   0  -4   8  970.59    9.92
   0  -4  -8  956.29    9.84
   0  -4  -8  960.13   11.83
   0  -4  -8  970.56   11.70
   0  -4   8  986.35   12.06
   0  -4   8  971.38   11.76
   0  -4  -8  963.24   11.42
   0  -4   8  967.17   11.68
   0   4   8  966.36    9.81
   0   4  -9   14.30    0.99
   0   4   9   12.34    0.90
   0   4   9   12.59    0.49
   0   4   9   12.13    0.49
   0  -4   9   12.50    0.49
   0   4  -9   11.81    0.44
   0  -4   9   15.80    1.15
   0  -4   9   16.17    1.09
   0  -4  -9   16.37    1.00
   0  -4  -9   17.75    1.09
   0  -4  -9   12.42    0.50
   0  -4   9   12.31    0.53
   0   4  10   16.41    0.65
   0  -4 -10   14.60    0.55
   0  -4  10   14.88    0.60
   0   4  10   13.58    0.98
   0   4 -10   14.56    1.07
   0   4  10   17.23    0.61
   0  -4  10   14.77    0.55
   0   4 -10   16.46    0.55
   0  -4  10    9.61    0.90
   0   4  10    9.76    0.89
   0  -4  10   11.63    1.08
   0  -4 -10   11.15    0.88
   0  -4  10   13.98    1.09
   0  -4 -10   11.59    0.95
   0   4  11  203.47    2.84
   0   4 -11  201.86    2.67
   0  -4  11  199.70    2.68
   0   4  11  207.30    2.77
   0  -4  11  205.40    2.82
   0  -4 -11  200.48    2.65
   0   4  11  196.54    4.09
   0  -4 -11  197.08    4.28
   0   4 -11  200.02    4.31
   0  -4 -11  198.51    4.19
   0   4  11  188.29    4.13
   0  -4  11  199.27    4.32
   0  -4  12    5.88    0.42
   0   4  12    6.03    0.42
   0   4  12    5.95    0.85
   0  -4 -12    5.59    0.77
   0  -4  12    5.72    0.85
   0   4  12    5.17    0.77
   0   4  12    5.77    0.45
   0  -4 -12    6.31    0.91
   0  -4 -12    6.30    0.47
   0   4  12    6.96    0.50
   0   4 -12    7.11    0.44
   0   4  12    6.32    0.45
   0  -4  12    6.15    0.40
   0  -4  12    5.68    0.45
   0  -4 -12    6.34    0.39
   0  -4 -12    6.81    0.85
   0   4 -12    7.83    0.91
   0  -4  12    6.30    0.45
   0   4  12    6.34    0.45
   0  -4  13   23.25    0.76
   0   4  13   23.04    0.75
   0  -4  13   21.72    0.78
   0   4  13   21.65    0.75
   0   4  13   20.58    0.76
   0  -4  13   24.00    0.85
   0   4  13   20.60    0.79
   0  -4 -13   21.26    0.80
   0  -4  13   21.57    0.75
   0   4 -13   22.50    0.73
   0   4 -14   79.03    1.45
   0  -4 -14   76.80    1.54
   0  -4  14   78.43    1.55
   0   4  14   78.38    1.49
   0   4  14   76.84    1.53
   0  -4  14   84.53    1.65
   0   4  14   77.13    1.58
   0  -4 -14   76.11    1.56
   0  -4 -14   76.54    1.56
   0   4  14   86.27    1.52
   0  -4  14   85.14    1.53
   0  -4  14   79.56    1.49
   0  -4 -15    0.39    0.30
   0  -4  15    0.12    0.26
   0   4  15    0.15    0.24
   0   4  15    0.07    0.25
   0  -4  15    0.31    0.30
   0   4  15    0.17    0.30
   0  -4 -15   -0.05    0.31
   0   4 -15    0.32    0.24
   0  -4  15    0.23    0.25
   0   4  15   -0.06    0.25
   0  -4 -16    9.07    0.49
   0  -4  16    8.28    0.45
   0   4  16    8.95    0.50
   0  -4 -16    8.06    0.49
   0   4 -16    8.28    0.41
   0  -4  16    8.91    0.51
   0  -4  16    8.71    0.47
   0   4  16    8.56    0.44
   0   4  16    8.59    0.43
   0  -4  16    8.00    0.43
   0  -4 -17    3.21    0.29
   0   4 -17    2.86    0.25
   0  -4 -17    3.08    0.31
   0  -4  17    3.29    0.33
   0  -4  17    3.14    0.29
   0  -4 -17    3.01    0.31
   0   4  17    3.41    0.31
   0   4  17    3.29    0.27
   0  -4 -18   27.92    0.63
   0  -4  18   27.29    0.64
   0  -4  18   27.16    0.65
   0   4  18   29.08    0.65
   0  -4 -18   28.76    0.63
   0  -4 -18   28.71    0.61
   0  -4 -19   28.59    0.48
   0  -4 -19   26.52    0.46
   0   6   0 3243.34   31.85
   0   6   0 3179.40   31.92
   0  -6   0 3179.53   31.60
   0  -6   0 3137.14   31.79
   0   6   1  122.06    2.64
   0  -6  -1  117.75    2.12
   0   6  -1  120.99    2.62
   0  -6   1  109.77    1.81
   0  -6  -1  119.06    2.58
   0   6   1  119.22    2.63
   0   6  -1  116.46    2.65
   0  -6   1  116.74    2.38
   0  -6  -1  124.28    2.67
   0  -6   1  124.84    2.13
   0  -6   1  127.54    2.64
   0   6   2  523.77    6.88
   0   6  -2  511.04    6.83
   0  -6  -2  489.88    6.22
   0   6   2  500.31    6.93
   0  -6   2  490.84    6.30
   0   6  -2  494.07    6.29
   0   6  -2  511.48    6.89
   0  -6  -2  502.27    6.82
   0  -6   2  529.12    6.83
   0  -6   2  495.50    6.19
   0  -6   3   93.01    1.94
   0   6   3   94.13    2.38
   0   6  -3   92.00    2.06
   0  -6  -3   95.04    2.41
   0   6  -3   92.95    1.85
   0   6  -3   96.32    2.41
   0  -6   3   97.59    2.35
   0  -6   3   90.35    2.06
   0   6   3   97.13    2.39
   0   6  -3   94.64    2.35
   0  -6  -3   92.59    2.09
   0  -6   4    9.90    0.71
   0   6   4   10.34    0.83
   0  -6  -4    9.14    0.70
   0   6  -4   10.04    0.81
   0  -6   4    9.38    0.55
   0   6   4    9.93    0.82
   0   6  -4   10.43    0.71
   0  -6   4    9.58    0.73
   0  -6  -4   12.81    0.92
   0  -6   4   11.78    0.84
   0  -6   5   17.83    1.06
   0  -6  -5   14.85    1.00
   0  -6   5   13.68    0.91
   0   6  -5   15.23    0.90
   0   6   5   15.21    1.02
   0  -6   5   15.91    0.55
   0  -6   5   16.35    0.53
   0   6  -5   16.81    1.05
   0  -6  -5   16.52    0.95
   0   6   5   15.42    1.02
   0  -6   5   15.13    0.85
   0  -6  -5   16.44    0.55
   0  -6   6  247.69    3.05
   0  -6  -6  250.84    3.11
   0  -6   6  251.09    3.14
   0  -6  -6  250.43    3.14
   0   6   6  246.82    4.62
   0   6   6  245.76    4.48
   0   6  -6  250.41    4.30
   0   6   6  254.03    3.03
   0  -6   6  255.42    3.15
   0  -6   6  243.74    3.07
   0   6   6  259.18    4.69
   0   6  -6  258.44    4.61
   0  -6  -6  257.24    4.47
   0  -6   6  254.22    4.54
   0  -6   6  252.32    4.53
   0  -6  -6  248.88    4.56
   0  -6   7    1.67    0.24
   0  -6  -7    1.79    0.26
   0  -6   7    1.83    0.28
   0  -6  -7    1.73    0.28
   0   6  -7    1.68    0.42
   0   6   7    1.45    0.45
   0  -6   7    2.13    0.29
   0   6   7    1.85    0.25
   0   6  -7    1.38    0.47
   0  -6  -7    1.67    0.45
   0  -6  -7    1.35    0.49
   0  -6   7    1.46    0.26
   0  -6   7    1.13    0.42
   0  -6   7    2.82    0.56
   0  -6  -7    2.22    0.57
   0  -6  -8  119.23    1.82
   0  -6   8  113.90    1.88
   0  -6  -8  122.57    1.90
   0   6   8  114.96    3.01
   0   6  -8  117.89    2.94
   0  -6   8  121.28    1.89
   0   6   8  121.93    1.80
   0  -6   8  116.21    1.84
   0  -6  -8  118.23    3.09
   0   6  -8  118.76    3.13
   0  -6   8  114.42    3.03
   0  -6  -8  115.06    3.15
   0  -6  -8  113.87    3.03
   0  -6   8  111.81    3.15
   0  -6  -9   14.46    0.56
   0  -6   9   14.43    0.60
   0   6   9   14.52    0.58
   0  -6   9   14.26    0.61
   0  -6  -9   14.79    0.61
   0   6  -9   13.55    1.05
   0   6   9   14.41    1.08
   0  -6   9   16.04    0.62
   0  -6   9   16.76    1.26
   0  -6   9   17.14    1.19
   0  -6  -9   15.79    1.18
   0  -6  -9   16.62    1.18
   0   6  -9   14.45    1.14
   0  -6  -9   15.60    1.18
   0  -6 -10   16.11    1.23
   0  -6  10   17.88    1.38
   0  -6 -10   17.10    1.18
   0   6  10   12.97    0.61
   0  -6 -10   14.69    1.16
   0   6 -10   15.39    1.22
   0  -6  10   16.23    0.66
   0  -6  10   16.21    0.68
   0  -6 -10   13.84    0.63
   0  -6 -10   13.57    0.54
   0  -6  10   14.69    0.62
   0   6  10   13.96    0.58
   0  -6 -10   14.12    0.61
   0   6  10   13.72    0.61
   0  -6 -10   14.24    0.62
   0  -6  10   14.85    0.66
   0   6  10   12.92    1.06
   0   6 -10   15.73    1.15
   0  -6  10   15.78    0.63
   0  -6  10   15.63    0.66
   0   6  11  130.01    2.18
   0  -6 -11  133.36    2.18
   0  -6  11  137.27    2.17
   0   6  11  132.56    2.12
   0  -6  11  135.83    2.12
   0  -6 -11  134.40    2.13
   0  -6 -11  134.97    2.11
   0  -6  11  132.19    2.19
   0  -6 -11  126.17    3.31
   0   6 -11  134.39    3.49
   0  -6  11  134.42    2.21
   0  -6 -11  134.04    3.68
   0   6 -11  133.39    3.65
   0  -6 -11  135.74    3.63
   0  -6  11  132.36    3.83
   0   6  11  135.55    2.22
   0  -6 -12  238.11    3.14
   0  -6  12  234.92    3.28
   0   6  12  239.22    3.32
   0  -6 -12  241.30    3.29
   0  -6  12  236.91    3.22
   0  -6  12  238.59    3.22
   0  -6  12  242.46    3.32
   0  -6  12  235.39    3.14
   0   6  12  240.43    3.20
   0  -6 -12  242.07    3.22
   0   6  12  238.40    3.30
   0  -6 -13   10.44    0.51
   0  -6  13   10.40    0.57
   0  -6 -13    9.73    0.56
   0   6  13    9.73    0.58
   0  -6  13   10.23    0.54
   0  -6  13   10.44    0.54
   0  -6  13   10.04    0.58
   0  -6  13    9.21    0.48
   0   6  13   10.23    0.53
   0  -6 -13   10.03    0.54
   0   6  13    9.32    0.55
   0  -6 -14  412.11    4.70
   0   6  14  415.44    4.80
   0  -6  14  421.61    4.85
   0  -6  14  410.95    4.92
   0  -6  14  406.62    4.77
   0  -6  14  438.36    5.03
   0  -6 -14  423.42    4.92
   0   6  14  419.83    5.00
   0  -6 -14  421.17    4.98
   0   6  14  422.12    4.97
   0  -6  15    2.80    0.36
   0  -6 -15    2.06    0.27
   0  -6  15    2.29    0.26
   0  -6  15    2.41    0.32
   0  -6 -15    2.10    0.31
   0  -6 -15    2.00    0.33
   0   6  15    2.18    0.33
   0   6  15    2.16    0.32
   0   6  16    0.17    0.22
   0  -6 -16    0.35    0.19
   0  -6  16    0.19    0.21
   0  -6 -16    0.16    0.21
   0  -6 -16    0.19    0.23
   0   6  16    0.05    0.22
   0  -6  17   22.13    0.55
   0  -6 -17   21.12    0.46
   0  -6 -17   23.85    0.57
   0  -6 -17   23.91    0.59
   0   6  17   24.20    0.59
   0  -6 -17   22.48    0.53
   0  -6 -18    0.96    0.13
   0  -6  18    0.61    0.12
   0  -6 -18    0.69    0.13
   0  -6 -18    0.87    0.11
   0  -8   0 1199.82   12.28
   0  -8   0 1230.33   14.37
   0   8   0 1230.78   14.91
   0   8   0 1222.95   14.77
   0  -8   0 1226.60   12.40
   0  -8   0 1209.17   14.62
   0  -8   0 1241.64   14.70
   0   8   0 1212.82   12.35
   0  -8   0 1236.85   12.46
   0   8  -1   43.68    1.56
   0  -8  -1   46.37    0.98
   0  -8  -1   47.58    1.84
   0   8  -1   46.58    1.94
   0   8   1   44.58    1.93
   0  -8   1   43.93    1.66
   0  -8   1   45.53    1.01
   0  -8   1   45.30    1.06
   0  -8  -1   45.46    1.05
   0   8   1   44.51    0.97
   0   8  -1   45.16    0.98
   0  -8  -1   46.48    1.04
   0  -8  -1   47.88    1.01
   0  -8   1   47.38    1.02
   0  -8  -1   48.00    1.92
   0  -8   1   47.97    1.88
   0  -8   1   45.70    1.82
   0  -8  -1   46.78    1.88
   0   8  -1   44.55    1.86
   0   8   1   43.83    1.86
   0  -8  -2  653.14    7.08
   0  -8   2  652.95    6.98
   0  -8  -2  655.82    7.07
   0  -8   2  644.48    7.07
   0   8  -2  645.47    6.96
   0  -8  -2  660.46    6.99
   0   8   2  647.41    9.25
   0   8  -2  623.62    9.18
   0  -8   2  625.32    8.30
   0  -8  -2  652.15    9.07
   0   8   2  657.13    6.93
   0  -8   2  632.15    6.98
   0  -8   2  638.62    8.80
   0  -8  -2  637.96    9.17
   0  -8   2  664.80    9.11
   0   8  -2  619.73    9.03
   0   8   2  647.72    9.17
   0  -8  -3   74.33    1.41
   0  -8   3   74.59    1.42
   0   8  -3   75.31    1.35
   0  -8   3   75.07    1.34
   0  -8  -3   77.00    1.39
   0   8  -3   71.63    2.47
   0   8   3   77.24    2.54
   0   8   3   72.64    1.31
   0  -8   3   76.09    1.40
   0  -8  -3   72.35    2.45
   0  -8   3   80.79    2.51
   0  -8   3   74.55    2.27
   0   8  -3   73.52    2.45
   0   8   3   73.31    2.48
   0   8  -4   26.27    0.77
   0  -8  -4   27.85    0.83
   0  -8   4   26.92    0.81
   0  -8   4   25.27    0.71
   0  -8  -4   27.55    0.82
   0  -8  -4   28.89    0.81
   0   8   4   25.82    1.53
   0   8  -4   27.50    1.54
   0  -8   4   26.29    0.82
   0   8   4   26.79    0.74
   0  -8   4   29.23    0.83
   0  -8   4   27.37    1.32
   0  -8   4   29.28    1.52
   0   8  -4   27.43    1.52
   0   8   4   27.87    1.56
   0  -8  -5   99.79    1.72
   0  -8   5   98.39    1.69
   0  -8   5   96.57    1.72
   0   8   5   95.31    1.60
   0  -8  -5   99.45    1.71
   0   8  -5   90.99    2.91
   0   8   5   96.34    2.92
   0   8   5   99.92    3.05
   0  -8   5   96.17    1.68
   0  -8   5   96.43    1.67
   0   8   5   97.76    2.99
   0   8  -5   98.54    2.92
   0  -8  -5   90.92    2.46
   0  -8   5  100.77    2.89
   0  -8  -5   98.77    3.00
   0  -8  -6    1.40    0.28
   0  -8  -6    0.70    0.29
   0  -8   6    1.06    0.28
   0  -8   6    0.98    0.30
   0   8   6    0.73    0.24
   0  -8  -6    1.18    0.28
   0  -8   6    0.63    0.28
   0   8   6    1.83    0.56
   0   8   6    1.17    0.58
   0   8  -6    0.90    0.50
   0  -8   6    2.54    0.34
   0   8  -6    0.52    0.49
   0  -8  -6    1.21    0.43
   0   8   6    1.42    0.55
   0   8   6    1.12    0.28
   0  -8  -6    1.24    0.51
   0  -8  -6    0.89    0.51
   0  -8   6    1.07    0.53
   0  -8   6    0.91    0.43
   0  -8   7   46.83    1.11
   0  -8  -7   47.81    1.13
   0  -8  -7   48.49    1.15
   0  -8   7   47.36    1.09
   0   8   7   48.67    1.06
   0  -8   7   48.51    1.18
   0  -8  -7   46.25    1.07
   0  -8   7   46.91    1.09
   0   8   7   43.84    1.99
   0   8   7   43.31    2.06
   0   8  -7   45.95    2.10
   0  -8  -7   46.99    1.01
   0  -8   7   48.68    1.14
   0   8  -7   46.53    2.06
   0  -8  -7   46.31    1.87
   0   8   7   46.94    1.15
   0  -8   7   47.51    2.03
   0  -8  -7   47.82    2.13
   0  -8   7   47.18    1.96
   0   8   8  136.82    2.22
   0   8  -8  138.82    3.69
   0  -8  -8  134.02    3.39
   0  -8   8  133.79    2.15
   0  -8  -8  129.47    1.96
   0  -8   8  128.54    2.04
   0  -8  -8  136.40    2.17
   0  -8   8  133.19    2.08
   0  -8  -8  139.85    2.17
   0  -8   8  130.95    2.04
   0   8   8  134.90    2.03
   0  -8   8  139.91    2.23
   0  -8  -8  133.59    1.98
   0  -8  -8  137.59    2.20
   0   8  -8  130.91    3.69
   0   8   8  126.90    3.50
   0  -8  -8  132.97    2.06
   0  -8   8  133.02    2.08
   0  -8   8  130.63    3.51
   0  -8   8  130.92    3.50
   0  -8  -8  132.77    3.63
   0  -8  -9    9.82    0.55
   0  -8  -9    9.20    0.53
   0  -8   9    9.61    0.55
   0  -8  -9   10.09    0.48
   0   8   9    9.86    0.50
   0  -8  -9    9.94    0.57
   0   8   9    8.59    0.93
   0  -8  -9    8.35    0.91
   0  -8   9    9.83    0.57
   0  -8   9   10.51    0.54
   0  -8  -9   10.08    0.48
   0   8   9   10.00    0.58
   0  -8  -9   10.43    0.53
   0  -8   9   10.47    0.53
   0   8  10    4.96    0.43
   0  -8  10    4.37    0.43
   0  -8 -10    4.76    0.37
   0   8  10    4.77    0.37
   0  -8 -10    4.73    0.44
   0   8  10    5.04    0.47
   0  -8  10    4.17    0.43
   0  -8 -10    4.15    0.35
   0  -8  10    3.66    0.38
   0  -8  10    4.04    0.43
   0  -8 -10    4.54    0.40
   0  -8  10    4.08    0.41
   0  -8 -10    5.21    0.40
   0   8  11    0.19    0.31
   0  -8 -11    0.55    0.26
   0  -8  11    0.51    0.32
   0  -8  11    0.35    0.28
   0   8  11    0.36    0.28
   0  -8 -11    0.37    0.30
   0   8  11    0.37    0.33
   0  -8  11    0.54    0.33
   0  -8  11    0.36    0.32
   0  -8 -11    0.47    0.29
   0  -8  11    0.22    0.28
   0  -8 -11    0.33    0.23
   0  -8  12  189.07    2.61
   0  -8 -12  191.44    2.57
   0   8  12  186.94    2.61
   0  -8 -12  193.47    2.66
   0   8  12  197.21    2.78
   0  -8  12  195.41    2.70
   0  -8 -12  186.93    2.58
   0  -8  12  191.51    2.69
   0  -8  12  192.25    2.72
   0  -8 -12  185.33    2.47
   0  -8  12  193.61    2.67
   0  -8  12  192.62    2.70
   0   8  13    1.06    0.32
   0  -8 -13    1.58    0.24
   0  -8  13    1.67    0.30
   0  -8  13    1.70    0.29
   0  -8  13    1.51    0.30
   0  -8 -13    1.48    0.26
   0   8 -13    1.35    0.25
   0   8  13    1.46    0.26
   0  -8 -13    1.29    0.27
   0  -8 -13    1.33    0.31
   0   8  13    1.17    0.31
   0  -8  13    1.67    0.31
   0  -8  13    1.67    0.32
   0  -8 -13    1.89    0.30
   0   8  14  254.94    3.21
   0  -8 -14  264.51    3.23
   0  -8 -14  256.06    3.06
   0   8 -14  252.14    3.00
   0  -8 -14  253.90    3.07
   0  -8  14  261.56    3.11
   0  -8 -14  254.19    2.94
   0  -8  14  265.82    3.16
   0  -8  14  260.32    3.10
   0  -8 -14  261.73    3.08
   0   8  14  259.39    3.24
   0   8  14  257.28    3.18
   0  -8  14  262.42    3.11
   0  -8 -15    1.58    0.21
   0  -8 -15    1.68    0.22
   0   8  15    1.48    0.23
   0  -8 -15    1.35    0.24
   0   8  15    1.47    0.23
   0   8  15    1.17    0.23
   0  -8  15    1.72    0.20
   0  -8  15    1.47    0.23
   0  -8 -16    5.08    0.23
   0  -8  16    5.33    0.24
   0   8  16    4.52    0.23
   0 -10   0 1813.18   17.97
   0  10   0 1743.02   17.77
   0 -10   0 1771.83   17.83
   0  10   0 1721.73   21.15
   0  10   0 1720.86   20.94
   0 -10   0 1748.56   20.74
   0 -10   0 1856.12   21.05
   0  10   0 1789.10   17.84
   0 -10  -1   63.54    2.50
   0 -10  -1   63.60    2.50
   0 -10   1   65.58    2.44
   0 -10   1   65.76    2.52
   0 -10  -1   65.35    1.41
   0 -10  -1   65.93    1.46
   0 -10   1   64.34    1.37
   0 -10   1   61.24    1.40
   0  10  -1   64.29    1.30
   0  10   1   63.90    1.29
   0 -10  -1   65.06    1.28
   0  10   1   60.32    2.54
   0  10  -1   62.45    2.57
   0 -10   1   67.03    1.38
   0 -10  -1   62.15    1.25
   0  10  -1   59.15    2.49
   0  10   1   66.93    2.59
   0 -10   1   66.55    1.36
   0 -10  -1   64.69    1.33
   0  10   1   63.62    1.34
   0 -10  -2   10.48    1.00
   0 -10  -2   11.75    1.13
   0 -10   2   12.37    1.14
   0 -10   2   10.79    1.02
   0 -10  -2   12.11    1.17
   0 -10   2   12.39    0.58
   0 -10  -2   12.42    0.64
   0 -10   2   11.08    0.62
   0 -10  -2   11.91    0.63
   0  10  -2   11.80    0.55
   0  10   2   11.61    0.54
   0 -10  -2   11.62    0.55
   0  10   2   10.88    1.16
   0  10  -2   11.57    1.19
   0 -10   2   11.70    0.60
   0 -10  -2   11.48    0.52
   0  10   2   11.44    1.16
   0  10  -2    9.81    1.11
   0 -10  -2   10.81    0.56
   0 -10   2   11.96    0.58
   0  10   2   13.84    0.62
   0  10  -2   12.43    0.57
   0  10   3    0.21    0.29
   0  10   3   -0.18    0.47
   0  10  -3    0.52    0.53
   0 -10   3    0.37    0.29
   0 -10  -3    0.38    0.24
   0 -10   3    0.76    0.27
   0 -10   3    0.23    0.30
   0  10  -3    0.19    0.25
   0 -10  -3    0.43    0.29
   0  10  -3   -0.22    0.49
   0  10   3    0.32    0.51
   0 -10   3    0.48    0.50
   0 -10  -3    0.17    0.50
   0 -10  -3    0.54    0.45
   0 -10  -3    0.47    0.53
   0 -10  -3    0.10    0.28
   0 -10   3    0.07    0.26
   0 -10  -4    7.97    0.48
   0 -10   4    7.43    0.48
   0 -10  -4    7.01    0.48
   0 -10   4    7.68    0.53
   0 -10  -4    7.48    0.44
   0 -10  -4    6.67    0.51
   0 -10   4    7.28    0.51
   0 -10   4    6.27    0.41
   0  10  -4    6.44    0.46
   0  10   4    6.27    0.48
   0 -10  -5   34.90    0.95
   0 -10   5   34.46    0.95
   0 -10  -5   36.33    1.00
   0 -10   5   35.50    1.02
   0 -10   5   35.63    1.02
   0 -10  -5   34.25    0.90
   0 -10   5   34.92    1.01
   0 -10  -5   35.17    1.03
   0  10  -5   34.87    0.95
   0  10   5   37.53    1.03
   0 -10  -6  307.64    3.81
   0 -10   6  311.63    3.83
   0 -10  -6  309.28    3.93
   0 -10   6  303.05    3.95
   0 -10   6  304.38    3.94
   0 -10  -6  298.88    3.75
   0  10  -6  302.85    3.84
   0 -10   6  303.62    3.89
   0 -10  -6  306.73    3.97
   0  10   6  303.64    3.95
   0  10   7    1.06    0.33
   0  10  -7    0.95    0.30
   0 -10  -7    1.00    0.32
   0 -10   7    0.91    0.34
   0 -10   7    0.89    0.29
   0 -10  -7    0.92    0.34
   0 -10   7    0.91    0.32
   0 -10  -7    0.84    0.29
   0 -10   7    0.98    0.32
   0 -10  -7    0.90    0.29
   0 -10   8   15.79    0.62
   0 -10  -8   15.11    0.61
   0 -10  -8   16.78    0.61
   0 -10  -8   16.64    0.68
   0  10  -8   15.71    0.63
   0 -10   8   15.17    0.59
   0 -10   8   15.87    0.64
   0 -10  -8   16.44    0.61
   0  10   8   16.58    0.69
   0  10   9   32.81    0.94
   0  10   9   29.84    0.86
   0 -10  -9   29.86    0.88
   0 -10  -9   28.81    0.74
   0 -10  -9   31.99    0.89
   0  10  -9   32.04    0.87
   0 -10   9   30.25    0.81
   0 -10  -9   29.49    0.81
   0 -10   9   28.68    0.80
   0 -10  -9   30.87    0.83
   0  10  10   16.56    0.66
   0  10  10   14.66    0.58
   0 -10 -10   16.40    0.63
   0 -10  10   15.36    0.62
   0  10 -10   16.44    0.60
   0  10  10   14.79    0.64
   0 -10 -10   16.13    0.58
   0 -10  10   15.59    0.64
   0 -10  10   14.71    0.55
   0 -10 -10   15.09    0.57
   0  10  11   26.24    0.71
   0 -10 -11   28.59    0.78
   0 -10  11   28.24    0.80
   0 -10  11   28.85    0.79
   0  10 -11   29.60    0.76
   0  10  11   28.03    0.80
   0 -10  11   29.71    0.80
   0 -10 -11   28.79    0.73
   0 -10 -11   29.17    0.73
   0 -10 -12   56.56    1.06
   0 -10  12   56.86    1.07
   0 -10  12   54.98    1.05
   0  10 -12   57.53    1.02
   0  10  12   54.95    1.08
   0 -10  12   57.81    1.06
   0 -10 -12   55.87    1.01
   0 -10 -12   55.57    0.99
   0 -10 -13    0.10    0.16
   0 -10  13    0.08    0.17
   0  10 -13    0.07    0.15
   0 -10 -13    0.01    0.16
   0 -10  13    0.04    0.18
   0 -10  13    0.12    0.16
   0  10  13    0.01    0.17
   0  10  13    0.06    0.19
   0 -10 -13    0.11    0.16
   0  10  13    0.02    0.19
   0 -10 -14   30.67    0.55
   0  10  14   29.98    0.59
   0 -10  14   29.77    0.54
   0 -12   0    1.68    0.30
   0  12   0    1.60    0.31
   0 -12   0    1.56    0.32
   0 -12   0    1.62    0.32
   0 -12  -1    1.13    0.29
   0 -12   1    0.89    0.26
   0  12  -1    0.52    0.27
   0  12   1    0.61    0.30
   0 -12   1    0.69    0.28
   0 -12  -1    0.58    0.31
   0 -12  -1    0.68    0.30
   0 -12   1    0.87    0.32
   0 -12   2   40.74    1.05
   0  12   2   38.61    0.95
   0 -12  -2   37.05    0.99
   0 -12   2   37.78    0.91
   0 -12   2   38.27    0.96
   0 -12  -2   38.87    0.96
   0 -12  -3   40.57    0.95
   0 -12   3   39.52    0.96
   0 -12   3   40.98    1.06
   0 -12  -3   38.52    0.88
   0 -12   3   39.17    1.03
   0 -12  -3   39.35    1.02
   0  12  -3   39.80    0.95
   0  12   3   39.42    0.97
   0 -12   4    3.16    0.35
   0 -12  -4    3.03    0.35
   0 -12   4    3.86    0.37
   0 -12  -4    3.29    0.31
   0 -12   4    4.02    0.42
   0 -12   4    2.84    0.36
   0  12   4    2.72    0.34
   0  12  -4    3.45    0.32
   0 -12   5   16.39    0.59
   0 -12  -5   16.17    0.59
   0 -12  -5   16.48    0.58
   0 -12  -5   16.37    0.61
   0 -12   5   17.00    0.66
   0 -12  -5   15.97    0.63
   0  12   5   15.72    0.62
   0 -12  -6   96.31    1.51
   0 -12   6   96.39    1.51
   0 -12  -6   94.31    1.53
   0 -12   6   94.99    1.61
   0 -12  -6   97.68    1.56
   0 -12   6   97.19    1.60
   0 -12  -6   91.17    1.42
   0 -12  -6   94.83    1.61
   0  12   6   98.68    1.61
   0 -12   7   -0.02    0.22
   0 -12  -7    0.06    0.21
   0 -12  -7   -0.06    0.21
   0  12   7    0.33    0.25
   0 -12   7    0.21    0.23
   0 -12  -7    0.40    0.21
   0 -12  -7    0.24    0.23
   0  12   7    0.12    0.17
   0 -12   7    0.10    0.24
   0 -12  -7    0.24    0.19
   0 -12   8  216.22    2.62
   0 -12  -8  199.38    2.54
   0  12   8  205.34    2.60
   0 -12   8  217.56    2.62
   0 -12  -8  204.69    2.43
   0 -12   8  210.99    2.62
   0  12   8  184.96    2.47
   0 -12   8  200.74    2.47
   0  12   8  186.26    2.37
   0 -12  -8  205.70    2.46
   0 -12   8  204.37    2.43
   0 -12  -9    2.39    0.23
   0  12   9    2.34    0.27
   0  12   9    2.21    0.26
   0 -12   9    2.07    0.20
   0  12   9    2.34    0.21
   0 -12   9    2.21    0.27
   0 -12  -9    2.58    0.24
   0  12  10    0.61    0.19
   0 -12  10    0.47    0.18
   0  12  10    0.44    0.14
   0  12  10    0.17    0.15
   0 -12  11    7.47    0.28
   0  12  11    7.80    0.29
   0 -12  11    7.01    0.26
   0 -14   0  299.20    3.41
   0  14   0  299.96    3.39
   0 -14  -1    9.50    0.35
   0 -14  -1    8.19    0.35
   0  14  -1    7.92    0.36
   0 -14  -1    9.06    0.32
   0 -14   1   10.03    0.35
   0  14   1    7.95    0.34
   0  14  -1    8.11    0.31
   0 -14  -2   30.72    0.54
   0  14  -2   30.69    0.68
   0 -14   2   35.99    0.71
   0 -14  -2   32.65    0.64
   0 -14   2   34.29    0.63
   0  14   2   35.86    0.68
   0  14   2   29.02    0.53
   0  14  -2   29.23    0.54
   0 -14  -3    5.58    0.24
   0 -14   3    6.01    0.31
   0 -14   3    5.82    0.26
   0  14   3    5.75    0.23
   0 -14  -4    0.92    0.14
   0 -14   4    0.72    0.17
   0 -14   4    0.90    0.14
   0  14   4    0.74    0.13
   0 -14   5    0.64    0.15
   0 -14   5    0.85    0.15
   0 -14  -5    0.71    0.13
   0  14   5    0.70    0.12
   0 -14  -6    3.73    0.16
   0 -14   6    4.41    0.19
  -1   1  20    0.36    0.09
  -1  -1  20    0.37    0.09
  -1   1  20    0.31    0.09
  -1  -1  20    0.35    0.09
   1   1 -19  138.14    1.71
   1  -1 -19  141.78    1.75
  -1  -1  19  131.80    1.67
  -1  -1  19  147.06    1.76
  -1   1  19  148.92    1.77
   1   1 -18    9.23    0.42
   1  -1 -18    9.79    0.44
  -1   1  18    9.04    0.43
   1  -1 -18    8.18    0.37
   1  -1 -18    8.62    0.38
  -1  -1  18    8.79    0.42
  -1   1  18    8.37    0.35
  -1  -1  18    9.05    0.43
  -1   1  18    8.79    0.43
  -1   1  17    4.20    0.38
  -1  -1  17    3.49    0.36
   1   1 -17    4.58    0.38
   1  -1 -17    4.75    0.39
   1  -1 -17    4.95    0.34
  -1   1  17    5.61    0.41
   1  -1 -17    4.46    0.35
  -1   1  17    3.64    0.32
  -1  -1  17    3.45    0.35
  -1  -1  17    3.41    0.34
  -1  -1  16    7.25    0.48
  -1  -1  16    7.65    0.44
  -1   1  16    7.11    0.42
   1   1 -16    7.87    0.49
   1  -1 -16    6.97    0.43
  -1  -1  16    8.27    0.52
  -1   1  16    7.67    0.51
   1   1 -16    7.39    0.41
   1  -1 -16    7.51    0.45
  -1   1  16    7.02    0.43
  -1   1  16    7.60    0.50
  -1  -1  16    7.36    0.49
  -1  -1  15    0.79    0.33
  -1   1  15    0.88    0.33
   1  -1 -15    0.41    0.28
   1   1 -15    0.71    0.30
   1   1 -15    0.93    0.26
   1  -1 -15    1.09    0.31
  -1   1  15    0.98    0.28
  -1  -1  15    0.92    0.28
  -1  -1  15    1.16    0.30
  -1   1  15    1.15    0.28
  -1  -1  15    1.97    0.36
  -1   1  14    3.55    0.42
  -1  -1  14    3.71    0.41
   1  -1 -14    3.40    0.37
  -1  -1  14    3.34    0.69
  -1   1  14    3.22    0.41
  -1  -1  14    3.40    0.40
  -1  -1  14    3.34    0.69
  -1   1  14    2.98    0.67
   1  -1 -14    3.69    0.39
   1   1 -14    3.87    0.36
  -1   1  14    3.48    0.36
  -1  -1  14    3.72    0.38
   1   1 -14    3.24    0.72
  -1   1  14    2.90    0.71
  -1  -1  14    3.24    0.75
  -1  -1  14    3.60    0.40
  -1   1  14    3.23    0.35
  -1   1  14    3.21    0.34
   1  -1 -14    3.71    0.69
  -1  -1  13  546.59    6.27
  -1   1  13  553.45    6.27
   1  -1 -13  533.22    6.18
  -1   1  13  557.76    8.59
  -1   1  13  541.58    6.23
  -1  -1  13  562.76    8.59
  -1  -1  13  545.52    8.43
  -1  -1  13  547.83    6.27
   1   1 -13  551.01    6.04
   1  -1 -13  550.10    6.15
  -1  -1  13  551.56    6.16
  -1   1  13  547.27    6.12
   1   1 -13  555.51    8.58
  -1  -1  13  543.00    8.74
  -1   1  13  551.44    8.75
  -1   1  13  535.28    6.07
  -1  -1  13  542.11    6.20
   1  -1 -13  537.95    8.35
  -1   1  13  539.27    6.08
  -1  -1  12   33.79    1.68
  -1  -1  12   31.66    1.65
  -1   1  12   31.12    1.46
  -1   1  12   32.89    1.69
  -1  -1  12   32.21    0.88
  -1   1  12   32.86    0.87
   1   1 -12   33.48    1.69
   1  -1 -12   33.24    0.88
   1   1 -12   33.36    0.83
  -1   1  12   36.43    1.80
  -1  -1  12   34.77    1.79
  -1   1  12   33.20    0.92
  -1  -1  12   32.84    0.93
   1   1 -12   33.18    1.52
   1  -1 -12   32.16    1.62
  -1  -1  11  392.66    6.41
  -1  -1  11  396.28    6.43
  -1   1  11  405.55    6.52
  -1   1  11  386.87    5.99
   1   1 -11  399.54    6.43
  -1  -1  11  391.16    5.86
  -1   1  11  392.15    5.83
  -1   1  11  397.24    4.56
  -1  -1  11  394.39    4.57
   1  -1 -11  385.12    4.56
   1   1 -11  403.90    4.49
  -1  -1  11  406.10    4.67
  -1   1  11  407.89    4.66
   1  -1 -11  395.87    6.37
   1   1 -11  390.34    6.04
  -1   1  10    5.37    0.66
  -1  -1  10    5.32    0.68
  -1   1  10    5.01    0.58
  -1  -1  10    5.42    0.70
   1  -1 -10    5.31    0.52
  -1  -1  10    5.05    0.57
  -1   1  10    5.43    0.58
   1   1 -10    4.97    0.65
  -1  -1  10    4.95    0.33
  -1   1  10    4.69    0.32
   1   1 -10    4.89    0.31
  -1  -1  10    4.86    0.35
  -1   1  10    5.30    0.36
   1   1 -10    5.25    0.59
   1  -1 -10    5.09    0.66
   1   1  -9   10.01    0.72
   1  -1  -9   11.02    0.82
  -1  -1   9   10.71    0.72
  -1   1   9    9.61    0.68
   1   1  -9   10.29    0.81
   1  -1  -9    7.50    0.57
  -1  -1   9    8.59    0.76
  -1   1   9    9.93    0.71
  -1   1   9    7.56    0.72
  -1  -1   9    8.81    0.73
   1  -1  -8  356.83    5.30
   1   1  -8  369.96    5.05
   1   1  -8  373.03    5.31
  -1  -1   8  370.96    5.00
  -1   1   8  376.07    4.98
  -1  -1   8  363.51    5.25
  -1  -1   8  368.51    5.37
  -1   1   8  362.12    5.25
   1  -1  -8  361.44    4.82
  -1   1   8  362.80    5.03
   1  -1  -7  234.46    3.77
  -1  -1   7  233.19    2.77
   1   1  -7  239.58    3.54
   1   1  -7  243.42    3.74
  -1  -1   7  243.55    3.52
  -1   1   7  246.44    3.50
   1   1  -7  237.25    2.96
  -1  -1   7  247.22    3.85
   1  -1  -7  240.52    3.43
   1  -1  -7  244.78    3.22
  -1   1   7  245.66    3.55
  -1  -1   7  246.66    3.74
   1   1  -6  433.26    5.24
   1  -1  -6  435.47    5.53
  -1  -1   6  432.91    4.59
  -1   1   6  440.87    5.22
  -1  -1   6  439.60    5.26
   1   1  -6  429.05    5.46
  -1   1   6  425.64    5.49
   1   1  -6  438.32    4.71
   1  -1  -6  429.53    5.21
   1  -1  -6  433.77    5.00
  -1  -1   6  443.88    5.49
  -1  -1   6  446.46    5.60
   1   1  -5  677.13    7.34
   1  -1  -5  678.29    7.67
  -1  -1   5  667.05    6.78
   1   1  -5  676.13    7.55
  -1   1   5  665.57    7.30
  -1  -1   5  672.68    7.35
  -1   1   5  651.59    7.59
   1  -1  -5  687.80    7.21
  -1  -1   5  687.18    7.68
   1   1  -5  694.10    6.88
  -1  -1   5  684.59    7.59
   1   1  -4 1933.84   19.05
  -1  -1   4 1945.36   18.59
   1  -1  -4 1979.37   19.40
  -1  -1   4 1951.37   19.10
  -1   1   4 1929.61   19.31
   1  -1  -4 1937.02   19.18
  -1   1   4 1954.83   19.05
   1   1  -4 1932.94   19.26
   1  -1  -4 1915.49   19.00
  -1  -1   4 1926.02   19.25
   1   1  -4 1913.18   18.62
  -1  -1   3 1500.72   14.50
   1   1  -3 1519.22   14.81
   1  -1  -3 1518.83   15.16
  -1  -1   3 1549.00   14.91
  -1   1   3 1493.66   14.85
   1  -1  -3 1509.62   15.01
   1   1  -3 1502.87   15.00
   1  -1  -3 1538.58   14.90
   1   1  -3 1509.98   14.46
  -1  -1   3 1501.65   15.01
  -1  -1   2   12.38    0.25
   1  -1  -2   12.91    0.39
   1  -1  -2   12.88    0.43
   1   1  -2   12.75    0.30
  -1  -1   2   12.23    0.39
  -1   1   2   13.51    0.29
  -1  -1   2   13.70    0.44
   1  -1  -2   13.37    0.42
   1   1  -2   13.17    0.38
  -1   1   1 2166.13   20.49
  -1   1   1 2168.00   20.51
  -1  -1   1 2137.03   20.50
  -1  -1   1 2092.57   20.49
   1  -1  -1 2093.66   20.63
  -1  -1   1 2100.02   20.63
  -1  -1   1 2117.04   20.42
   1  -1  -1 2128.49   20.66
   1   1  -1 2185.91   20.44
  -1   1   0    3.35    0.13
  -1  -1   0    3.02    0.12
   1   1   0    3.49    0.15
   1  -1   0    3.70    0.20
  -1  -1   0    3.32    0.12
  -1  -1   0    3.10    0.16
   1   1   0    3.76    0.17
  -1   1   0    3.76    0.19
   1   1   1 4380.01   41.66
  -1   1  -1 4374.04   41.65
   1  -1   1 4298.52   41.74
   1  -1   1 4322.97   41.61
  -1  -1  -1 4400.42   41.75
  -1   1  -1 4333.96   41.75
   1   1   1 4441.69   41.71
   1  -1   1 4363.30   41.78
   1  -1   2   66.84    1.05
  -1   1  -2   67.18    1.04
  -1   1  -2   67.36    0.99
   1   1   2   66.67    1.12
  -1   1  -2   65.26    1.10
   1  -1   2   63.74    1.10
  -1  -1  -2   64.23    1.08
  -1   1  -3  399.44    4.43
   1   1   3  407.18    4.57
  -1   1  -3  409.88    4.55
   1  -1   3  416.28    4.39
   1  -1   3  387.64    4.42
  -1  -1  -3  391.37    4.44
   1  -1   3  389.60    4.53
  -1  -1  -3  387.15    4.51
  -1   1  -3  390.98    4.27
  -1   1  -4  112.00    1.76
  -1  -1  -4  111.98    1.88
   1  -1   4  110.16    1.65
   1   1   4  109.49    1.83
   1   1   4  112.36    1.89
  -1   1  -4  110.79    1.84
   1  -1   4  110.28    1.87
   1  -1   4  107.15    1.84
  -1   1  -4  106.56    1.58
  -1  -1  -4  108.16    1.77
  -1  -1  -4  106.38    1.71
  -1   1  -5 2559.14   25.77
  -1  -1  -5 2524.37   25.96
   1  -1   5 2599.03   25.52
   1  -1   5 2597.92   25.96
   1   1   5 2659.21   26.02
  -1   1  -5 2609.79   25.94
   1   1   5 2604.78   25.87
  -1  -1  -5 2623.39   25.68
  -1   1  -5 2626.19   25.46
  -1  -1  -5 2619.56   25.79
   1  -1   5 2587.02   25.99
  -1  -1  -6   65.93    1.61
  -1   1  -6   64.38    1.49
   1  -1   6   64.52    1.32
   1   1   6   62.23    1.53
   1  -1   6   63.95    1.59
  -1   1  -6   65.21    1.58
  -1   1  -6   68.52    1.31
  -1  -1  -6   69.02    1.50
  -1  -1  -7    0.69    0.32
  -1   1  -7    1.20    0.31
   1  -1   7    1.58    0.27
  -1   1  -7    1.10    0.34
   1  -1   7    1.83    0.37
   1   1   7    1.08    0.33
  -1  -1  -7    1.61    0.37
  -1  -1  -7    0.98    0.30
  -1   1  -7    1.85    0.28
  -1   1  -8  102.32    2.27
  -1  -1  -8  104.33    2.42
  -1  -1  -8   99.00    2.11
  -1   1  -8  100.28    1.90
   1   1   8  104.82    2.34
   1  -1   8  105.36    2.37
   1  -1   8  104.06    1.92
  -1   1  -8  104.92    2.40
  -1  -1  -8  105.13    2.40
   1   1   9 1108.39   12.59
   1  -1   9 1094.13   12.60
  -1   1  -9 1095.74   12.73
  -1  -1  -9 1107.68   12.75
   1  -1   9 1059.85   10.94
   1   1   9 1039.32   10.94
  -1  -1  -9 1108.78   12.77
  -1   1  -9 1082.81   12.47
  -1  -1  -9 1097.83   10.90
  -1  -1  -9 1089.19   12.14
   1   1  10    1.16    0.24
   1  -1  10    1.66    0.27
  -1  -1 -10    1.15    0.44
  -1   1 -10    1.27    0.44
   1   1  10    1.69    0.44
   1  -1  10    1.71    0.48
  -1   1 -10    1.93    0.49
  -1  -1 -10    1.66    0.50
   1  -1  10    1.37    0.23
  -1  -1 -10    1.39    0.25
  -1   1 -10    1.51    0.22
   1  -1  10    2.37    0.58
  -1  -1 -10    1.67    0.40
   1  -1  11  147.79    2.18
   1   1  11  148.33    2.17
  -1  -1 -11  137.37    3.43
  -1   1 -11  140.72    3.29
  -1   1 -11  147.38    3.52
   1  -1  11  148.58    3.40
  -1  -1 -11  147.85    3.50
   1   1  11  145.75    3.35
   1  -1  11  144.55    2.04
  -1   1 -11  143.33    2.06
  -1  -1 -11  149.98    2.13
   1   1  11  143.77    2.02
   1   1  11  139.81    3.31
   1  -1  11  144.42    3.58
   1  -1  11  140.45    3.50
   1  -1  12    8.95    0.50
   1   1  12    8.70    0.50
  -1  -1 -12    9.37    0.95
  -1   1 -12    7.95    0.92
   1   1  12    7.27    0.79
   1  -1  12    8.47    0.86
  -1   1 -12    8.97    0.88
  -1  -1 -12    8.23    0.89
   1   1  12    8.28    0.87
   1  -1  12    9.22    0.97
   1  -1  12    8.28    0.93
   1   1  12    8.99    0.97
   1  -1  12    8.59    0.44
  -1  -1 -12    9.11    0.49
  -1   1 -12    9.39    0.47
  -1  -1 -13  421.41    4.96
  -1   1 -13  400.31    4.79
  -1   1 -13  408.83    4.74
  -1  -1 -13  414.33    4.83
   1   1  13  417.34    4.89
   1  -1  13  412.32    4.90
  -1  -1 -13  410.68    7.04
  -1   1 -13  397.06    6.98
   1  -1  13  397.75    4.85
  -1  -1 -13  393.88    6.88
  -1   1 -13  402.99    6.68
   1  -1  13  393.84    7.02
   1   1  13  403.16    4.93
   1   1  13  410.89    7.12
   1  -1  13  413.43    4.94
   1  -1  13  399.49    7.07
   1   1  13  396.95    6.63
   1   1  13  393.73    4.81
   1  -1  13  390.88    4.71
  -1  -1 -14    3.82    0.39
  -1   1 -14    3.56    0.36
   1   1  14    3.63    0.41
   1  -1  14    3.35    0.40
  -1  -1 -14    3.41    0.41
  -1   1 -14    3.69    0.41
   1  -1  14    3.57    0.37
  -1   1 -14    3.51    0.41
   1   1  14    3.68    0.42
   1  -1  14    3.24    0.39
   1  -1  14    2.88    0.32
   1   1  14    3.49    0.38
  -1   1 -15  374.73    4.39
  -1  -1 -15  374.84    4.49
   1   1  15  368.33    4.51
   1  -1  15  371.44    4.53
  -1   1 -15  364.81    4.53
  -1  -1 -15  367.99    4.57
   1  -1  15  372.90    4.50
  -1   1 -15  365.26    4.52
   1   1  15  380.72    4.62
   1  -1  15  378.04    4.62
   1   1  15  360.61    4.43
  -1   1 -16    0.54    0.24
  -1  -1 -16    0.59    0.27
   1   1  16    0.92    0.28
   1  -1  16    0.70    0.28
  -1   1 -16    0.77    0.29
  -1  -1 -16    0.66    0.29
   1  -1  16    0.86    0.29
  -1   1 -16    0.68    0.27
   1  -1  16    0.56    0.30
   1   1  16    0.89    0.30
   1   1  16    0.61    0.25
   1   1  17    7.92    0.41
   1  -1  17    7.10    0.40
   1  -1  17    7.70    0.42
  -1  -1 -17    7.27    0.42
  -1   1 -17    7.16    0.40
   1  -1  17    6.32    0.43
   1   1  17    7.05    0.44
  -1   1 -17    8.21    0.39
  -1  -1 -17    8.11    0.43
  -1   1 -17    7.88    0.44
  -1   1 -18    0.33    0.19
  -1  -1 -18    0.24    0.20
  -1   1 -18    0.46    0.17
   1   1  18    0.43    0.22
   1  -1  18    0.19    0.18
  -1  -1 -18    0.37    0.19
   1   1  18    0.34    0.22
   1  -1  18    0.39    0.23
   1   1  19    0.15    0.16
   1  -1  19    0.23    0.16
   1  -1  19    0.22    0.12
  -1  -1 -19   -0.01    0.14
  -1   1 -19    0.03    0.11
  -1  -3  19   98.98    1.26
  -1   3  19   94.34    1.15
  -1   3  18   23.38    0.58
  -1  -3  18   21.98    0.57
   1  -3 -18   20.68    0.56
  -1   3  18   21.17    0.60
   1  -3 -18   22.29    0.60
   1   3 -18   20.77    0.54
  -1  -3  18   21.49    0.62
   1  -3 -18   21.67    0.59
  -1  -3  18   22.23    0.56
   1  -3 -17   30.18    0.78
   1   3 -17   31.06    0.74
   1  -3 -17   29.54    0.78
   1  -3 -17   29.29    0.77
  -1   3  17   31.01    0.82
  -1  -3  17   26.08    0.72
  -1   3  17   24.84    0.71
  -1  -3  17   27.53    0.79
  -1  -3  17   26.46    0.72
  -1   3  16    4.26    0.40
   1  -3 -16    4.06    0.39
  -1  -3  16    3.89    0.34
   1   3 -16    4.14    0.36
   1  -3 -16    3.75    0.38
  -1  -3  16    3.72    0.39
  -1  -3  16    3.92    0.37
  -1   3  16    3.42    0.36
   1  -3 -15   11.13    0.57
  -1   3  15   11.42    0.59
  -1  -3  15   12.20    0.57
  -1   3  15   11.78    0.52
   1   3 -15   12.15    0.55
  -1  -3  15   13.92    0.66
   1  -3 -15   13.06    0.61
  -1   3  15   11.13    0.53
  -1  -3  15   14.79    0.62
  -1   3  15   15.18    0.63
   1  -3 -14    1.01    0.31
  -1   3  14    0.83    0.33
   1   3 -14    0.91    0.30
   1  -3 -14    0.86    0.32
  -1   3  14    1.00    0.28
  -1  -3  14    0.86    0.30
  -1  -3  14    1.12    0.34
  -1   3  14    0.97    0.29
  -1  -3  14    0.70    0.29
  -1   3  14    0.49    0.27
  -1   3  13  254.06    5.26
  -1  -3  13  250.68    5.16
  -1   3  13  246.04    3.22
  -1  -3  13  239.53    3.22
  -1  -3  13  251.90    5.37
  -1   3  13  246.40    5.12
  -1  -3  13  245.26    5.16
  -1   3  13  228.98    3.16
   1  -3 -13  234.77    5.12
  -1  -3  13  239.09    3.31
  -1   3  13  235.05    3.28
   1  -3 -13  235.72    3.24
  -1  -3  13  240.60    3.31
   1   3 -13  241.83    3.15
   1  -3 -13  235.84    3.22
  -1   3  13  240.56    3.15
  -1  -3  13  240.44    3.22
   1   3 -13  248.30    5.11
   1  -3 -13  235.43    5.04
  -1   3  13  238.08    3.21
  -1  -3  13  236.59    3.20
  -1   3  12    5.85    0.81
  -1  -3  12    6.18    0.90
  -1  -3  12    5.83    0.83
  -1  -3  12    6.42    0.44
  -1   3  12    6.06    0.43
  -1   3  12    6.76    0.84
  -1  -3  12    5.97    0.83
  -1   3  12    7.70    0.45
   1  -3 -12    6.47    0.86
  -1  -3  12    7.15    0.48
   1  -3 -12    8.11    0.50
  -1  -3  12    7.31    0.50
  -1   3  12    8.26    0.50
   1   3 -12    7.69    0.44
   1  -3 -12    7.70    0.48
  -1  -3  12    7.81    0.47
  -1   3  12    7.34    0.44
   1   3 -12    6.82    0.84
   1  -3 -12    7.33    0.88
  -1   3  12    7.23    0.45
  -1  -3  12    6.72    0.46
  -1   3  11  560.81    6.13
  -1  -3  11  551.52    6.18
  -1   3  11  539.53    7.61
   1  -3 -11  537.58    8.21
   1   3 -11  539.20    8.14
  -1  -3  11  561.68    8.57
   1  -3 -11  546.74    7.73
  -1  -3  11  571.92    8.35
  -1   3  11  561.71    8.32
   1  -3 -11  566.71    8.39
  -1   3  11  557.89    6.24
  -1  -3  11  565.27    6.26
  -1   3  11  554.66    8.22
  -1  -3  11  568.29    8.38
  -1   3  10   54.07    1.07
  -1  -3  10   53.22    1.09
  -1   3  10   52.52    1.75
   1   3 -10   53.82    1.92
  -1  -3  10   54.71    2.11
   1  -3 -10   52.11    1.79
  -1  -3  10   51.12    1.94
   1  -3 -10   50.53    1.96
  -1  -3  10   52.87    1.13
  -1   3  10   53.66    1.12
  -1   3  10   50.52    1.89
  -1  -3  10   58.23    2.04
  -1  -3   9   17.58    0.57
  -1   3   9   16.69    0.94
  -1   3   9   18.85    1.15
   1   3  -9   16.37    1.01
  -1  -3   9   13.35    0.95
   1  -3  -9   11.93    0.77
   1  -3  -9   12.48    0.88
   1  -3  -9   15.35    1.07
  -1  -3   9   19.99    0.62
  -1   3   9   18.56    0.60
  -1   3   9   20.15    0.59
  -1   3   9   18.30    0.57
   1   3  -8  237.18    3.49
   1  -3  -8  229.96    4.23
  -1   3   8  236.02    3.32
  -1  -3   8  248.86    4.18
   1  -3  -8  241.03    3.79
   1  -3  -8  245.65    4.06
  -1   3   8  243.25    4.22
   1   3  -8  238.27    4.02
  -1   3   8  229.69    3.80
   1   3  -7 1194.87   12.56
   1  -3  -7 1208.99   13.09
  -1  -3   7 1200.27   13.68
  -1  -3   7 1192.45   13.42
  -1  -3   7 1219.79   13.50
  -1   3   7 1161.76   12.32
   1   3  -7 1220.27   13.27
  -1   3   7 1200.09   13.07
  -1   3   7 1238.04   13.58
  -1  -3   6  113.71    1.68
   1   3  -6  120.02    1.89
   1  -3  -6  126.55    2.33
  -1   3   6  118.22    1.76
  -1  -3   6  122.93    2.42
  -1  -3   6  128.09    2.49
  -1  -3   6  124.26    2.55
  -1   3   6  116.11    2.22
   1  -3  -6  118.84    2.40
   1   3  -6  119.93    2.29
  -1   3   6  115.32    2.43
  -1  -3   5 2027.13   20.43
  -1   3   5 2088.49   21.47
  -1  -3   5 2114.59   21.30
  -1   3   5 2040.94   20.21
  -1  -3   5 2147.70   21.38
   1  -3  -5 2120.58   21.23
  -1  -3   5 2145.96   21.50
   1  -3  -5 2117.40   21.38
   1   3  -5 2078.52   21.06
  -1   3   5 2094.40   21.07
   1  -3  -4  904.62    9.40
  -1   3   4  892.89    9.44
  -1  -3   4  875.51    8.70
  -1  -3   4  883.38    9.35
  -1  -3   4  901.54    9.41
   1  -3  -4  891.10    9.29
   1   3  -4  900.11    9.06
   1  -3  -4  841.45    9.35
   1   3  -3  786.80    8.16
  -1  -3   3  750.50    7.69
   1  -3  -3  795.66    8.56
  -1  -3   3  747.97    8.43
   1  -3  -3  765.91    8.44
  -1  -3   3  775.09    8.47
   1  -3  -3  803.48    8.47
  -1   3   3  799.02    8.53
  -1  -3   3  761.80    8.04
  -1  -3   3  727.54    7.93
  -1   3   3  749.55    7.94
   1   3  -3  772.60    7.67
  -1  -3   2  144.83    2.11
   1   3  -2  150.75    2.24
   1  -3  -2  147.38    2.33
  -1   3   2  143.78    2.31
   1  -3  -2  149.97    2.24
  -1  -3   2  156.15    2.33
  -1  -3   2  147.87    2.21
  -1  -3   2  144.92    1.82
  -1   3   2  150.99    1.82
  -1  -3   2  145.41    1.92
   1   3  -2  148.23    2.04
  -1  -3   1  117.31    1.42
  -1   3   1  130.26    2.02
   1  -3  -1  126.80    2.05
   1   3  -1  126.37    1.92
   1  -3  -1  121.63    1.39
  -1  -3   1  124.71    1.83
  -1   3   1  126.05    1.37
  -1  -3   1  123.93    1.38
  -1  -3   1  127.37    1.80
   1   3  -1  129.11    1.71
  -1   3   0  336.32    4.06
   1   3   0  333.59    3.97
  -1  -3   0  328.64    3.59
  -1  -3   0  328.10    3.75
   1  -3   0  322.99    3.60
  -1  -3   0  331.29    4.01
   1  -3   0  330.33    4.01
  -1  -3   0  340.75    3.98
   1   3   0  342.34    4.04
  -1   3   0  343.56    3.97
  -1  -3  -1 3570.73   34.23
  -1   3  -1 3578.52   34.59
   1   3   1 3546.12   34.48
   1  -3   1 3560.99   34.59
   1  -3   1 3579.68   34.28
   1  -3   1 3468.97   34.44
  -1  -3  -1 3534.54   33.79
  -1   3  -1 3475.63   33.81
   1   3   1 3619.08   34.58
  -1   3  -1 3501.43   34.47
   1  -3   1 3699.56   34.46
  -1  -3  -1 3571.10   34.59
  -1   3  -2   31.27    0.92
   1   3   2   30.50    0.88
  -1  -3  -2   32.70    0.85
   1  -3   2   32.20    0.89
   1  -3   2   30.22    0.86
  -1  -3  -2   30.95    0.93
   1  -3   2   30.86    0.86
  -1   3  -2   30.50    0.75
   1   3   2   32.90    0.93
   1  -3   2   32.27    0.81
  -1   3  -2   31.99    0.89
   1   3   3  319.32    4.07
  -1  -3  -3  318.23    4.01
   1  -3   3  313.79    3.93
  -1  -3  -3  306.63    4.09
   1  -3   3  304.90    3.96
  -1   3  -3  312.88    3.67
   1   3   3  310.75    4.09
  -1   3  -3  322.88    4.04
  -1  -3  -3  320.93    4.18
   1  -3   3  307.18    3.71
   1  -3   4   15.95    0.64
  -1  -3  -4   14.80    0.72
   1   3   4   14.86    0.73
   1  -3   4   15.90    0.70
  -1  -3  -4   15.39    0.73
   1  -3   4   15.12    0.74
  -1   3  -4   16.02    0.54
   1  -3   4   15.93    0.55
   1   3   4   15.22    0.72
  -1   3  -4   15.64    0.70
   1   3   4   15.92    0.75
   1  -3   5   59.20    1.15
  -1   3  -5   62.87    1.53
   1   3   5   60.38    1.58
   1   3   5   60.36    1.52
   1  -3   5   63.40    1.52
  -1  -3  -5   59.63    1.57
   1  -3   5   58.75    1.32
   1   3   6   83.12    1.93
  -1   3  -6   81.87    1.92
   1  -3   6   80.20    1.41
   1   3   6   81.70    2.03
  -1  -3  -6   84.33    2.01
   1  -3   6   84.27    1.91
  -1  -3  -6   82.68    1.91
  -1  -3  -6   80.28    1.98
   1  -3   6   81.29    1.63
  -1   3  -7  434.48    5.91
   1   3   7  427.71    5.83
   1   3   7  442.88    6.09
  -1  -3  -7  415.99    5.70
   1  -3   7  416.91    5.77
   1  -3   7  438.37    6.24
  -1  -3  -7  422.15    5.89
   1  -3   7  417.30    5.20
  -1  -3  -8   26.24    1.19
  -1  -3  -8   25.25    1.11
   1  -3   8   26.70    1.34
   1   3   8   24.15    0.66
   1  -3   8   25.27    0.68
   1   3   8   25.16    1.16
  -1   3  -8   25.94    1.21
   1   3   8   25.41    1.27
  -1   3  -9  270.34    3.18
   1  -3   9  272.56    3.30
  -1  -3  -9  261.01    3.15
   1   3   9  272.15    4.61
  -1   3  -9  261.71    4.67
  -1  -3  -9  263.95    4.61
   1   3   9  275.31    3.27
   1  -3   9  267.86    3.22
  -1  -3  -9  264.95    4.54
   1  -3   9  266.93    3.29
   1   3   9  264.42    3.28
  -1   3 -10   42.44    0.94
  -1  -3 -10   41.81    0.90
   1  -3  10   41.73    1.00
  -1  -3 -10   40.49    1.69
  -1   3 -10   41.12    1.74
   1   3  10   44.22    1.74
   1   3  10   44.09    0.99
   1  -3  10   42.71    0.95
  -1  -3 -10   41.85    1.80
   1  -3  10   40.72    1.79
  -1  -3 -10   44.95    1.71
   1  -3  10   45.17    1.03
   1   3  11  138.17    2.09
   1  -3  11  135.77    2.02
  -1  -3 -11  131.65    2.05
   1  -3  11  138.10    2.13
  -1  -3 -11  130.74    1.90
  -1  -3 -11  134.96    3.37
   1   3  11  131.80    3.25
  -1   3 -11  136.96    3.45
  -1  -3 -11  129.79    3.47
  -1  -3 -11  128.66    3.16
   1  -3  11  132.07    3.62
   1  -3  11  136.49    3.52
  -1   3 -11  140.53    2.04
  -1  -3 -12    3.37    0.38
  -1   3 -12    3.53    0.35
  -1  -3 -12    3.01    0.38
   1  -3  12    3.84    0.35
   1  -3  12    3.12    0.36
   1   3  12    2.85    0.36
  -1  -3 -12    3.57    0.66
   1   3  12    3.53    0.62
  -1   3 -12    2.91    0.66
  -1  -3 -12    3.15    0.69
   1  -3  12    2.83    0.37
   1   3  12    3.21    0.37
   1   3  12    2.97    0.66
   1  -3  12    3.08    0.67
   1  -3  12    3.68    0.79
   1   3  12    3.10    0.35
  -1  -3 -12    2.57    0.55
   1  -3  12    2.92    0.34
   1   3  13   29.20    1.71
   1  -3  13   24.57    1.62
  -1  -3 -13   24.27    1.56
   1  -3  13   27.94    0.90
  -1   3 -13   27.56    0.83
   1  -3  13   25.22    0.76
  -1  -3 -13   27.03    0.86
   1   3  13   28.77    0.88
   1  -3  13   26.86    0.88
  -1   3 -13   27.34    1.63
  -1  -3 -13   25.65    1.56
   1  -3  13   27.90    1.68
   1   3  13   26.57    1.64
   1  -3  13   29.29    1.79
   1  -3  13   27.17    0.87
   1   3  13   27.98    0.87
   1   3  13   26.05    0.86
  -1  -3 -13   26.61    0.89
  -1  -3 -14    1.18    0.35
  -1  -3 -14    1.28    0.33
   1   3  14    1.26    0.32
   1  -3  14    1.59    0.35
   1   3  14    0.92    0.31
   1  -3  14    1.23    0.35
  -1   3 -14    1.18    0.31
   1   3  14    1.30    0.32
   1  -3  14    1.37    0.33
   1   3  14    0.86    0.31
  -1   3 -15  425.27    4.92
   1   3  15  414.88    4.91
   1  -3  15  419.52    4.99
   1   3  15  403.20    4.90
   1  -3  15  424.10    5.04
  -1  -3 -15  420.66    4.97
  -1   3 -15  403.34    4.88
  -1  -3 -15  422.03    5.03
   1  -3  15  422.47    4.96
   1   3  15  433.44    4.98
  -1   3 -16    1.60    0.29
  -1  -3 -16    1.61    0.31
   1   3  16    1.61    0.28
   1  -3  16    1.66    0.29
   1   3  16    1.43    0.28
   1  -3  16    1.80    0.34
   1  -3  16    1.46    0.31
   1   3  16    1.31    0.29
  -1  -3 -16    1.57    0.30
  -1  -3 -16    1.22    0.30
  -1   3 -16    1.31    0.27
  -1  -3 -17   52.08    1.05
   1  -3  17   52.26    1.02
  -1   3 -17   52.05    1.01
  -1  -3 -17   52.43    1.03
   1  -3  17   52.29    1.06
   1  -3  17   52.54    1.05
  -1  -3 -17   51.19    1.07
   1   3  17   50.04    1.01
   1  -3  17   50.46    1.01
   1   3  18    2.67    0.24
   1  -3  18    2.70    0.23
  -1  -3 -18    2.85    0.23
  -1   3 -18    2.57    0.23
  -1  -3 -18    2.57    0.24
   1  -3  18    2.77    0.26
   1  -3  18    2.63    0.24
  -1  -3 -18    2.46    0.25
   1   3  18    2.64    0.26
  -1  -3 -18    2.34    0.24
  -1  -3 -19    5.90    0.23
   1  -3  19    5.19    0.24
   1   3  19    5.72    0.20
   1  -5 -18   22.69    0.50
   1  -5 -18   22.05    0.50
   1  -5 -18   23.49    0.54
  -1   5  17   25.11    0.66
   1  -5 -17   25.36    0.66
   1  -5 -17   25.21    0.61
   1  -5 -17   24.86    0.65
  -1  -5  17   25.05    0.69
   1  -5 -17   22.93    0.55
  -1  -5  16    3.43    0.33
  -1   5  16    3.51    0.27
  -1   5  16    3.21    0.31
   1  -5 -16    3.20    0.35
  -1   5  16    3.66    0.34
  -1  -5  15   20.59    0.63
  -1  -5  15   22.02    0.73
  -1   5  15   21.63    0.62
  -1  -5  15   20.99    0.62
  -1   5  15   19.78    0.69
   1  -5 -15   20.10    0.73
  -1   5  15   19.69    0.72
  -1   5  15   19.15    0.65
  -1  -5  14   18.69    0.70
  -1   5  14   18.70    0.64
  -1  -5  14   18.52    0.70
  -1  -5  14   18.32    0.71
  -1  -5  14   17.63    0.65
  -1   5  14   18.91    0.74
   1  -5 -14   18.46    0.71
  -1   5  14   18.43    0.70
  -1  -5  14   17.17    0.61
  -1   5  13   20.20    0.79
   1  -5 -13   21.22    0.79
  -1  -5  13   19.77    0.75
   1  -5 -13   20.23    0.76
  -1  -5  13   20.21    0.75
   1  -5 -13   19.84    0.66
  -1   5  13   20.78    0.71
  -1  -5  13   21.62    0.81
  -1  -5  13   19.59    0.71
  -1  -5  13   19.87    0.76
  -1  -5  13   18.89    0.65
  -1   5  13   20.01    0.75
   1  -5 -12    1.67    0.34
  -1   5  12    1.61    0.36
  -1  -5  12    1.88    0.35
   1  -5 -12    2.20    0.36
  -1  -5  12    1.70    0.33
   1  -5 -12    1.76    0.31
  -1   5  12    1.84    0.32
   1  -5 -12    1.42    0.57
   1   5 -12    1.37    0.52
  -1  -5  12    1.78    0.37
  -1  -5  12    2.09    0.35
  -1  -5  12    2.29    0.36
   1   5 -12    1.75    0.60
  -1   5  12    2.35    0.64
  -1  -5  12    2.08    0.65
   1  -5 -12    1.94    0.57
  -1   5  12    1.51    0.33
  -1   5  11  289.89    3.73
   1  -5 -11  284.96    3.72
  -1   5  11  289.39    3.75
  -1  -5  11  288.05    3.70
  -1  -5  11  291.40    3.57
  -1   5  11  289.65    3.62
   1  -5 -11  289.95    3.58
  -1  -5  11  286.74    3.70
   1   5 -11  294.20    5.42
   1  -5 -11  283.73    5.61
   1   5 -11  294.27    5.61
  -1  -5  11  284.55    3.74
  -1  -5  11  277.33    3.66
  -1  -5  11  273.82    5.12
   1  -5 -11  287.83    5.41
  -1  -5  11  292.77    5.89
  -1   5  10   12.12    0.54
  -1  -5  10   12.14    0.52
  -1   5  10   11.61    0.52
   1  -5 -10   12.12    0.53
  -1  -5  10   11.53    0.56
  -1   5  10   10.59    0.90
  -1   5  10   11.03    1.06
   1   5 -10   11.38    0.96
  -1  -5  10    9.48    0.85
  -1   5  10   11.79    0.57
   1  -5 -10   12.10    1.08
   1  -5 -10   10.18    0.89
   1  -5 -10    9.53    0.95
  -1  -5  10   10.24    1.07
  -1  -5   9  589.52    6.38
  -1   5   9  598.26    6.39
  -1   5   9  589.92    6.39
   1  -5  -9  584.98    6.39
  -1  -5   9  584.03    6.47
   1   5  -9  592.87    8.15
  -1   5   9  567.54    7.98
  -1   5   9  588.64    8.62
  -1  -5   9  566.92    7.82
  -1   5   9  594.33    6.50
  -1  -5   9  588.19    8.43
   1  -5  -9  567.52    8.03
   1  -5  -9  574.86    8.38
  -1  -5   9  585.55    8.72
   1  -5  -9  586.39    8.55
   1  -5  -8   81.25    2.43
   1   5  -8   85.25    2.43
  -1   5   8   80.35    1.36
  -1  -5   8   78.86    1.35
  -1  -5   8   79.28    1.40
   1  -5  -8   80.65    1.38
  -1   5   8   82.84    2.49
   1   5  -8   81.77    2.24
  -1   5   8   76.83    2.19
   1  -5  -8   77.40    1.30
  -1   5   8   78.65    1.41
  -1  -5   8   75.10    2.01
  -1  -5   8   80.33    2.40
  -1  -5   8   79.28    2.49
   1  -5  -8   83.70    2.32
  -1   5   7  506.19    5.52
  -1  -5   7  493.14    5.53
  -1  -5   7  515.22    5.58
   1  -5  -7  504.43    5.58
   1   5  -7  519.75    6.90
  -1   5   7  500.60    7.28
  -1   5   7  507.67    7.01
  -1   5   7  495.84    6.41
  -1  -5   7  509.99    6.53
  -1   5   7  523.89    5.61
   1  -5  -7  513.46    7.11
  -1  -5   7  533.15    7.32
  -1  -5   7  531.10    7.45
   1  -5  -7  512.62    7.30
   1   5  -7  527.64    7.24
  -1  -5   6   40.18    1.18
   1  -5  -6   37.69    1.53
  -1   5   6   36.76    1.39
   1   5  -6   41.44    1.38
  -1  -5   6   43.94    1.60
   1  -5  -6   41.42    1.53
  -1  -5   6   43.17    1.57
   1   5  -6   41.42    1.51
  -1   5   6   39.22    1.57
   1  -5  -6   40.08    1.51
  -1  -5   5 1643.82   17.25
   1  -5  -5 1717.96   18.58
   1   5  -5 1678.66   17.89
   1  -5  -5 1745.03   18.48
  -1  -5   5 1745.29   18.39
  -1  -5   5 1727.09   18.45
  -1   5   5 1726.99   18.57
   1  -5  -5 1707.05   18.33
   1   5  -5 1708.58   18.35
  -1  -5   4    1.01    0.18
   1   5  -4    1.70    0.33
  -1  -5   4    1.79    0.23
   1  -5  -4    2.14    0.47
  -1  -5   4    1.33    0.37
  -1  -5   4    1.27    0.35
   1  -5  -4    1.14    0.38
   1   5  -4    1.66    0.41
   1  -5  -4    1.49    0.36
  -1   5   4    2.11    0.45
   1   5  -3    0.94    0.21
  -1  -5   3    0.92    0.12
  -1  -5   3    1.38    0.38
   1  -5  -3    1.11    0.41
   1  -5  -3    1.15    0.33
  -1   5   3    1.58    0.41
   1   5  -3    1.15    0.34
  -1  -5   3    1.49    0.26
  -1  -5   2    0.31    0.25
  -1  -5   2    0.48    0.33
  -1   5   2    0.49    0.33
   1   5  -2    1.33    0.35
   1  -5  -2    0.32    0.26
   1   5  -2    0.38    0.31
  -1  -5   2    0.28    0.22
   1  -5  -2    0.51    0.34
   1   5  -2    0.68    0.23
  -1  -5   1   41.44    1.24
  -1  -5   1   39.75    1.29
  -1  -5   1   40.67    1.07
  -1   5   1   40.95    1.31
  -1  -5   1   35.79    0.72
   1   5  -1   37.25    1.21
   1  -5  -1   36.89    1.06
  -1  -5   1   36.33    1.10
   1   5  -1   37.93    1.25
   1  -5  -1   37.39    1.25
   1  -5   0   10.68    0.44
  -1  -5   0   11.28    0.69
  -1  -5   0   11.06    0.51
   1  -5   0   12.37    0.76
  -1   5   0   11.91    0.73
  -1  -5   0   10.97    0.45
   1  -5   0   11.27    0.56
   1   5   0   11.89    0.69
  -1  -5   0   13.03    0.69
   1   5   0   12.31    0.73
   1  -5   0   12.23    0.70
   1  -5   1 2030.89   20.36
   1  -5   1 1922.88   19.69
  -1  -5  -1 1948.43   20.44
   1  -5   1 1980.22   20.53
   1   5   1 2010.34   20.42
  -1   5  -1 1940.42   20.47
  -1  -5  -1 1921.92   19.70
  -1   5  -1 1982.07   20.17
   1  -5   1 2010.43   20.27
  -1   5  -1 2006.58   20.55
   1   5   1 1971.58   20.49
  -1  -5  -1 1989.45   20.42
  -1   5  -2   24.00    0.86
   1  -5   2   24.78    0.92
  -1   5  -2   26.28    0.97
   1   5   2   25.06    1.05
  -1  -5  -2   25.18    1.05
   1  -5   2   25.82    1.00
   1  -5   2   23.38    0.86
   1   5   2   25.36    1.02
  -1   5  -2   24.33    1.04
  -1  -5  -2   24.40    0.86
   1  -5   2   23.69    1.02
  -1   5  -3 1926.88   18.80
   1  -5   3 1891.75   19.19
  -1  -5  -3 1859.02   19.64
   1  -5   3 1955.52   19.46
   1  -5   3 1922.82   18.94
  -1  -5  -3 1944.58   19.68
   1   5   3 1950.58   19.61
  -1   5  -3 1945.45   19.31
   1   5   3 1928.15   19.50
   1  -5   3 1943.23   19.41
  -1  -5  -3 1939.10   19.12
  -1   5  -3 1867.23   19.57
   1   5   4   36.23    1.38
  -1   5  -4   35.45    1.26
   1  -5   4   35.05    1.03
  -1   5  -4   35.25    0.99
  -1   5  -4   39.29    1.39
   1  -5   4   35.08    1.22
  -1  -5  -4   36.46    1.23
   1   5   4   37.18    1.34
   1  -5   4   34.76    1.25
   1  -5   4   36.94    1.28
  -1  -5  -4   34.89    1.34
  -1   5  -5  185.82    3.44
   1   5   5  173.37    3.36
   1  -5   5  174.59    3.05
  -1  -5  -5  175.29    3.21
   1  -5   5  190.20    3.33
   1  -5   5  190.29    3.43
  -1  -5  -5  187.95    3.45
   1  -5   5  164.48    2.59
  -1   5  -5  178.14    3.23
   1   5   5  178.05    3.43
   1   5   5  171.04    3.29
   1   5   6    2.73    0.49
   1   5   6    3.07    0.54
  -1  -5  -6    3.82    0.52
   1  -5   6    3.21    0.44
  -1   5  -6    3.16    0.52
   1   5   6    2.75    0.27
  -1  -5  -6    2.65    0.27
   1  -5   6    3.48    0.55
  -1  -5  -6    2.58    0.51
  -1  -5  -6    2.87    0.49
   1  -5   6    3.47    0.51
   1  -5   7   46.61    0.99
  -1  -5  -7   46.78    0.98
  -1   5  -7   48.15    1.69
   1   5   7   48.86    1.74
   1   5   7   46.10    1.80
  -1  -5  -7   47.77    0.95
   1   5   7   48.60    1.01
  -1  -5  -7   47.43    1.74
   1  -5   7   51.17    1.47
  -1   5  -7   46.63    1.77
  -1  -5  -7   46.60    1.76
   1  -5   7   47.48    1.82
  -1  -5  -7   47.04    1.71
   1  -5   7   46.40    1.68
   1  -5   8    1.51    0.27
   1   5   8    0.41    0.19
   1  -5   8    0.52    0.23
  -1  -5  -8    0.50    0.23
  -1   5  -8    0.36    0.36
   1   5   8    0.95    0.49
  -1  -5  -8    0.63    0.20
   1   5   8    0.70    0.24
  -1   5  -8    0.57    0.42
  -1  -5  -8    0.48    0.39
  -1  -5  -8    0.81    0.44
   1  -5   8    0.69    0.40
   1  -5   8    0.63    0.47
  -1  -5  -8    0.51    0.41
   1  -5   9  759.67    8.07
   1   5   9  758.28    7.92
   1   5   9  772.34    8.08
  -1  -5  -9  749.74    8.00
   1  -5   9  764.20    8.13
  -1  -5  -9  763.63    8.02
   1   5   9  739.02    9.98
   1   5   9  750.26   10.34
  -1   5  -9  771.15   10.10
  -1  -5  -9  752.97    7.90
  -1   5  -9  746.59    7.86
   1   5   9  721.79    8.07
  -1  -5  -9  753.47   10.22
  -1   5  -9  761.51   10.27
  -1  -5  -9  750.24   10.17
   1  -5   9  770.13   10.62
  -1  -5  -9  763.44    9.95
   1  -5  10   14.39    1.05
  -1   5 -10   18.08    0.59
  -1  -5 -10   17.87    0.65
   1   5  10   18.59    0.68
   1  -5  10   17.19    0.65
   1  -5  10   16.99    0.68
  -1  -5 -10   17.63    0.64
  -1   5 -10   17.55    1.21
   1   5  10   17.12    1.26
  -1  -5 -10   17.12    1.12
   1   5  10   16.42    1.15
  -1  -5 -10   16.32    1.19
   1  -5  10   17.76    1.36
  -1  -5 -10   17.84    1.16
  -1  -5 -10   15.70    1.19
  -1   5 -10   17.45    1.27
   1  -5  11   96.12    2.83
   1   5  11  100.53    1.83
  -1   5 -11   97.38    3.06
  -1  -5 -11  105.74    3.17
   1  -5  11  102.46    1.86
  -1  -5 -11  101.64    1.83
  -1   5 -11  100.55    1.64
   1  -5  11  101.80    1.75
  -1  -5 -11  101.08    1.76
   1   5  11  100.99    1.77
  -1  -5 -11  101.27    1.70
   1  -5  11  102.74    1.83
   1   5  11   97.59    2.90
  -1  -5 -11  100.03    2.86
  -1   5 -11  101.14    3.03
   1  -5  11  104.24    3.33
  -1  -5 -11   99.91    2.99
   1  -5  11  100.90    1.74
   1   5  12   49.74    1.22
  -1   5 -12   50.70    2.19
  -1  -5 -12   48.36    2.18
  -1  -5 -12   49.60    1.22
  -1  -5 -12   49.62    1.22
  -1   5 -12   49.71    1.07
  -1  -5 -12   49.29    1.17
   1  -5  12   49.28    1.13
   1   5  12   48.33    1.16
  -1  -5 -12   48.19    1.09
   1  -5  12   49.94    1.23
  -1  -5 -12   47.66    1.99
  -1   5 -12   48.35    2.11
   1  -5  12   45.26    1.10
   1   5  12   47.50    2.16
  -1  -5 -12   46.56    2.03
   1  -5  12   46.15    2.26
   1  -5  12   48.43    1.13
  -1   5 -13   71.85    1.33
   1   5  13   69.78    1.42
  -1  -5 -13   70.25    1.42
   1  -5  13   68.30    1.35
   1  -5  13   67.62    1.46
  -1  -5 -13   70.16    1.31
   1   5  13   68.88    1.47
   1  -5  13   66.73    1.32
  -1  -5 -13   68.13    1.47
   1  -5  13   66.41    1.35
   1  -5  13   67.23    1.31
  -1   5 -14    0.58    0.25
  -1  -5 -14    0.49    0.30
   1  -5  14    0.84    0.30
   1   5  14    0.56    0.28
   1   5  14    0.83    0.31
  -1  -5 -14    0.28    0.29
   1  -5  14    0.55    0.24
   1  -5  14    0.35    0.25
  -1  -5 -15  288.74    3.66
   1   5  15  287.68    3.60
   1  -5  15  299.77    3.73
   1   5  15  298.76    3.73
   1  -5  15  307.93    3.80
  -1  -5 -15  291.42    3.74
  -1  -5 -15  295.34    3.57
  -1   5 -15  301.79    3.53
   1   5  15  299.50    3.49
   1   5  16    0.92    0.25
  -1  -5 -16    0.91    0.28
   1  -5  16    0.75    0.25
  -1  -5 -16    0.82    0.21
   1  -5  16    0.86    0.29
  -1  -5 -17   19.82    0.58
   1   5  17   19.16    0.57
   1  -5  17   18.97    0.55
   1  -5  17   19.45    0.59
  -1  -5 -17   19.02    0.51
   1  -5  18    1.53    0.19
  -1  -5 -18    1.59    0.16
  -1  -5 -18    1.76    0.19
  -1  -5 -18    1.47    0.15
   1  -5  18    1.29    0.19
   1  -7 -17   33.70    0.63
   1  -7 -17   33.88    0.60
   1  -7 -16    0.86    0.21
  -1   7  16    0.72    0.20
   1  -7 -16    0.62    0.22
  -1   7  16    0.70    0.19
  -1  -7  16    1.00    0.21
   1  -7 -16    0.91    0.20
  -1  -7  16    0.78    0.16
  -1  -7  16    0.84    0.23
  -1   7  15   12.86    0.49
  -1   7  15   13.22    0.53
  -1  -7  15   10.97    0.50
  -1  -7  15   11.44    0.45
   1  -7 -15   10.24    0.38
  -1  -7  15   10.79    0.48
   1  -7 -15   12.48    0.49
  -1   7  15   12.18    0.51
   1  -7 -15   12.70    0.52
  -1   7  15   11.89    0.49
   1  -7 -15   10.74    0.45
  -1   7  14   21.26    0.72
   1  -7 -14   21.23    0.72
   1  -7 -14   20.25    0.62
  -1  -7  14   21.25    0.70
  -1  -7  14   20.90    0.65
   1  -7 -14   20.49    0.59
  -1  -7  14   21.30    0.71
  -1  -7  14   21.16    0.68
  -1  -7  14   21.51    0.72
   1  -7 -14   21.23    0.68
  -1   7  14   21.48    0.73
   1  -7 -14   21.18    0.68
   1  -7 -13  677.14    7.39
  -1  -7  13  697.42    7.52
  -1  -7  13  695.72    7.50
  -1  -7  13  692.84    7.53
  -1  -7  13  691.72    7.54
   1  -7 -13  668.15    7.23
  -1  -7  13  699.54    7.45
  -1   7  13  655.72    7.32
   1  -7 -13  690.56    7.46
  -1   7  13  698.64    7.60
  -1   7  13  698.08    7.59
   1  -7 -13  689.95    7.55
  -1   7  12    1.13    0.29
   1  -7 -12    1.14    0.30
  -1  -7  12    1.07    0.35
  -1  -7  12    1.39    0.35
   1  -7 -12    1.56    0.28
  -1  -7  12    1.83    0.33
   1  -7 -12    1.05    0.31
  -1  -7  12    1.09    0.26
  -1   7  12    1.18    0.32
   1  -7 -12    1.05    0.32
  -1   7  12    0.65    0.33
  -1   7  11  335.90    4.27
   1  -7 -11  342.68    4.23
  -1  -7  11  338.01    4.25
   1  -7 -11  339.90    4.13
  -1   7  11  327.00    4.09
  -1  -7  11  326.57    4.09
  -1   7  11  341.11    4.09
   1  -7 -11  341.99    4.17
   1  -7 -11  321.14    3.92
  -1  -7  11  330.77    4.17
  -1  -7  11  332.63    4.11
  -1   7  11  336.99    4.26
  -1  -7  10   93.79    3.12
   1  -7 -10   97.75    3.08
   1  -7 -10   96.76    2.94
   1  -7 -10   99.44    1.80
  -1   7  10  100.46    1.84
   1  -7 -10   98.79    1.65
  -1   7  10   99.98    1.74
  -1  -7  10  101.56    1.76
  -1   7  10  101.55    1.71
   1  -7 -10   99.10    1.71
   1  -7 -10  100.75    1.78
  -1   7  10   98.86    3.19
   1   7 -10   96.22    3.04
   1  -7 -10   97.25    3.05
   1  -7 -10   93.50    1.58
  -1  -7  10   97.15    1.75
  -1  -7  10   95.76    1.71
  -1  -7  10  100.66    1.81
   1   7  -9  141.26    3.69
   1  -7  -9  141.22    3.64
  -1  -7   9  144.43    2.20
  -1   7   9  139.70    2.27
   1  -7  -9  138.90    2.21
   1  -7  -9  140.78    2.14
  -1   7   9  141.01    2.15
  -1  -7   9  143.96    2.22
   1  -7  -9  146.05    2.25
  -1   7   9  130.02    3.37
  -1   7   9  144.44    3.87
  -1  -7   9  144.45    2.19
   1  -7  -9  148.18    3.67
  -1  -7   9  150.98    3.88
  -1  -7   9  151.07    3.77
   1  -7  -9  149.92    3.85
  -1   7   8  129.96    2.11
   1  -7  -8  130.64    2.00
  -1   7   8  129.58    1.98
  -1  -7   8  129.70    2.04
   1  -7  -8  134.07    2.09
  -1   7   8  127.07    3.50
  -1   7   8  121.10    3.21
  -1  -7   8  122.26    2.01
   1  -7  -8  124.76    3.33
   1   7  -8  127.45    3.38
  -1   7   8  132.86    2.10
  -1  -7   8  122.10    3.36
  -1  -7   8  119.80    3.31
   1  -7  -8  124.64    3.48
   1  -7  -8  119.63    3.31
  -1   7   7  120.07    1.98
  -1  -7   7  122.85    1.95
  -1   7   7  121.71    1.89
   1  -7  -7  121.27    1.96
  -1   7   7  114.89    3.07
  -1  -7   7  120.12    1.83
   1  -7  -7  122.13    1.92
  -1  -7   7  118.92    1.91
  -1  -7   7  124.54    3.22
  -1  -7   7  126.03    3.28
   1  -7  -7  120.29    3.23
   1   7  -7  121.69    3.20
   1  -7  -7  121.83    3.14
  -1   7   6   59.93    1.26
  -1  -7   6   58.53    1.21
  -1   7   6   59.09    1.16
   1  -7  -6   56.59    1.21
  -1   7   6   57.21    2.06
  -1  -7   6   53.18    1.15
   1  -7  -6   55.79    1.97
  -1   7   6   56.13    2.15
   1   7  -6   58.77    2.10
   1  -7  -6   55.07    2.09
  -1  -7   6   55.55    2.07
  -1  -7   6   55.08    1.98
   1  -7  -6   61.50    1.21
  -1  -7   6   58.58    1.14
  -1   7   5  308.77    3.68
  -1  -7   5  310.34    3.78
   1   7  -5  315.23    5.49
  -1  -7   5  303.28    3.69
   1  -7  -5  306.22    3.71
   1  -7  -5  306.43    3.76
  -1  -7   5  317.41    3.74
  -1  -7   5  310.40    5.12
   1  -7  -5  320.41    5.55
   1   7  -5  311.17    5.35
   1  -7  -5  308.05    5.11
  -1   7   5  306.03    5.57
  -1   7   4   22.75    0.65
  -1  -7   4   23.61    0.70
   1  -7  -4   21.31    0.68
   1  -7  -4   22.15    1.30
   1   7  -4   23.90    1.32
   1  -7  -4   22.94    0.70
  -1  -7   4   23.90    0.69
   1  -7  -4   23.84    0.69
  -1  -7   4   20.87    0.65
  -1  -7   4   22.71    0.67
  -1  -7   4   21.63    1.23
  -1  -7   4   20.80    1.09
   1  -7  -4   22.88    1.32
  -1  -7   4   20.05    1.03
  -1   7   4   22.98    1.31
   1   7  -4   22.11    1.22
   1  -7  -4   22.64    1.14
  -1  -7   3    1.70    0.25
  -1   7   3    1.33    0.23
   1  -7  -3    1.52    0.25
   1   7  -3    1.69    0.50
  -1  -7   3    1.61    0.26
   1  -7  -3    1.47    0.25
   1  -7  -3    1.60    0.26
  -1  -7   3    1.68    0.25
  -1  -7   3    1.37    0.37
  -1  -7   3    2.65    0.47
  -1  -7   3    1.74    0.24
  -1  -7   3    1.66    0.48
   1   7  -3    1.41    0.44
  -1   7   3    1.57    0.50
   1  -7  -3    1.40    0.36
   1  -7  -2   76.70    1.31
   1   7  -2   78.24    2.33
  -1  -7   2   74.21    1.90
   1  -7  -2   83.81    2.36
   1  -7  -2   78.75    1.36
  -1  -7   2   78.46    1.36
  -1   7   2   79.38    1.31
  -1  -7   2   80.19    1.34
  -1  -7   2   82.93    2.35
  -1  -7   2   76.58    1.86
  -1  -7   2   80.19    2.17
  -1   7   2   81.86    2.39
   1   7  -2   78.44    2.26
   1  -7  -2   76.15    1.90
   1  -7  -1  332.62    5.35
   1   7  -1  342.05    5.49
  -1   7   1  324.36    5.46
  -1  -7   1  322.12    4.92
  -1  -7   1  341.40    3.91
   1  -7  -1  330.18    3.91
  -1  -7   1  342.01    3.85
   1  -7  -1  339.03    3.91
  -1   7   1  341.37    3.84
  -1  -7   1  321.92    3.82
  -1  -7   1  322.04    5.18
  -1  -7   1  336.53    5.39
   1  -7  -1  325.67    5.41
  -1   7   1  344.70    5.53
   1  -7  -1  319.46    4.59
   1   7  -1  328.52    5.31
  -1   7   0    0.30    0.41
   1   7   0    1.07    0.42
   1  -7   0    0.30    0.18
  -1  -7   0    0.26    0.19
  -1  -7   0    0.05    0.35
   1   7   0    0.32    0.40
  -1   7   0    0.67    0.48
   1  -7   0    0.24    0.34
   1  -7   0    0.36    0.21
  -1  -7   0    0.32    0.20
   1  -7   0    0.50    0.23
   1  -7   0    0.29    0.38
   1  -7   0    0.64    0.40
  -1  -7   0    0.34    0.39
  -1  -7   0    0.56    0.42
  -1   7   0    0.49    0.20
   1  -7   1 1800.23   17.55
  -1   7  -1 1755.04   18.86
   1   7   1 1776.07   19.64
   1  -7   1 1791.38   19.18
  -1  -7  -1 1789.10   19.32
  -1   7  -1 1766.50   19.66
  -1  -7  -1 1783.29   17.50
   1  -7   1 1782.42   17.49
  -1  -7  -1 1792.23   17.52
  -1   7  -1 1695.49   17.43
  -1  -7  -1 1762.26   17.42
   1  -7   1 1744.30   17.42
   1  -7   1 1786.54   19.36
  -1  -7  -1 1765.35   19.51
  -1   7  -1 1704.51   19.51
   1   7   1 1819.98   19.50
   1  -7   2    1.02    0.23
  -1   7  -2    1.30    0.35
  -1  -7  -2    1.14    0.22
  -1   7  -2    0.86    0.47
   1   7   2    0.96    0.47
   1  -7   2    0.84    0.33
  -1  -7  -2    1.25    0.42
  -1  -7  -2    1.11    0.24
   1  -7   2    1.04    0.24
   1  -7   2    1.02    0.22
  -1  -7  -2    1.07    0.24
   1  -7   2    0.92    0.22
   1  -7   2    0.69    0.41
  -1  -7  -2    0.62    0.43
   1   7   2    0.77    0.44
  -1   7  -2    0.59    0.42
  -1  -7  -2    1.32    0.30
  -1  -7  -3    5.57    0.36
   1  -7   3    5.60    0.56
  -1   7  -3    5.24    0.70
  -1   7  -3    4.85    0.57
   1   7   3    6.57    0.74
  -1  -7  -3    6.51    0.39
   1  -7   3    6.33    0.39
   1  -7   3    6.32    0.36
   1  -7   3    5.35    0.34
   1  -7   3    4.33    0.49
   1  -7   3    5.01    0.66
  -1  -7  -3    6.53    0.56
   1   7   3    6.57    0.71
  -1   7  -3    5.84    0.70
  -1  -7  -4    3.72    0.33
  -1   7  -4    4.31    0.29
   1   7   4    4.50    0.67
  -1   7  -4    4.26    0.57
  -1   7  -4    3.38    0.60
   1  -7   4    3.87    0.30
  -1  -7  -4    4.07    0.33
   1  -7   4    4.63    0.35
  -1  -7  -4    4.17    0.35
   1  -7   4    4.95    0.33
   1  -7   4    4.40    0.56
   1  -7   4    3.75    0.62
  -1  -7  -4    4.34    0.51
  -1   7  -4    5.15    0.68
   1   7   4    3.97    0.63
   1  -7   5   95.99    1.66
  -1  -7  -5   98.34    1.63
  -1   7  -5   94.74    2.49
   1   7   5   98.78    2.81
   1   7   5   98.09    2.82
  -1  -7  -5   95.31    1.62
   1  -7   5   94.58    1.61
   1  -7   5  102.51    1.62
  -1  -7  -5  102.38    2.83
   1  -7   5  107.01    2.75
   1  -7   5  102.36    2.59
  -1  -7  -5  105.34    2.88
   1   7   5   98.06    2.77
  -1   7  -5   99.76    2.80
  -1  -7  -5  102.17    2.50
   1  -7   6   34.62    0.92
   1   7   6   32.72    1.60
  -1   7  -6   33.49    1.62
  -1  -7  -6   32.09    1.44
   1  -7   6   31.58    0.83
   1   7   6   31.59    1.59
  -1   7  -6   32.73    1.46
   1   7   6   31.86    1.63
   1  -7   6   31.75    0.85
  -1  -7  -6   32.21    0.86
  -1  -7  -6   32.41    1.61
   1  -7   6   30.30    1.47
   1  -7   6   34.20    1.57
   1   7   6   31.17    0.88
   1   7   7    7.19    0.47
  -1  -7  -7    7.69    0.47
   1  -7   7    6.63    0.41
  -1  -7  -7    6.47    0.37
   1  -7   7    6.79    0.46
  -1  -7  -7    6.49    0.44
   1   7   7    5.89    0.79
   1   7   7    6.23    0.79
   1  -7   7    6.11    0.41
  -1   7  -7    8.21    0.90
  -1  -7  -7    6.48    0.73
   1  -7   7    5.67    0.74
   1  -7   7    6.95    0.82
  -1  -7  -7    6.07    0.80
   1   7   8    1.91    0.34
  -1  -7  -8    1.39    0.28
   1  -7   8    1.37    0.27
  -1  -7  -8    1.80    0.30
  -1  -7  -8    1.42    0.24
   1  -7   8    1.74    0.32
  -1  -7  -8    1.57    0.30
   1   7   8    1.51    0.58
  -1   7  -8    1.32    0.44
   1   7   8    1.24    0.50
   1  -7   8    1.92    0.32
  -1  -7  -8    1.52    0.50
  -1   7  -8    1.47    0.56
   1   7   8    1.50    0.30
  -1  -7  -8    1.23    0.58
  -1  -7  -8    1.32    0.54
   1  -7   8    1.36    0.54
   1  -7   8    1.39    0.50
   1   7   9  177.00    2.65
  -1   7  -9  182.75    4.28
  -1  -7  -9  175.30    4.07
   1  -7   9  182.66    2.61
   1  -7   9  179.20    2.61
  -1  -7  -9  174.67    2.45
   1   7   9  170.26    2.62
  -1  -7  -9  176.80    2.60
  -1  -7  -9  178.04    2.52
  -1  -7  -9  174.04    2.46
   1  -7   9  178.97    2.64
  -1  -7  -9  181.15    2.61
  -1   7  -9  177.97    3.99
   1   7   9  175.72    4.35
   1   7   9  169.24    4.07
   1  -7   9  172.63    2.46
   1  -7   9  173.49    3.97
  -1  -7  -9  186.47    4.24
   1  -7   9  177.49    4.29
  -1  -7  -9  180.76    4.28
  -1  -7 -10   31.53    0.95
   1   7  10   31.39    0.96
   1  -7  10   32.46    0.96
  -1  -7 -10   32.29    0.87
   1   7  10   32.10    0.95
  -1  -7 -10   32.47    0.94
   1   7  10   31.59    1.81
   1   7  10   30.66    1.66
  -1   7 -10   32.32    1.78
  -1  -7 -10   28.72    1.63
   1  -7  10   31.70    1.83
  -1  -7 -10   31.06    1.73
  -1  -7 -10   31.30    1.66
   1  -7  10   31.22    0.86
   1  -7  10   32.08    0.96
  -1  -7 -10   31.51    0.87
   1  -7  10   32.05    0.93
  -1  -7 -11  633.71    6.93
   1  -7  11  618.24    6.92
  -1  -7 -11  617.41    6.83
   1  -7  11  619.13    6.95
   1   7  11  609.42    6.92
   1  -7  11  632.29    7.01
   1  -7  11  618.64    6.94
  -1  -7 -11  604.46    6.75
  -1  -7 -12   84.52    1.57
  -1  -7 -12   83.69    1.49
   1  -7  12   89.47    1.68
   1  -7  12   86.27    1.59
   1  -7  12   88.89    1.64
   1  -7  12   87.69    1.60
   1   7  12   85.91    1.61
   1  -7  12   84.11    1.58
  -1  -7 -12   87.03    1.56
  -1  -7 -13  108.98    1.75
   1   7  13  114.93    1.92
   1  -7  13  109.14    1.83
   1  -7  13  104.39    1.85
  -1  -7 -13  104.06    1.68
   1  -7  13  105.38    1.74
   1  -7  13  109.15    1.77
  -1  -7 -13  110.62    1.77
   1  -7  13  107.16    1.75
   1   7  13  107.39    1.79
  -1  -7 -14   38.36    0.90
   1   7  14   36.63    0.88
  -1  -7 -14   37.88    0.86
   1   7  14   39.59    1.00
   1  -7  14   41.38    1.00
  -1  -7 -14   39.94    0.87
   1  -7  14   39.25    0.87
   1  -7  14   41.72    0.98
  -1  -7 -14   37.42    0.96
   1  -7  14   37.90    0.87
  -1  -7 -14   39.02    0.88
   1   7  15  182.57    2.44
  -1  -7 -15  181.14    2.26
   1  -7  15  187.65    2.44
  -1  -7 -15  180.33    2.43
  -1  -7 -15  181.80    2.34
  -1  -7 -15  179.58    2.28
  -1   7 -16    9.79    0.35
   1   7  16    9.50    0.39
  -1   7 -16    8.42    0.30
   1   7  16    8.47    0.38
  -1  -7 -16    9.78    0.40
   1  -7  16    9.82    0.40
  -1  -7 -16    8.99    0.31
  -1  -7 -16    9.64    0.34
  -1  -7 -16    8.96    0.36
   1  -7  17    5.34    0.23
   1  -7  17    5.88    0.26
  -1  -9  15    0.95    0.15
  -1   9  15    0.85    0.17
  -1   9  15    0.91    0.15
   1  -9 -15    1.01    0.17
   1   9 -14    0.58    0.19
   1  -9 -14    0.49    0.17
  -1   9  14    0.53    0.21
  -1  -9  14    0.44    0.20
  -1   9  14    0.53    0.20
  -1  -9  14    0.34    0.20
   1  -9 -14    0.52    0.20
   1  -9 -13  125.41    1.77
   1  -9 -13  124.49    1.79
  -1   9  13  120.03    1.84
  -1  -9  13  127.67    1.85
  -1  -9  13  123.72    1.78
  -1   9  13  122.86    1.86
   1  -9 -13  121.26    1.77
  -1  -9  13  128.17    1.84
   1   9 -13  123.89    1.78
   1  -9 -12    1.05    0.28
  -1   9  12    1.35    0.30
  -1  -9  12    0.97    0.27
  -1  -9  12    0.92    0.30
  -1   9  12    1.45    0.31
   1  -9 -12    1.02    0.27
  -1  -9  12    1.01    0.31
   1  -9 -12    0.91    0.27
  -1  -9  11   91.66    1.64
   1  -9 -11   89.05    1.54
  -1   9  11   85.10    1.49
   1  -9 -11   87.53    1.43
   1  -9 -11   90.39    1.61
  -1   9  11   91.59    1.68
  -1   9  11   89.85    1.62
  -1  -9  11   81.69    1.42
  -1  -9  11   88.96    1.61
  -1  -9  11   87.60    1.63
  -1   9  11   91.80    1.66
   1  -9 -11   87.69    1.52
  -1  -9  11   87.83    1.60
  -1  -9  10  110.04    1.88
   1  -9 -10  109.04    1.78
  -1   9  10  107.27    1.71
  -1   9  10  106.65    1.78
   1  -9 -10  104.62    1.65
   1  -9 -10  109.30    1.87
  -1   9  10  108.00    1.91
  -1  -9  10  104.91    1.67
  -1  -9  10  108.12    1.87
  -1   9  10  105.21    1.89
   1  -9 -10  107.86    1.76
  -1  -9  10  108.16    1.78
  -1  -9  10  112.00    1.91
   1  -9 -10  105.16    1.76
  -1  -9   9   29.96    0.94
  -1   9   9   33.92    1.01
  -1  -9   9   30.31    0.95
  -1   9   9   33.74    0.88
   1  -9  -9   32.66    0.97
  -1  -9   9   32.20    0.89
  -1   9   9   32.49    0.99
   1  -9  -9   32.20    0.91
   1  -9  -9   29.73    0.86
   1  -9  -9   31.56    0.89
  -1  -9   9   30.34    0.89
  -1   9   8   20.95    0.79
  -1  -9   8   23.13    0.83
  -1  -9   8   19.82    0.74
  -1   9   8   18.77    0.80
   1  -9  -8   21.90    0.79
  -1  -9   8   19.93    0.67
   1  -9  -8   21.58    0.77
  -1   9   8   22.17    0.72
   1  -9  -8   22.30    0.81
  -1  -9   8   22.25    0.77
   1  -9  -8   22.84    0.76
   1  -9  -8   21.45    0.73
  -1  -9   7  116.01    1.98
  -1   9   7  117.29    2.08
  -1  -9   7  116.09    1.89
   1   9  -7  117.59    1.93
   1  -9  -7  119.37    2.01
  -1   9   7  118.93    1.92
  -1  -9   7  118.00    1.93
   1  -9  -7  115.17    1.91
   1   9  -7  111.19    3.42
  -1   9   7  109.75    3.31
  -1   9   7  119.83    2.04
  -1   9   7  117.69    2.03
   1   9  -7  116.25    3.40
   1  -9  -7  113.41    3.44
   1  -9  -7  115.24    3.46
   1  -9  -7  114.77    1.87
   1  -9  -6   29.08    1.73
   1  -9  -6   29.94    1.75
  -1  -9   6   28.49    1.66
  -1   9   6   29.33    0.92
  -1   9   6   29.75    0.92
   1   9  -6   29.13    1.65
  -1   9   6   27.97    1.73
  -1  -9   6   28.92    0.91
  -1   9   6   28.62    0.94
   1  -9  -6   28.86    0.92
  -1  -9   6   29.54    0.87
   1   9  -6   29.58    0.85
  -1   9   6   29.33    0.85
   1  -9  -6   29.10    0.92
  -1   9   6   26.38    1.61
   1   9  -6   29.26    1.71
  -1  -9   6   29.05    0.88
   1  -9  -6   29.71    0.85
  -1  -9   6   27.72    0.85
   1  -9  -6   28.03    0.82
  -1   9   5   85.63    1.65
  -1   9   5   83.42    2.95
   1   9  -5   84.93    2.83
  -1  -9   5   89.59    1.66
   1  -9  -5   87.01    1.53
  -1  -9   5   86.23    1.62
   1  -9  -5   86.13    1.68
   1   9  -5   88.05    1.57
  -1   9   5   89.55    1.58
   1  -9  -5   88.43    1.66
   1   9  -5   84.72    2.90
  -1   9   5   83.40    2.87
  -1  -9   5   87.85    1.59
   1  -9  -5   88.75    1.57
  -1  -9   5   89.13    2.88
   1  -9  -5   88.96    2.97
  -1  -9   4  193.73    4.39
   1   9  -4  188.00    2.60
  -1  -9   4  181.31    2.50
   1  -9  -4  188.67    2.72
   1  -9  -4  187.28    2.74
  -1  -9   4  186.83    2.70
  -1   9   4  189.11    2.63
   1  -9  -4  189.85    2.71
   1   9  -4  178.32    4.35
  -1  -9   4  193.49    2.73
   1  -9  -4  186.39    2.57
   1   9  -4  174.34    4.22
  -1   9   4  182.32    4.46
  -1  -9   4  186.42    2.60
   1  -9  -4  189.03    2.62
  -1   9   4  189.62    2.71
   1  -9  -3    2.70    0.63
  -1  -9   3    3.75    0.61
  -1  -9   3    3.36    0.71
   1  -9  -3    3.28    0.71
  -1  -9   3    3.52    0.34
   1   9  -3    2.75    0.31
  -1  -9   3    3.30    0.38
  -1   9   3    3.03    0.35
   1  -9  -3    2.75    0.35
   1   9  -3    2.38    0.65
  -1  -9   3    3.10    0.38
  -1   9   3    2.73    0.67
   1  -9  -3    2.53    0.31
   1   9  -3    1.55    0.59
  -1  -9   3    2.87    0.34
   1  -9  -3    2.77    0.35
  -1   9   3    2.71    0.36
   1  -9  -2   91.99    2.97
  -1  -9   2   95.06    2.75
  -1  -9   2   93.85    2.92
   1  -9  -2   96.26    2.91
  -1   9   2   91.66    1.62
   1  -9  -2   96.77    1.65
  -1   9   2   87.16    2.94
   1  -9  -2   91.15    2.88
   1   9  -2   92.60    2.97
  -1  -9   2   94.99    1.62
   1  -9  -2   95.34    1.73
   1  -9  -2   95.36    1.73
  -1  -9   2   97.73    1.74
   1   9  -2   90.71    1.57
  -1  -9   2   95.70    1.69
  -1   9   2   92.43    3.00
   1   9  -2   90.42    2.88
   1  -9  -2   92.56    1.62
  -1   9   1  460.92    7.11
   1  -9  -1  472.91    5.31
   1   9  -1  447.06    7.61
  -1   9   1  454.42    7.68
   1  -9  -1  450.87    7.29
   1   9  -1  449.49    5.23
   1  -9  -1  482.84    5.50
  -1  -9   1  471.43    5.38
  -1  -9   1  464.09    5.46
  -1   9   1  475.36    5.35
   1  -9  -1  473.74    5.47
  -1  -9   1  457.45    5.36
   1  -9  -1  463.72    5.30
  -1   9   1  457.87    7.65
   1   9  -1  456.24    7.48
   1  -9  -1  457.97    7.58
  -1  -9   1  492.73    7.66
   1  -9  -1  481.65    7.51
  -1  -9   1  443.57    7.20
  -1   9   0   31.15    1.48
  -1  -9   0   32.52    0.81
   1  -9   0   33.06    0.84
   1   9   0   31.57    1.76
  -1   9   0   32.07    1.77
   1  -9   0   30.99    1.57
   1  -9   0   33.74    0.97
  -1  -9   0   33.24    0.92
  -1   9   0   33.01    0.89
   1  -9   0   33.68    0.94
   1  -9   0   31.99    0.87
  -1  -9   0   31.87    0.89
  -1   9   0   30.21    1.72
   1   9   0   29.33    1.66
   1  -9   0   32.44    1.68
   1  -9   0   30.38    1.68
  -1  -9   0   29.78    1.60
  -1  -9   0   31.03    1.69
  -1  -9   0   29.72    1.43
  -1  -9  -1 1192.20   12.25
  -1   9  -1 1187.63   15.22
   1   9   1 1206.14   15.21
   1  -9   1 1140.76   14.27
  -1  -9  -1 1237.71   12.47
  -1   9  -1 1210.87   12.37
   1  -9   1 1224.58   12.44
  -1  -9  -1 1218.59   12.52
   1  -9   1 1182.22   12.37
  -1   9  -1 1182.17   15.16
   1   9   1 1202.32   15.03
   1  -9   1 1240.30   14.97
   1  -9   1 1159.54   14.83
  -1  -9  -1 1177.06   14.89
  -1  -9  -1 1164.24   14.37
  -1  -9  -1 1238.59   15.11
  -1  -9  -2    2.32    0.63
   1  -9   2    2.00    0.61
  -1  -9  -2    1.37    0.60
   1  -9   2    1.38    0.55
  -1  -9  -2    1.71    0.54
   1  -9   2    2.01    0.32
  -1  -9  -2    1.47    0.32
  -1  -9  -2    1.80    0.34
   1  -9   2    1.34    0.35
  -1   9  -2    1.93    0.32
  -1  -9  -2    1.96    0.30
   1   9   2    1.91    0.61
  -1   9  -2    0.94    0.58
   1  -9   2    1.98    0.34
  -1   9  -2    0.92    0.58
   1   9   2    1.44    0.59
   1  -9   2    1.75    0.33
   1  -9   3   94.14    1.64
   1  -9   3   95.48    1.75
  -1   9  -3   97.09    1.68
   1  -9   3   94.26    1.65
  -1  -9  -3   90.51    1.53
  -1  -9  -3   93.55    1.61
  -1  -9  -3   96.55    1.66
  -1   9  -3   92.83    3.05
   1   9   3   96.84    3.08
   1  -9   3   96.53    1.70
   1   9   3   90.82    2.96
  -1   9  -3   95.37    3.01
   1  -9   3   99.94    2.94
  -1  -9  -3   95.02    3.01
  -1  -9  -3   97.48    2.90
   1  -9   3   88.73    2.72
  -1  -9  -3  100.35    3.04
   1   9   3   92.20    1.67
  -1  -9  -4    5.90    0.39
   1  -9   4    5.93    0.46
   1  -9   4    5.15    0.39
  -1   9  -4    5.84    0.43
  -1  -9  -4    5.87    0.46
  -1  -9  -4    5.77    0.42
  -1  -9  -4    5.31    0.37
   1  -9   4    6.39    0.44
  -1  -9  -4    5.72    0.44
  -1   9  -4    5.26    0.82
   1   9   4    5.62    0.87
   1  -9   4    6.36    0.46
  -1   9  -4    5.21    0.83
   1   9   4    5.08    0.81
   1  -9   4    5.20    0.77
  -1  -9  -4    5.19    0.80
  -1  -9  -4    5.66    0.80
   1   9   4    5.93    0.43
   1   9   4    6.14    0.44
   1   9   5  136.55    2.19
  -1   9  -5  134.47    2.11
   1   9   5  137.51    3.73
  -1   9  -5  136.02    3.73
  -1  -9  -5  136.66    2.03
   1  -9   5  144.42    2.25
   1   9   5  143.31    2.31
   1  -9   5  140.36    2.24
  -1   9  -5  138.77    2.18
  -1  -9  -5  138.87    2.23
  -1  -9  -5  141.71    2.11
   1  -9   5  137.03    2.16
  -1  -9  -5  140.63    2.21
   1   9   5  139.66    3.86
   1   9   5  133.01    3.74
  -1   9  -5  131.92    3.75
   1  -9   5  135.77    3.54
  -1  -9  -5  145.62    3.76
  -1  -9  -5  135.75    2.05
  -1  -9  -6   44.98    2.10
   1  -9   6   43.97    1.97
  -1  -9  -6   48.37    2.14
   1   9   6   48.73    1.18
  -1   9  -6   42.44    2.05
   1   9   6   50.60    1.25
  -1  -9  -6   47.86    1.18
  -1   9  -6   47.39    1.14
   1  -9   6   47.97    1.17
   1  -9   6   47.55    1.21
  -1  -9  -6   47.35    1.16
   1   9   6   43.80    2.11
  -1   9  -6   48.01    2.20
   1   9   6   45.14    2.18
  -1  -9  -6   45.99    1.03
   1  -9   6   45.99    1.16
   1  -9   6   45.07    1.11
  -1  -9  -6   46.42    1.07
   1  -9   6   45.76    1.08
  -1  -9  -6   46.33    1.05
  -1  -9  -7   48.74    1.19
   1  -9   7   47.52    1.14
  -1   9  -7   48.75    1.16
   1  -9   7   46.76    1.22
  -1  -9  -7   46.38    1.07
   1  -9   7   44.35    1.05
   1  -9   7   44.10    1.16
  -1  -9  -7   43.54    1.01
   1   9   7   50.45    1.25
  -1  -9  -7   48.34    1.16
   1  -9   7   47.80    1.14
   1   9   7   49.78    1.19
   1  -9   7   43.04    1.11
  -1  -9  -7   45.28    1.05
   1  -9   8   19.44    0.78
  -1  -9  -8   19.44    0.69
   1  -9   8   18.63    0.67
  -1  -9  -8   18.55    0.65
   1  -9   8   18.63    0.73
  -1  -9  -8   19.81    0.68
   1   9   8   18.65    0.78
  -1  -9  -8   19.66    0.75
   1  -9   8   18.70    0.69
   1   9   8   19.24    0.76
  -1  -9  -8   18.66    0.68
  -1  -9  -8   19.46    0.74
   1  -9   8   19.65    0.70
   1  -9   9  145.78    2.18
  -1  -9  -9  156.53    2.33
   1  -9   9  152.20    2.41
  -1  -9  -9  155.63    2.38
   1  -9   9  150.05    2.22
  -1  -9  -9  149.30    2.15
  -1  -9  -9  151.92    2.14
   1  -9   9  154.05    2.37
  -1  -9  -9  156.91    2.37
   1   9   9  155.58    2.41
  -1  -9  -9  148.21    2.21
  -1  -9  -9  155.10    2.24
   1  -9   9  146.18    2.18
   1   9  10   46.85    1.13
   1  -9  10   47.11    1.15
  -1  -9 -10   48.63    1.15
  -1  -9 -10   44.27    0.98
   1  -9  10   45.65    1.05
   1  -9  10   46.24    1.13
   1  -9  10   46.85    1.16
  -1  -9 -10   49.43    1.15
   1   9  10   50.90    1.21
   1  -9  10   47.31    1.14
  -1  -9 -10   46.76    1.05
   1  -9  10   44.61    1.01
   1   9  11    4.02    0.37
   1  -9  11    3.78    0.38
  -1  -9 -11    4.00    0.40
  -1  -9 -11    3.91    0.32
   1  -9  11    3.96    0.41
   1  -9  11    3.49    0.34
   1  -9  11    3.67    0.39
   1  -9  11    3.77    0.39
  -1  -9 -11    4.08    0.36
   1   9  11    4.10    0.43
  -1  -9 -11    4.70    0.40
  -1  -9 -11    3.86    0.35
  -1  -9 -12    0.13    0.23
  -1  -9 -12    0.17    0.23
   1   9  12    0.19    0.22
   1  -9  12    0.28    0.22
   1  -9  12    0.24    0.26
  -1  -9 -12    0.30    0.22
   1  -9  12    0.15    0.25
  -1  -9 -12    0.37    0.23
   1  -9  12    0.18    0.26
   1   9  12    0.06    0.28
   1  -9  12    0.04    0.24
  -1  -9 -12    0.06    0.27
  -1  -9 -13  119.86    1.72
   1  -9  13  119.90    1.75
   1  -9  13  114.64    1.66
  -1  -9 -13  112.36    1.55
   1  -9  13  116.60    1.70
  -1  -9 -13  120.54    1.65
   1  -9  13  115.25    1.68
  -1  -9 -13  117.82    1.68
  -1   9 -13  124.54    1.76
   1   9  13  120.92    1.80
   1   9  13  121.41    1.83
  -1   9 -14    4.53    0.28
  -1  -9 -14    4.73    0.22
  -1  -9 -14    5.16    0.26
  -1  -9 -14    4.44    0.27
   1  -9  14    4.90    0.27
   1  -9  14    5.20    0.28
   1   9  14    4.20    0.31
   1   9  14    4.59    0.31
   1  -9  14    4.32    0.26
  -1  -9 -14    4.97    0.28
  -1  -9 -15   32.26    0.56
   1   9  15   31.51    0.59
  -1  11  13   16.24    0.39
  -1 -11  13   16.31    0.38
   1 -11 -13   15.81    0.34
  -1  11  13   14.54    0.37
  -1 -11  13   15.27    0.36
   1 -11 -13   14.84    0.32
   1 -11 -12    2.68    0.21
  -1 -11  12    2.67    0.24
   1 -11 -12    2.28    0.21
  -1  11  12    2.03    0.22
  -1 -11  12    2.51    0.23
   1 -11 -12    2.70    0.20
   1 -11 -11   59.89    1.00
   1 -11 -11   60.18    1.06
  -1 -11  11   57.22    1.04
  -1 -11  11   62.82    1.09
  -1  11  11   57.21    1.03
  -1  11  11   57.88    1.06
  -1 -11  11   60.89    1.07
   1 -11 -11   59.51    0.99
   1 -11 -10   24.25    0.64
   1 -11 -10   23.50    0.68
  -1 -11  10   23.81    0.69
  -1  11  10   22.51    0.68
  -1 -11  10   21.09    0.56
  -1  11  10   23.01    0.65
   1 -11 -10   23.72    0.63
  -1  11  10   23.97    0.70
  -1 -11  10   24.37    0.70
  -1 -11   9   39.61    0.89
   1 -11  -9   40.38    0.90
  -1  11   9   43.92    1.01
   1 -11  -9   38.83    0.87
  -1 -11   9   39.83    0.96
  -1  11   9   40.09    0.98
  -1  11   9   41.05    0.91
  -1 -11   9   41.25    0.89
  -1 -11   9   41.68    0.98
   1 -11  -9   41.55    0.94
   1  11  -9   38.44    0.84
  -1 -11   8   50.16    1.06
   1 -11  -8   50.54    1.06
   1 -11  -8   51.50    1.14
   1 -11  -8   50.57    1.02
  -1 -11   8   52.33    1.10
  -1  11   8   52.15    1.16
   1 -11  -8   50.97    1.05
  -1  11   8   51.98    1.16
   1 -11  -8   51.53    1.12
   1  11  -8   48.31    1.00
  -1 -11   7  126.91    1.94
   1 -11  -7  125.18    1.92
   1 -11  -7  127.12    2.00
  -1 -11   7  126.11    2.03
  -1  11   7  125.12    2.07
  -1 -11   7  125.00    1.99
   1 -11  -7  126.97    1.90
  -1  11   7  129.76    2.06
  -1 -11   7  121.06    1.86
   1 -11  -7  128.70    2.04
   1 -11  -6    2.10    0.35
  -1 -11   6    2.02    0.32
   1  11  -6    1.93    0.28
   1 -11  -6    2.20    0.34
  -1 -11   6    2.15    0.36
  -1  11   6    1.93    0.38
  -1 -11   6    1.88    0.37
   1 -11  -6    2.29    0.31
  -1  11   6    2.32    0.37
   1 -11  -6    1.55    0.32
  -1 -11   6    1.95    0.34
  -1 -11   5  258.24    3.34
  -1 -11   5  251.81    3.30
   1 -11  -5  259.12    3.32
   1 -11  -5  256.83    3.37
  -1 -11   5  263.34    3.46
  -1  11   5  254.84    3.50
  -1 -11   5  257.72    3.46
   1 -11  -5  249.58    3.24
  -1 -11   5  255.32    3.38
   1 -11  -5  261.43    3.48
  -1  11   5  260.24    3.44
  -1 -11   4    0.14    0.28
  -1 -11   4   -0.05    0.29
   1 -11  -4   -0.07    0.30
   1 -11  -4    0.32    0.27
  -1 -11   4    0.04    0.30
  -1 -11   4    0.51    0.33
  -1  11   4    0.10    0.32
  -1  11   4    0.23    0.30
   1 -11  -4    0.20    0.26
  -1 -11   3    6.13    0.40
  -1 -11   3    6.89    0.51
  -1  11   3    6.41    0.43
   1 -11  -3    6.82    0.45
  -1 -11   3    6.71    0.49
  -1 -11   3    6.69    0.52
   1 -11  -3    6.04    0.39
   1 -11  -3    6.32    0.43
  -1  11   3    7.08    0.50
  -1 -11   3    6.10    0.46
   1 -11  -3    7.11    0.48
  -1 -11   2    9.19    0.59
   1 -11  -2    8.62    0.57
  -1 -11   2    9.00    0.50
   1 -11  -2    9.23    0.59
   1 -11  -2    9.38    0.49
  -1 -11   2    8.87    0.48
  -1  11   2    8.45    0.49
   1 -11  -2    8.69    0.45
  -1  11   2    9.25    0.55
  -1 -11   2    9.15    0.52
   1 -11  -2    8.55    0.53
   1 -11  -1  139.05    2.26
  -1 -11   1  138.66    2.17
   1 -11  -1  136.86    2.29
  -1 -11   1  139.43    2.29
   1 -11  -1  132.60    2.01
  -1 -11   1  140.15    2.11
  -1 -11   1  139.98    2.14
   1 -11  -1  138.49    2.15
   1 -11  -1  131.70    1.95
  -1  11   1  133.43    2.09
  -1  11   1  137.54    2.17
   1  11  -1  136.59    2.08
   1 -11   0   24.31    0.80
  -1 -11   0   24.03    0.78
  -1 -11   0   24.37    0.78
  -1  11   0   23.90    0.79
  -1  11   0   25.21    0.81
  -1  11   0   24.03    0.78
   1 -11   0   24.51    0.84
  -1 -11   0   23.74    0.81
   1 -11   0   24.68    0.89
  -1 -11  -1  127.11    2.00
   1 -11   1  132.15    2.06
  -1  11  -1  121.23    2.00
   1 -11   1  128.05    1.92
   1 -11   1  125.59    2.07
  -1 -11  -1  124.19    2.08
  -1  11  -1  127.09    2.04
   1  11   1  123.08    1.98
   1 -11   2   10.18    0.58
  -1 -11  -2    9.66    0.48
  -1 -11  -2   10.21    0.54
   1 -11   2   10.53    0.58
  -1 -11  -2   10.77    0.51
   1 -11   2   10.42    0.62
   1 -11   2    9.92    0.55
  -1 -11  -2   10.28    0.59
  -1  11  -2   10.56    0.55
   1  11   2   10.32    0.55
  -1  11  -2   11.29    0.56
   1 -11   3  454.02    5.24
  -1 -11  -3  440.43    5.03
  -1 -11  -3  452.70    5.17
  -1 -11  -3  444.93    5.15
   1 -11   3  458.58    5.32
  -1 -11  -3  428.04    5.01
   1 -11   3  444.57    5.16
  -1 -11  -3  461.21    5.37
   1 -11   3  455.44    5.40
  -1  11  -3  442.22    5.20
  -1  11  -3  444.95    5.13
   1  11   3  464.94    5.28
  -1 -11  -4    4.40    0.40
   1 -11   4    4.17    0.43
  -1 -11  -4    4.23    0.36
  -1 -11  -4    4.56    0.39
   1 -11   4    4.76    0.44
   1  11   4    4.64    0.48
  -1 -11  -4    4.53    0.36
  -1  11  -4    4.60    0.41
   1 -11   4    4.80    0.36
   1 -11   4    4.82    0.46
   1  11   4    4.59    0.43
  -1  11  -4    4.83    0.41
  -1  11  -5    0.24    0.26
   1  11   5    0.46    0.28
  -1 -11  -5    0.25    0.30
   1 -11   5    0.19    0.30
  -1  11  -5    0.27    0.26
  -1 -11  -5    0.41    0.27
  -1 -11  -5    0.33    0.23
   1 -11   5    0.80    0.32
   1  11   5    0.02    0.31
   1 -11   5    0.07    0.31
  -1 -11  -5    0.28    0.23
   1 -11   5    0.01    0.30
   1 -11   5    0.56    0.29
  -1 -11  -5    0.21    0.28
  -1 -11  -6   14.23    0.52
  -1 -11  -6   13.65    0.57
   1 -11   6   14.93    0.58
  -1 -11  -6   14.27    0.60
   1 -11   6   15.57    0.67
  -1 -11  -6   15.29    0.61
   1  11   6   14.32    0.68
   1 -11   6   13.29    0.61
  -1 -11  -6   14.20    0.54
   1 -11   6   13.89    0.61
  -1 -11  -6   14.07    0.63
  -1  11  -6   14.10    0.59
   1  11   6   14.19    0.63
   1 -11   7   63.02    1.19
  -1 -11  -7   63.52    1.21
  -1 -11  -7   60.24    1.09
  -1 -11  -7   63.73    1.29
  -1 -11  -7   62.95    1.22
   1 -11   7   62.46    1.31
   1  11   7   63.63    1.36
   1 -11   7   63.24    1.25
  -1 -11  -7   61.36    1.15
  -1  11  -7   63.26    1.24
   1 -11   7   60.54    1.23
  -1 -11  -7   63.57    1.32
   1  11   7   65.30    1.32
  -1 -11  -8   19.67    0.62
  -1 -11  -8   19.01    0.54
   1 -11   8   18.79    0.59
  -1 -11  -8   20.05    0.68
   1 -11   8   19.52    0.70
  -1 -11  -8   18.74    0.60
   1  11   8   18.23    0.70
   1 -11   8   19.39    0.62
  -1 -11  -8   18.69    0.59
  -1  11  -8   19.82    0.64
  -1 -11  -8   19.78    0.68
   1  11   8   21.17    0.72
   1  11   9  165.74    2.33
   1 -11   9  168.92    2.17
  -1 -11  -9  172.17    2.23
  -1 -11  -9  169.79    2.16
   1 -11   9  169.39    2.37
   1 -11   9  181.01    2.40
  -1 -11  -9  169.90    2.20
  -1  11  -9  171.05    2.29
   1  11   9  178.94    2.42
   1  11  10    1.99    0.25
   1  11  10    1.89    0.30
  -1 -11 -10    1.76    0.22
   1 -11  10    1.95    0.29
  -1 -11 -10    1.64    0.23
   1 -11  10    1.85    0.28
  -1  11 -10    2.34    0.25
  -1 -11 -11    9.10    0.39
   1  11  11    9.45    0.42
   1 -11  11   10.03    0.42
   1 -11  11   10.11    0.41
  -1  11 -11    9.03    0.36
   1  11  11    9.48    0.40
   1 -11  11    9.80    0.39
   1 -11  12    2.44    0.22
   1 -11  12    2.37    0.20
   1  11  12    2.22    0.23
   1  11  12    2.35    0.21
   1  11  13    6.01    0.22
   1 -11  13    5.54    0.19
  -1 -13   9    9.35    0.28
  -1 -13   9   10.02    0.31
   1 -13  -9   10.42    0.30
  -1  13   9   11.10    0.32
  -1  13   8    1.70    0.20
  -1 -13   8    1.17    0.17
   1 -13  -8    1.15    0.16
  -1 -13   8    1.63    0.16
   1 -13  -8    1.53    0.18
  -1 -13   7   22.91    0.54
  -1 -13   7   23.78    0.53
   1 -13  -7   24.96    0.54
  -1  13   7   26.00    0.60
  -1  13   7   24.26    0.58
  -1  13   7   21.75    0.57
  -1 -13   7   24.19    0.56
   1 -13  -6   34.51    0.76
   1 -13  -6   30.63    0.65
  -1  13   6   34.56    0.75
  -1 -13   6   30.09    0.67
   1 -13  -6   32.70    0.69
  -1 -13   6   34.41    0.69
   1 -13  -6   33.84    0.69
  -1  13   6   31.97    0.74
  -1 -13   6   34.10    0.74
  -1 -13   6   33.63    0.74
   1 -13  -5   32.35    0.73
   1 -13  -5   31.42    0.71
  -1 -13   5   33.01    0.73
  -1 -13   5   32.26    0.77
  -1  13   5   30.88    0.77
   1 -13  -5   32.93    0.72
  -1  13   4    3.24    0.31
   1 -13  -4    4.25    0.32
   1 -13  -4    3.28    0.30
  -1 -13   4    3.49    0.31
   1 -13  -4    3.78    0.30
   1 -13  -4    3.28    0.29
  -1  13   4    3.10    0.32
  -1 -13   4    3.00    0.33
   1 -13  -3    0.76    0.24
  -1  13   3    0.32    0.24
  -1 -13   3    0.37    0.27
   1  13  -3    0.27    0.19
  -1  13   3    0.24    0.23
  -1 -13   3    0.52    0.25
   1 -13  -3    0.38    0.23
   1 -13  -3    0.37    0.22
   1 -13  -3    0.44    0.21
  -1  13   2    4.46    0.38
   1 -13  -2    5.21    0.38
   1  13  -2    4.63    0.33
  -1  13   2    5.09    0.36
  -1 -13   2    4.87    0.33
  -1 -13   2    4.03    0.33
  -1 -13   2    4.98    0.37
   1 -13  -2    4.50    0.34
   1 -13  -2    4.83    0.35
   1 -13  -2    4.49    0.31
  -1 -13   1   25.53    0.75
   1 -13  -1   24.83    0.72
  -1  13   1   24.15    0.66
  -1 -13   1   23.11    0.66
   1 -13  -1   24.09    0.67
  -1 -13   1   23.44    0.64
   1 -13  -1   23.64    0.69
  -1 -13   1   22.07    0.58
   1 -13  -1   23.95    0.60
  -1 -13   0   57.44    1.13
  -1  13   0   55.67    1.03
  -1 -13   0   56.09    1.08
  -1 -13   0   54.49    1.02
   1 -13   0   55.38    1.07
   1 -13   0   54.47    1.06
  -1 -13   0   52.77    1.02
  -1 -13   0   53.37    0.99
  -1 -13  -1  239.76    3.02
   1  13   1  241.15    3.11
   1  13   1  237.65    2.86
  -1  13  -1  241.73    2.87
  -1  13  -1  251.69    3.03
  -1 -13  -1  244.27    3.01
  -1 -13  -1  241.70    2.91
   1 -13   1  247.66    2.98
   1 -13   1  229.71    2.90
  -1 -13  -1  239.46    2.97
  -1 -13  -1  246.35    2.92
   1  13   2    7.93    0.45
   1 -13   2    8.79    0.48
  -1 -13  -2    7.74    0.41
  -1  13  -2    8.55    0.43
   1  13   2    8.35    0.39
  -1 -13  -2    7.72    0.39
   1 -13   2    8.23    0.42
   1 -13   2    8.27    0.41
  -1 -13  -2    7.94    0.41
  -1 -13  -2    7.97    0.40
   1 -13   3   31.74    0.81
  -1 -13  -3   29.86    0.72
   1  13   3   29.45    0.80
  -1  13  -3   30.05    0.71
   1  13   3   30.39    0.72
  -1 -13  -3   31.15    0.76
  -1 -13  -3   29.20    0.69
   1 -13   3   30.81    0.71
  -1 -13  -3   29.82    0.76
  -1 -13  -3   30.89    0.73
   1 -13   4   24.21    0.68
   1  13   4   21.83    0.68
   1  13   4   23.73    0.63
  -1  13  -4   22.57    0.56
  -1 -13  -4   25.62    0.67
  -1 -13  -4   23.55    0.59
   1 -13   4   23.54    0.59
  -1 -13  -4   23.39    0.66
  -1 -13  -4   24.48    0.64
   1 -13   5    0.38    0.18
  -1 -13  -5    0.41    0.19
   1  13   5    0.27    0.18
  -1 -13  -5    0.23    0.22
   1 -13   5    0.13    0.22
   1  13   5    0.21    0.20
   1 -13   6   21.14    0.48
  -1 -13  -6   22.45    0.55
   1  13   6   20.26    0.59
   1 -13   6   20.79    0.55
   1  13   6   20.34    0.54
  -1 -13  -6   22.10    0.57
   1 -13   7   25.77    0.58
   1  13   7   22.82    0.59
   1 -13   7   23.13    0.52
   1 -13   7   28.21    0.62
  -1 -13  -7   26.62    0.59
   1  13   7   24.37    0.55
   1 -13   8   16.82    0.44
  -1 -13  -8   17.61    0.43
   1 -13   9   35.11    0.57
   1 -13   9   34.97    0.57
   1  13   9   34.40    0.57
  -2   0  20    2.11    0.15
  -2   0  20    2.32    0.15
  -2   0  19    0.18    0.13
  -2   0  19   -0.05    0.17
   2   0 -19    0.16    0.16
  -2   0  18   30.80    0.74
   2   0 -18   31.50    0.77
  -2   0  18   32.34    0.80
   2   0 -17    0.13    0.26
  -2   0  17   -0.03    0.23
  -2   0  17   -0.01    0.27
  -2   0  17   -0.14    0.26
   2   0 -17    0.23    0.20
   2   0 -16   71.79    1.32
  -2   0  16   67.41    1.37
  -2   0  16   73.57    1.46
  -2   0  16   67.66    1.40
  -2   0  16   66.56    1.34
  -2   0  15    0.03    0.28
  -2   0  15   -0.01    0.22
   2   0 -15    0.15    0.25
  -2   0  15    0.09    0.29
  -2   0  15    0.06    0.27
  -2   0  14  140.80    3.76
  -2   0  14  143.19    2.32
   2   0 -14  152.24    2.25
  -2   0  14  151.00    2.21
   2   0 -14  149.39    3.94
  -2   0  14  142.36    3.97
  -2   0  14  141.14    2.25
  -2   0  14  161.40    2.42
  -2   0  13   -0.04    0.40
  -2   0  13   -0.17    0.42
  -2   0  13   -0.01    0.24
   2   0 -13   -0.03    0.23
  -2   0  13   -0.06    0.23
   2   0 -13   -0.04    0.46
  -2   0  13   -0.46    0.45
  -2   0  13   -0.01    0.25
  -2   0  13    0.04    0.27
   2   0 -13    0.24    0.38
  -2   0  12  494.44    7.34
  -2   0  12  494.56    7.57
  -2   0  12  473.33    5.40
   2   0 -12  482.59    7.66
   2   0 -12  478.00    5.41
  -2   0  12  505.62    7.90
  -2   0  12  485.72    5.55
   2   0 -12  489.02    7.37
  -2   0  11    0.03    0.37
  -2   0  11   -0.11    0.32
  -2   0  11    0.15    0.19
   2   0 -11   -0.10    0.41
   2   0 -11    0.12    0.20
  -2   0  11    0.20    0.42
   2   0 -11    0.06    0.32
  -2   0  11    0.36    0.24
   2   0 -10  747.10    9.72
  -2   0  10  738.07    8.87
   2   0 -10  755.63    9.49
  -2   0  10  782.01    9.98
  -2   0  10  731.57    7.85
  -2   0  10  756.14    9.49
  -2   0  10  779.51    9.74
   2   0  -9    0.11    0.29
  -2   0   9    0.11    0.24
   2   0  -9    0.14    0.35
  -2   0   9    0.35    0.31
  -2   0   9    0.02    0.33
   2   0  -8   18.32    0.92
  -2   0   8   17.94    0.76
   2   0  -8   19.86    0.71
  -2   0   8   20.60    0.98
  -2   0   8   19.59    0.94
   2   0  -7    0.14    0.28
  -2   0   7    0.09    0.19
  -2   0   7    0.46    0.28
   2   0  -7    0.11    0.17
  -2   0   7    0.13    0.26
   2   0  -6  178.81    2.79
  -2   0   6  180.63    2.49
  -2   0   6  171.90    2.75
  -2   0   6  179.53    2.77
   2   0  -6  172.00    2.38
  -2   0   5    0.07    0.15
  -2   0   5    0.18    0.22
  -2   0   5    0.15    0.21
   2   0  -5    0.45    0.12
   2   0  -4  533.15    6.06
   2   0  -4  531.21    5.71
  -2   0   4  552.25    5.70
  -2   0   4  552.74    5.99
   2   0  -4  560.06    5.51
  -2   0   4  562.24    6.06
   2   0  -3    0.12    0.18
   2   0  -3    0.15    0.09
  -2   0   3    0.09    0.16
  -2   0   3    0.09    0.09
   2   0  -3    0.16    0.13
  -2   0   2 2375.78   23.75
   2   0  -2 2465.16   23.37
  -2   0   2 2414.71   23.65
   2   0  -2 2486.79   23.51
  -2   0   1   -0.03    0.11
  -2   0   1    0.05    0.08
   2   0  -1    0.04    0.08
   2   0   0 1095.55   10.67
  -2   0   0 1096.53   10.95
  -2   0   0 1136.00   10.83
   2   0   0 1147.54   10.84
  -2   0  -1    0.34    0.10
   2   0   1    0.08    0.13
   2   0   1    0.12    0.09
  -2   0  -1    0.13    0.12
  -2   0  -2  185.11    2.29
  -2   0  -2  176.70    2.22
   2   0   2  180.42    2.31
  -2   0  -2  180.55    2.26
  -2   0  -3    0.13    0.20
  -2   0  -3    0.28    0.19
  -2   0  -3    0.04    0.18
   2   0   3   -0.03    0.19
  -2   0  -4 1377.98   13.95
  -2   0  -4 1386.27   13.80
   2   0   4 1377.04   13.97
   2   0   5   -0.12    0.24
  -2   0  -5    0.41    0.25
   2   0   5    0.06    0.24
  -2   0  -5    0.08    0.21
  -2   0  -6   47.58    1.34
   2   0   6   49.59    1.39
  -2   0  -6   49.91    1.37
  -2   0  -6   48.13    1.21
   2   0   6   49.16    1.39
  -2   0  -7    0.25    0.27
  -2   0  -7    0.78    0.33
   2   0   7    0.24    0.28
   2   0   7    0.11    0.30
  -2   0  -7   -0.03    0.23
  -2   0  -8   12.00    0.83
  -2   0  -8   11.68    0.69
   2   0   8   13.18    0.87
   2   0   8   12.84    0.85
  -2   0  -8   12.32    0.82
  -2   0  -9    0.81    0.20
   2   0   9   -0.08    0.34
  -2   0  -9   -0.10    0.34
   2   0   9    0.17    0.20
  -2   0  -9   -0.02    0.32
   2   0   9    0.09    0.25
  -2   0  -9    0.04    0.25
   2   0   9    0.21    0.39
   2   0   9   -0.07    0.18
   2   0  10 1874.39   18.46
  -2   0 -10 1864.15   18.49
  -2   0 -10 1913.16   20.75
   2   0  10 1880.02   20.69
   2   0  10 1878.80   18.58
  -2   0 -10 1856.13   20.62
   2   0  10 1820.52   20.74
  -2   0 -10 1849.98   19.82
   2   0  10 1872.93   18.58
  -2   0 -11    0.41    0.22
   2   0  11    0.56    0.22
  -2   0 -11    0.40    0.42
   2   0  11    0.22    0.43
   2   0  11    0.02    0.24
  -2   0 -11   -0.16    0.39
   2   0  11    0.03    0.41
   2   0  11    0.17    0.24
  -2   0 -12  432.49    4.91
   2   0  12  415.88    4.82
   2   0  12  416.74    4.99
  -2   0 -12  407.76    6.92
   2   0  12  407.70    6.78
  -2   0 -12  418.47    6.89
   2   0  12  429.65    5.03
   2   0  12  398.64    6.94
  -2   0 -13    0.02    0.28
   2   0  13    0.03    0.28
  -2   0 -13   -0.10    0.28
  -2   0 -13   -0.03    0.27
   2   0  13    0.22    0.24
   2   0  13    0.17    0.29
   2   0  13    0.11    0.44
  -2   0 -13    0.16    0.44
  -2   0 -13   -0.15    0.41
   2   0  13    0.08    0.45
   2   0  13    0.12    0.25
   2   0  13    0.07    0.25
  -2   0 -14   25.54    0.81
   2   0  14   26.15    0.87
   2   0  14   27.31    0.83
  -2   0 -14   25.61    0.85
  -2   0 -14   24.41    0.87
   2   0  14   25.59    0.88
   2   0  14   26.04    0.83
  -2   0 -15   -0.03    0.25
   2   0  15    0.42    0.30
   2   0  15    0.07    0.25
  -2   0 -15    0.09    0.30
   2   0  15    0.11    0.32
  -2   0 -15    0.17    0.30
   2   0  15   -0.01    0.29
   2   0  15   -0.12    0.27
  -2   0 -16  102.54    1.68
   2   0  16  102.89    1.74
   2   0  16   98.80    1.62
  -2   0 -16  103.02    1.74
   2   0  16  104.89    1.81
  -2   0 -16  100.42    1.76
   2   0  16  103.83    1.82
   2   0  16   98.93    1.63
   2   0  17   -0.01    0.26
  -2   0 -17    0.14    0.24
  -2   0 -17    0.06    0.20
  -2   0 -17    0.16    0.23
   2   0  17   -0.06    0.26
   2   0  17    0.23    0.22
  -2   0 -18   49.29    0.90
  -2   0 -18   50.48    0.95
   2   0  18   46.01    0.81
  -2   0 -18   47.28    0.86
   2   0  18   50.26    0.98
   2   0  19    0.07    0.15
  -2   0 -19    0.09    0.12
   2  -2 -19    0.42    0.16
  -2  -2  19    0.53    0.17
  -2   2  19    0.43    0.16
  -2  -2  19    0.41    0.15
  -2  -2  19    0.51    0.16
  -2   2  19    0.37    0.15
   2   2 -18  156.64    2.04
   2  -2 -18  153.58    2.10
  -2   2  18  157.24    2.10
   2  -2 -18  148.52    1.98
   2  -2 -18  153.73    2.05
  -2  -2  18  156.40    2.14
  -2   2  18  165.75    2.11
  -2  -2  18  161.42    2.10
  -2  -2  17   11.13    0.52
  -2   2  17   11.52    0.51
   2   2 -17   11.15    0.49
  -2   2  17   11.35    0.52
   2  -2 -17   10.74    0.48
   2  -2 -17   10.51    0.48
  -2  -2  17   10.71    0.53
  -2  -2  17   11.43    0.54
  -2  -2  16  198.46    2.80
  -2  -2  16  195.24    2.60
   2   2 -16  209.06    2.75
   2  -2 -16  198.18    2.72
  -2   2  16  205.29    2.83
   2  -2 -16  201.87    2.75
  -2   2  16  190.44    2.59
  -2   2  16  194.78    2.74
  -2  -2  16  199.22    2.77
  -2  -2  15    6.09    0.48
  -2   2  15    6.26    0.39
  -2  -2  15    6.24    0.41
   2   2 -15    6.41    0.46
  -2   2  15    6.12    0.40
  -2   2  15    6.09    0.46
  -2  -2  15    6.27    0.46
  -2   2  15    5.92    0.47
   2  -2 -15    5.93    0.43
  -2  -2  15    5.69    0.46
   2  -2 -15    6.75    0.46
  -2   2  14    2.19    0.35
  -2  -2  14    1.91    0.35
   2  -2 -14    2.18    0.34
  -2   2  14    2.32    0.30
  -2  -2  14    2.32    0.32
  -2   2  14    2.49    0.31
  -2  -2  14    2.97    0.40
  -2   2  14    3.69    0.39
  -2  -2  14    3.17    0.38
   2  -2 -14    2.30    0.36
  -2  -2  13    2.71    0.38
   2  -2 -13    3.08    0.34
  -2   2  13    2.15    0.36
  -2   2  13    2.60    0.63
  -2  -2  13    3.33    0.72
  -2  -2  13    3.81    0.37
  -2   2  13    2.82    0.36
  -2  -2  13    3.09    0.67
   2  -2 -13    2.74    0.35
  -2   2  13    2.83    0.31
  -2  -2  13    2.48    0.31
   2   2 -13    2.60    0.62
   2  -2 -13    2.48    0.63
  -2  -2  13    2.98    0.36
  -2   2  13    2.66    0.65
  -2  -2  13    3.01    0.68
  -2   2  13    2.74    0.32
  -2   2  12  579.36    6.38
  -2  -2  12  586.67    6.44
   2   2 -12  605.43    8.76
  -2  -2  12  608.16    8.97
  -2   2  12  606.79    8.91
  -2   2  12  583.07    6.56
  -2  -2  12  571.41    6.55
   2  -2 -12  571.65    8.72
  -2  -2  12  597.69    8.73
  -2  -2  12  594.14    8.86
  -2   2  12  593.60    8.78
  -2   2  11    4.85    0.35
  -2  -2  11    5.38    0.37
   2   2 -11    6.41    0.76
  -2   2  11    5.83    0.78
  -2  -2  11    5.08    0.74
  -2  -2  11    5.01    0.39
  -2   2  11    4.79    0.39
   2  -2 -11    6.25    0.76
  -2  -2  11    5.53    0.70
  -2  -2  11    6.16    0.78
  -2   2  11    6.46    0.76
  -2   2  10  883.53    9.09
  -2  -2  10  878.67    9.13
  -2   2  10  884.30   10.34
   2   2 -10  894.08   11.10
  -2  -2  10  928.19   11.38
  -2   2  10  915.62   11.29
  -2   2  10  884.52    9.22
  -2  -2  10  883.94    9.22
   2  -2 -10  867.67   11.26
   2   2 -10  882.14   10.44
  -2  -2  10  888.67   11.09
  -2  -2  10  898.64   11.34
   2  -2 -10  885.76   10.49
  -2   2  10  899.89   11.15
  -2   2  10  869.16   10.23
  -2  -2   9    6.82    0.69
  -2   2   9    7.25    0.56
  -2  -2   9    7.77    0.76
   2  -2  -9    7.30    0.62
  -2   2   9    7.27    0.57
   2   2  -9    7.66    0.70
  -2  -2   9    7.45    0.75
  -2   2   9    7.71    0.73
  -2  -2   9    6.75    0.37
  -2   2   9    7.10    0.37
  -2   2   9    7.35    0.38
   2  -2  -9    7.18    0.73
   2   2  -9    7.04    0.58
   2   2  -8   49.59    1.35
   2  -2  -8   52.54    1.68
  -2   2   8   50.94    1.65
   2   2  -8   54.27    1.62
  -2   2   8   56.89    1.44
  -2  -2   8   42.48    1.56
  -2  -2   8   42.83    1.46
   2  -2  -8   43.28    1.22
  -2   2   8   42.54    1.21
   2  -2  -8   42.81    1.37
   2  -2  -7  463.55    6.23
   2   2  -7  473.75    5.56
  -2   2   7  447.98    5.55
   2   2  -7  453.91    5.97
  -2   2   7  466.62    6.10
   2  -2  -7  458.73    5.56
  -2  -2   7  463.51    5.98
  -2   2   7  458.87    5.44
  -2  -2   7  436.63    6.13
   2  -2  -6  313.99    4.56
   2   2  -6  326.29    3.99
   2  -2  -6  321.84    4.36
   2   2  -6  327.87    4.37
  -2   2   6  328.25    4.10
  -2   2   6  327.32    4.51
   2  -2  -6  315.41    4.11
  -2  -2   6  321.59    4.38
  -2  -2   6  323.99    4.54
  -2   2   6  321.09    3.90
   2  -2  -5    9.52    0.61
   2   2  -5    7.83    0.39
  -2  -2   5    9.75    0.59
   2  -2  -5   10.48    0.53
  -2   2   5    8.96    0.38
  -2  -2   5    9.24    0.53
   2  -2  -5    9.53    0.56
  -2   2   5    7.65    0.53
  -2   2   5    8.40    0.45
   2   2  -5    8.59    0.51
   2   2  -4 1050.37   10.59
   2  -2  -4 1062.49   11.36
  -2  -2   4 1090.82   11.13
  -2   2   4 1079.72   11.12
  -2   2   4 1069.48   10.52
  -2  -2   4 1092.09   11.14
  -2  -2   4 1089.09   11.35
   2  -2  -4 1069.13   11.07
  -2  -2   4 1062.25   11.30
  -2   2   4 1013.65   11.19
  -2   2   4 1043.78   10.88
   2   2  -4 1070.61   11.02
   2  -2  -4 1066.88   11.23
   2  -2  -3 1864.83   18.27
   2   2  -3 1825.89   17.63
  -2   2   3 1841.16   18.13
  -2  -2   3 1818.94   18.12
  -2  -2   3 1863.02   18.19
  -2  -2   3 1771.03   17.63
  -2   2   3 1844.33   17.55
  -2  -2   3 1844.49   18.40
   2  -2  -3 1890.17   18.41
   2   2  -3 1846.17   18.05
  -2   2   3 1865.33   18.30
   2  -2  -2 2896.27   27.55
  -2   2   2 2887.60   27.32
  -2  -2   2 2789.80   27.28
  -2  -2   2 2802.14   27.22
  -2   2   2 2851.07   27.23
  -2  -2   2 2841.16   27.54
  -2  -2   2 2750.16   26.87
  -2  -2   2 2795.83   27.10
  -2   2   2 2873.58   27.47
   2  -2  -2 2916.14   27.61
   2   2  -2 2822.37   27.14
   2  -2  -1   34.18    0.83
   2   2  -1   34.49    0.71
  -2  -2   1   34.34    0.63
  -2   2   1   36.45    0.64
  -2  -2   1   36.57    0.64
  -2   2   1   36.43    0.66
  -2  -2   1   34.99    0.79
  -2  -2   1   34.78    0.71
  -2  -2   1   33.74    0.63
   2   2  -1   33.89    0.53
   2  -2  -1   35.02    0.85
  -2   2   1   33.93    0.77
   2  -2   0  578.48    6.30
  -2  -2   0  575.06    5.81
   2   2   0  573.46    5.98
  -2  -2   0  590.93    5.88
   2   2   0  570.21    6.09
  -2   2   0  583.29    6.25
  -2  -2   0  568.04    6.09
  -2  -2   0  579.91    6.09
  -2  -2   0  582.74    6.15
  -2  -2  -1   43.31    0.80
   2   2   1   40.82    0.81
   2  -2   1   42.67    0.81
  -2  -2  -1   39.28    0.90
   2  -2   1   43.95    0.93
   2   2   1   40.52    0.87
  -2   2  -1   43.28    0.94
  -2   2  -1   40.76    0.87
   2   2   2 7419.00   71.22
   2  -2   2 7531.79   71.37
  -2  -2  -2 7521.67   71.25
   2  -2   2 7369.21   71.37
   2  -2   2 7405.39   71.13
  -2  -2  -2 7401.84   71.41
   2  -2   2 7322.93   71.51
  -2   2  -2 7473.80   71.41
   2   2   2 7530.70   71.33
   2  -2   2 7568.01   71.28
  -2   2  -2 7366.27   71.21
  -2  -2  -3  117.97    1.89
   2  -2   3  115.19    1.86
   2  -2   3  114.11    1.93
  -2  -2  -3  110.66    1.88
   2  -2   3  115.38    1.77
  -2  -2  -3  112.77    1.92
  -2   2  -3  115.85    1.94
   2   2   3  118.18    1.92
  -2   2  -3  115.99    1.75
   2  -2   4 2301.28   22.94
  -2  -2  -4 2278.12   23.15
   2  -2   4 2319.63   22.88
  -2  -2  -4 2297.82   23.09
   2  -2   4 2308.87   23.17
  -2  -2  -4 2324.98   23.18
   2   2   4 2316.94   23.13
  -2   2  -4 2309.93   23.12
   2  -2   5  596.51    6.81
  -2   2  -5  605.18    6.85
   2  -2   5  588.97    7.09
   2  -2   5  587.08    6.82
  -2  -2  -5  590.65    7.02
  -2  -2  -5  596.81    6.95
   2  -2   5  590.49    7.18
   2   2   5  592.26    7.09
  -2   2  -5  597.63    7.06
   2   2   5  613.32    7.12
  -2   2  -6   19.76    0.82
   2  -2   6   18.16    0.75
  -2  -2  -6   17.28    0.81
   2  -2   6   15.86    0.83
  -2  -2  -6   16.78    0.81
   2   2   6   18.27    0.87
  -2   2  -6   18.13    0.87
   2  -2   6   18.26    0.90
   2   2   6   20.12    0.93
  -2   2  -7  132.35    2.53
   2  -2   7  133.17    2.36
  -2  -2  -7  136.56    2.65
   2  -2   7  134.23    2.74
  -2  -2  -7  131.78    2.59
   2  -2   7  131.14    2.75
   2   2   7  136.50    2.76
   2   2   7  131.05    2.66
  -2   2  -7  134.25    2.70
   2  -2   8  153.71    2.68
  -2  -2  -8  153.72    3.24
  -2   2  -8  158.65    2.98
  -2  -2  -8  162.42    3.11
   2   2   8  162.67    3.18
  -2   2  -8  156.00    3.16
   2  -2   8  158.72    3.23
  -2  -2  -8  153.22    3.00
   2  -2   8  157.57    3.19
   2  -2   9  209.10    2.72
  -2  -2  -9  209.98    3.94
   2   2   9  216.07    4.04
   2  -2   9  208.03    4.05
  -2   2  -9  214.20    4.02
  -2  -2  -9  212.33    2.68
   2   2   9  211.05    2.71
   2  -2   9  210.29    2.67
  -2  -2  -9  210.28    4.08
  -2   2  -9  208.66    3.76
   2  -2   9  215.10    2.73
   2   2   9  214.57    2.72
   2  -2   9  201.01    4.01
  -2  -2  -9  220.86    3.86
   2   2   9  213.11    4.06
   2   2  10  636.63    6.84
   2  -2  10  637.45    6.84
   2  -2  10  628.08    6.84
  -2   2 -10  635.41    8.78
  -2  -2 -10  627.33    8.62
   2  -2  10  623.00    8.73
   2   2  10  638.78    8.71
  -2   2 -10  619.41    6.65
  -2  -2 -10  630.73    6.79
   2  -2  10  624.58    6.76
   2   2  10  631.95    6.82
  -2   2 -10  623.16    6.74
  -2   2 -10  619.08    8.35
  -2  -2 -10  610.73    8.78
  -2  -2 -10  627.42    8.33
   2  -2  10  638.01    9.15
   2   2  10  642.00    8.85
   2  -2  11    9.16    0.51
   2   2  11    8.72    0.50
  -2   2 -11    9.59    0.48
   2   2  11    8.90    0.44
   2   2  11    8.86    0.48
  -2  -2 -11    8.56    0.47
   2  -2  11    8.73    0.46
  -2   2 -11    8.59    0.42
   2  -2  11    8.81    0.50
   2  -2  11    8.51    0.88
  -2  -2 -11    7.74    0.86
  -2   2 -11    8.59    0.88
   2   2  11    9.44    0.92
  -2  -2 -11    7.59    0.74
   2  -2  11    8.12    0.95
   2   2  11    7.60    0.79
  -2  -2 -11    8.24    0.89
   2  -2  12   98.16    3.18
   2  -2  12   99.99    1.76
  -2  -2 -12   94.30    2.99
   2  -2  12   96.88    1.77
   2   2  12  101.95    1.80
   2  -2  12  102.81    1.81
  -2  -2 -12  105.41    1.85
  -2   2 -12  101.98    1.74
  -2   2 -12  100.78    1.63
   2   2  12   99.94    1.65
  -2  -2 -12  102.33    1.75
   2  -2  12  100.07    1.68
   2   2  12   99.66    1.77
   2  -2  12  102.17    1.80
  -2   2 -12   96.08    2.99
  -2  -2 -12   96.26    2.90
   2   2  12   98.48    2.90
   2   2  12   96.81    1.75
  -2   2 -12  100.01    1.73
   2   2  13   30.92    0.94
   2  -2  13   30.75    1.81
   2  -2  13   32.40    0.94
  -2  -2 -13   33.65    1.80
   2  -2  13   33.24    0.98
   2   2  13   33.56    0.98
  -2  -2 -13   33.58    1.00
  -2   2 -13   31.65    0.93
  -2  -2 -13   32.77    0.94
   2   2  13   32.07    0.84
   2  -2  13   31.97    0.87
  -2   2 -13   32.54    0.86
   2  -2  13   32.68    0.97
   2   2  13   32.49    0.96
   2   2  13   29.73    1.60
  -2  -2 -13   31.87    1.70
  -2   2 -13   30.18    1.72
   2  -2  13   31.21    0.96
   2   2  13   31.91    0.95
   2  -2  13   30.40    0.85
  -2   2 -13   30.18    0.90
   2  -2  14  111.51    1.99
   2   2  14  115.94    2.01
  -2   2 -14  118.52    1.97
  -2  -2 -14  117.02    1.96
  -2   2 -14  116.34    1.83
   2  -2  14  111.34    1.81
   2  -2  14  119.65    2.04
   2   2  14  113.71    1.97
  -2   2 -14  115.84    1.92
   2   2  14  119.75    2.04
  -2  -2 -14  121.55    2.07
   2  -2  14  118.67    2.04
  -2   2 -14  111.70    1.90
   2  -2  14  110.89    1.98
   2   2  14  114.09    1.98
  -2   2 -15    0.60    0.31
  -2  -2 -15    0.40    0.30
   2   2  15    1.12    0.35
   2  -2  15    0.60    0.32
  -2  -2 -15    0.20    0.27
  -2   2 -15    0.56    0.24
   2  -2  15    0.36    0.31
   2   2  15    0.50    0.29
   2  -2  15    0.34    0.30
  -2   2 -15    0.48    0.30
  -2  -2 -15    0.50    0.30
   2  -2  15    0.42    0.28
   2   2  15    0.43    0.31
   2   2  15    0.64    0.31
  -2   2 -16  188.61    2.64
  -2  -2 -16  192.23    2.72
   2   2  16  193.17    2.73
  -2  -2 -16  195.03    2.66
   2  -2  16  197.39    2.69
   2   2  16  191.34    2.64
   2   2  16  185.00    2.56
   2  -2  16  194.12    2.66
  -2   2 -16  196.81    2.66
  -2  -2 -16  191.66    2.65
   2   2  16  193.60    2.70
   2  -2  16  194.93    2.71
   2   2  16  187.27    2.62
   2   2  17   -0.06    0.21
   2  -2  17    0.01    0.21
   2  -2  17    0.01    0.23
  -2  -2 -17   -0.02    0.22
   2   2  17    0.08    0.24
  -2   2 -17    0.14    0.21
  -2  -2 -17    0.13    0.24
  -2   2 -17    0.02    0.21
  -2  -2 -17    0.30    0.24
   2  -2  17   -0.04    0.25
   2   2  17    0.01    0.24
  -2   2 -18    0.56    0.19
  -2  -2 -18    0.46    0.18
   2  -2  18    0.37    0.18
   2   2  18    0.26    0.19
   2  -2  18    0.31    0.19
   2  -2  18    0.34    0.19
  -2   2 -18    0.30    0.16
  -2  -2 -18    0.51    0.21
  -2  -2 -18    0.40    0.18
   2  -2  18    0.16    0.18
  -2   2 -18    0.16    0.18
  -2  -2 -18    0.22    0.17
  -2   2 -19    0.85    0.11
  -2  -2 -19    1.28    0.15
   2  -2  19    1.06    0.13
   2  -2  19    1.27    0.16
   2   2  19    1.24    0.15
  -2  -4  19    2.19    0.18
   2  -4 -18  127.74    1.69
   2  -4 -18  127.80    1.71
   2  -4 -18  122.22    1.52
  -2   4  18  128.69    1.57
  -2   4  18  122.82    1.68
   2  -4 -18  122.32    1.62
  -2  -4  18  130.13    1.76
  -2   4  18  123.54    1.55
  -2   4  17   22.27    0.66
   2  -4 -17   21.79    0.64
  -2  -4  17   24.30    0.62
  -2   4  17   23.89    0.61
   2  -4 -17   22.84    0.67
  -2  -4  17   24.34    0.65
  -2  -4  17   24.30    0.71
   2  -4 -16    5.64    0.41
  -2   4  16    5.92    0.42
  -2  -4  16    4.18    0.36
  -2  -4  16    5.09    0.43
  -2   4  16    3.81    0.32
  -2  -4  16    4.27    0.33
   2  -4 -16    5.45    0.41
   2  -4 -15    0.35    0.28
  -2  -4  15    0.48    0.25
  -2   4  15    0.46    0.29
   2  -4 -15    0.46    0.28
  -2   4  15    0.44    0.24
   2   4 -15    0.50    0.24
  -2  -4  15    0.42    0.31
  -2  -4  15    0.68    0.26
  -2   4  15    0.71    0.25
  -2  -4  15    0.75    0.28
  -2   4  15    0.49    0.25
  -2   4  14  104.57    1.78
  -2  -4  14  101.65    1.74
  -2   4  14  105.72    1.87
   2  -4 -14  106.73    1.86
   2   4 -14  105.85    1.70
   2  -4 -14  105.92    1.86
  -2  -4  14  102.23    1.77
  -2   4  14  101.42    1.67
  -2   4  14  109.52    1.77
  -2  -4  14  108.09    1.78
  -2  -4  14  102.79    1.83
  -2  -4  13    0.92    0.47
  -2   4  13    1.10    0.46
  -2   4  13    1.48    0.29
   2  -4 -13    1.12    0.55
  -2  -4  13    1.17    0.28
   2  -4 -13    1.07    0.32
  -2   4  13    1.46    0.35
   2   4 -13    1.59    0.28
   2  -4 -13    1.52    0.32
  -2   4  13    1.26    0.26
  -2  -4  13    1.50    0.30
   2   4 -13    1.00    0.51
   2  -4 -13    0.82    0.52
  -2   4  13    1.12    0.54
  -2   4  13    0.99    0.27
  -2  -4  13    1.29    0.28
  -2  -4  13    1.09    0.57
  -2  -4  13    1.31    0.33
  -2   4  12  186.31    4.17
  -2  -4  12  200.33    4.36
  -2   4  12  178.20    2.65
   2  -4 -12  191.12    4.46
  -2  -4  12  189.65    2.67
  -2  -4  12  185.63    2.75
   2   4 -12  189.17    2.54
  -2   4  12  185.29    2.57
  -2  -4  12  189.81    2.66
   2   4 -12  194.34    4.25
   2  -4 -12  188.72    4.37
  -2   4  12  185.49    2.73
   2  -4 -12  188.81    2.70
  -2  -4  12  190.00    2.73
  -2   4  12  190.64    2.59
  -2  -4  12  199.08    4.67
  -2  -4  12  188.12    2.61
  -2   4  12  200.98    4.47
   2  -4 -11    1.65    0.50
   2  -4 -11    1.81    0.28
  -2   4  11    1.64    0.28
  -2  -4  11    1.41    0.28
   2   4 -11    1.48    0.51
   2   4 -11    1.50    0.26
  -2   4  11    1.22    0.47
  -2  -4  11    1.72    0.52
  -2   4  11    2.23    0.35
   2  -4 -11    1.79    0.60
  -2   4  10 1735.00   17.19
  -2   4  10 1731.67   17.30
   2  -4 -10 1705.75   17.18
  -2  -4  10 1733.87   17.28
  -2   4  10 1673.06   18.80
  -2   4  10 1752.60   19.89
   2   4 -10 1740.42   19.39
   2  -4 -10 1759.91   19.94
  -2  -4  10 1770.60   19.50
  -2   4  10 1728.45   19.32
  -2   4  10 1737.85   17.35
   2  -4 -10 1754.26   19.45
  -2   4   9   49.41    0.98
  -2   4   9   51.41    1.04
  -2   4   9   52.49    1.93
  -2   4   9   47.99    1.59
   2   4  -9   49.32    1.73
  -2  -4   9   49.99    1.03
   2  -4  -9   49.41    1.00
  -2   4   9   52.14    1.74
  -2  -4   9   53.05    1.80
  -2   4   9   50.00    1.06
  -2  -4   9   53.10    2.04
   2  -4  -9   51.63    1.68
   2  -4  -9   54.02    1.90
  -2   4   8  608.04    6.34
  -2  -4   8  586.51    6.32
   2  -4  -8  581.87    6.30
  -2   4   8  582.01    7.50
  -2   4   8  608.69    8.15
   2   4  -8  604.00    7.73
  -2  -4   8  582.71    8.10
  -2  -4   8  584.05    8.23
   2  -4  -8  567.47    7.59
  -2   4   8  618.09    6.38
  -2  -4   8  585.05    7.67
  -2   4   8  572.62    7.54
  -2  -4   7  392.11    5.48
  -2   4   7  413.57    5.53
   2  -4  -7  401.08    5.66
  -2  -4   7  417.43    6.12
  -2  -4   7  422.31    6.04
  -2   4   7  403.82    5.52
  -2   4   7  414.34    5.98
   2  -4  -7  396.92    5.96
   2   4  -7  406.93    5.58
  -2  -4   6  128.99    2.42
  -2   4   6  130.56    2.39
   2  -4  -6  143.95    2.91
  -2   4   6  136.70    2.88
  -2  -4   6  133.38    2.80
   2  -4  -6  131.26    2.66
  -2  -4   6  129.93    2.79
  -2   4   6  140.52    2.83
   2  -4  -6  139.89    2.84
   2   4  -6  142.78    2.56
  -2   4   6  139.39    2.57
  -2  -4   5    2.06    0.31
  -2   4   5    2.57    0.32
   2  -4  -5    1.81    0.43
  -2   4   5    1.07    0.40
  -2  -4   5    1.81    0.22
   2  -4  -5    2.38    0.42
  -2  -4   5    2.59    0.43
  -2  -4   5    3.54    0.48
  -2   4   5    0.95    0.37
   2   4  -5    1.08    0.28
   2  -4  -5    1.70    0.43
  -2   4   4  236.05    3.05
  -2  -4   4  228.24    3.04
  -2   4   4  233.49    3.70
   2  -4  -4  226.54    3.65
   2   4  -4  239.50    3.55
  -2  -4   4  241.63    3.68
  -2  -4   4  232.49    3.61
  -2  -4   4  226.95    2.99
   2  -4  -4  230.71    3.61
   2   4  -4  239.15    3.25
   2  -4  -4  232.72    3.71
  -2   4   4  229.52    3.62
  -2  -4   3  278.96    3.36
  -2   4   3  286.40    3.36
   2   4  -3  291.94    3.97
   2  -4  -3  289.01    4.06
  -2   4   3  289.38    4.15
  -2  -4   3  288.93    4.00
  -2  -4   3  299.82    4.16
  -2  -4   3  290.43    3.65
   2  -4  -3  291.08    4.21
  -2   4   3  286.10    4.09
   2   4  -3  291.03    3.62
  -2   4   2  186.39    2.17
  -2  -4   2  181.58    2.18
   2  -4  -2  186.44    3.02
   2   4  -2  191.05    2.83
   2  -4  -2  185.21    2.87
  -2   4   2  186.65    3.00
  -2   4   2  185.44    2.95
  -2  -4   2  185.59    2.51
   2   4  -2  187.41    2.45
  -2  -4   2  188.83    2.96
  -2  -4   2  186.27    2.80
  -2  -4   2  183.30    2.69
   2   4  -1   20.42    0.75
  -2   4   1   20.85    0.84
   2  -4  -1   19.08    0.84
  -2  -4   1   18.66    0.72
   2  -4  -1   16.70    0.35
  -2  -4   1   18.49    0.69
   2   4  -1   20.72    0.79
  -2   4   1   20.66    0.82
  -2  -4   1   20.49    0.70
   2  -4  -1   19.25    0.81
   2   4   0  226.72    3.06
  -2  -4   0  213.10    2.50
  -2   4   0  223.87    3.24
  -2  -4   0  233.33    3.20
  -2  -4   0  229.44    2.90
   2  -4   0  225.14    2.62
   2  -4   0  220.37    3.21
  -2  -4   0  228.87    3.10
  -2   4   0  220.69    3.15
   2   4   0  235.84    3.20
   2   4   1   69.20    1.54
  -2   4  -1   69.10    1.53
   2  -4   1   67.80    1.51
  -2  -4  -1   73.77    1.59
  -2   4  -1   66.59    1.57
   2  -4   1   68.66    1.60
  -2  -4  -1   70.58    1.25
   2   4   1   70.01    1.48
  -2   4  -1   69.53    0.98
  -2  -4  -1   66.75    0.93
   2  -4   1   70.39    1.32
  -2  -4  -1   70.50    1.58
   2  -4   1   74.09    1.50
  -2   4  -1   67.01    1.43
   2   4   2 3177.05   30.82
  -2   4  -2 3091.81   30.78
   2  -4   2 3098.38   30.59
   2   4   2 3165.57   30.66
  -2   4  -2 3056.11   30.84
  -2  -4  -2 3016.37   30.36
   2  -4   2 3137.03   30.86
  -2  -4  -2 3100.46   29.88
  -2   4  -2 3037.61   29.90
  -2   4  -2 3097.14   30.46
   2  -4   2 3171.35   30.54
   2  -4   2 3061.34   30.59
  -2  -4  -3  275.80    3.77
  -2   4  -3  266.33    3.97
   2  -4   3  267.03    3.88
   2   4   3  275.57    3.89
   2  -4   3  283.24    3.83
   2  -4   3  277.09    3.89
  -2  -4  -3  270.91    4.02
  -2   4  -3  275.82    3.61
   2   4   3  270.00    3.94
  -2   4  -3  277.42    3.97
   2  -4   3  272.98    3.70
   2  -4   4 2835.34   28.28
  -2  -4  -4 2804.71   28.27
   2   4   4 2803.30   28.39
  -2   4  -4 2735.45   28.47
   2  -4   4 2858.46   28.21
  -2  -4  -4 2800.48   28.52
  -2   4  -4 2800.29   27.81
   2   4   4 2775.47   28.53
  -2   4  -4 2892.18   28.46
   2  -4   4 2827.85   27.94
  -2   4  -5   16.17    0.88
   2  -4   5   16.68    0.81
  -2  -4  -5   15.67    0.85
   2  -4   5   18.42    0.95
   2  -4   5   17.64    0.88
  -2  -4  -5   18.46    0.94
  -2  -4  -5   20.12    1.00
  -2   4  -5   16.48    0.67
  -2   4  -5   16.76    0.90
   2   4   5   16.78    0.93
   2   4   5   15.96    0.87
   2  -4   5   17.13    0.71
   2  -4   6   12.01    0.70
  -2  -4  -6   11.15    0.77
   2  -4   6    9.80    0.54
   2   4   6   10.83    0.77
  -2   4  -6   10.85    0.77
   2   4   6   11.22    0.80
   2  -4   6   11.56    0.85
   2  -4   6   12.01    0.75
  -2  -4  -6   10.86    0.78
  -2  -4  -6   10.75    0.79
  -2  -4  -7    1.52    0.45
   2  -4   7    2.06    0.36
   2   4   7    2.06    0.26
   2   4   7    1.93    0.41
  -2   4  -7    1.96    0.44
   2   4   7    2.36    0.51
   2  -4   7    3.09    0.52
  -2  -4  -7    2.53    0.52
  -2  -4  -7    2.77    0.50
  -2   4  -8  137.92    1.87
  -2  -4  -8  133.73    1.85
  -2  -4  -8  136.18    1.92
   2   4   8  142.60    3.24
  -2   4  -8  137.71    3.10
  -2  -4  -8  133.04    2.87
   2   4   8  134.96    3.08
  -2  -4  -8  135.98    1.91
   2  -4   8  137.08    1.96
   2  -4   8  128.52    2.54
  -2  -4  -8  139.04    3.16
   2   4   8  140.41    1.98
   2  -4   8  126.46    3.09
   2  -4   8  134.61    3.35
  -2  -4  -8  131.55    3.06
  -2  -4  -8  131.26    2.97
  -2   4  -9    0.74    0.22
  -2  -4  -9    0.07    0.20
   2   4   9    0.02    0.22
   2  -4   9    0.12    0.21
  -2  -4  -9    0.16    0.31
  -2   4  -9    1.00    0.46
   2   4   9    0.21    0.33
   2   4   9    0.42    0.45
   2  -4   9    0.29    0.21
  -2  -4  -9    1.24    0.25
  -2  -4  -9   -0.03    0.37
   2   4   9    0.54    0.25
  -2  -4  -9    0.47    0.41
   2  -4   9    0.79    0.48
  -2   4 -10  407.54    4.64
   2   4  10  406.21    4.77
  -2  -4 -10  401.76    4.72
   2  -4  10  406.08    4.75
  -2  -4 -10  407.47    4.64
   2  -4  10  405.43    4.82
  -2  -4 -10  407.01    6.37
  -2   4 -10  393.95    6.61
   2   4  10  397.28    6.55
  -2  -4 -10  397.05    6.74
   2   4  10  410.84    4.80
  -2  -4 -10  399.47    6.52
   2  -4  10  397.20    7.03
  -2  -4 -11  138.78    2.14
   2  -4  11  138.03    2.13
   2   4  11  136.73    2.17
   2  -4  11  138.71    2.22
  -2  -4 -11  136.32    2.03
   2   4  11  134.79    3.47
  -2  -4 -11  132.46    3.33
  -2   4 -11  136.03    3.57
  -2  -4 -11  135.34    2.21
   2   4  11  141.14    2.21
   2  -4  11  141.25    2.24
  -2  -4 -11  134.92    3.42
   2  -4  11  141.01    3.89
   2   4  11  138.96    3.64
  -2   4 -11  137.69    2.07
   2   4  12    0.64    0.26
   2  -4  12    0.25    0.26
  -2  -4 -12    0.04    0.40
  -2   4 -12    0.59    0.27
   2   4  12    0.27    0.23
  -2  -4 -12    0.63    0.31
   2  -4  12    0.37    0.27
  -2  -4 -12    0.19    0.24
   2   4  12    0.52    0.28
   2  -4  12    0.73    0.32
  -2   4 -12    0.28    0.44
  -2  -4 -12    0.28    0.39
   2   4  12    0.74    0.46
   2   4  12    0.66    0.32
  -2  -4 -12    0.82    0.31
  -2   4 -12    0.17    0.25
   2  -4  12    0.80    0.32
   2   4  12    0.40    0.28
   2   4  13   67.27    1.38
   2  -4  13   68.68    1.40
  -2   4 -13   70.63    1.38
   2  -4  13   68.13    1.37
   2  -4  13   68.33    1.48
   2   4  13   68.99    1.43
   2  -4  13   69.04    1.51
   2   4  13   70.78    1.49
  -2  -4 -13   70.96    1.51
   2   4  13   70.96    1.48
  -2   4 -13   67.42    1.36
   2   4  14   11.16    0.55
   2  -4  14   10.98    0.55
  -2   4 -14   12.67    0.56
   2  -4  14   11.02    0.52
   2  -4  14   11.80    0.62
   2   4  14   13.15    0.62
   2   4  14   12.48    0.61
   2  -4  14   11.43    0.62
   2   4  14   12.78    0.64
  -2  -4 -14   13.59    0.65
  -2   4 -14   11.19    0.53
   2   4  14   10.72    0.59
   2  -4  15    2.23    0.34
   2   4  15    1.83    0.31
  -2   4 -15    2.05    0.32
   2   4  15    1.94    0.34
   2  -4  15    2.66    0.38
  -2  -4 -15    1.91    0.30
  -2   4 -15    2.02    0.31
  -2  -4 -15    2.00    0.36
  -2  -4 -15    1.42    0.35
   2   4  15    2.03    0.34
   2   4  15    2.09    0.31
   2  -4  15    2.33    0.32
  -2  -4 -16  205.27    2.65
  -2   4 -16  214.11    2.67
  -2  -4 -16  209.33    2.74
   2   4  16  207.00    2.69
   2  -4  16  211.35    2.77
  -2   4 -16  203.47    2.60
   2   4  16  206.64    2.73
   2  -4  16  213.06    2.80
  -2  -4 -16  209.52    2.82
  -2   4 -16  200.25    2.64
   2   4  16  208.56    2.79
   2   4  16  206.78    2.65
   2  -4  16  201.69    2.63
  -2  -4 -17    1.28    0.24
   2  -4  17    1.45    0.24
  -2   4 -17    1.26    0.20
  -2   4 -17    1.15    0.20
  -2  -4 -17    1.58    0.27
  -2   4 -17    1.31    0.21
  -2  -4 -17    1.48    0.22
   2  -4  17    1.08    0.26
   2  -4  17    1.32    0.23
   2   4  17    1.29    0.21
  -2  -4 -18   60.91    0.97
   2  -4  18   60.89    0.96
  -2  -4 -18   63.30    0.93
   2  -4  18   64.35    0.98
  -2  -4 -18   61.24    0.99
   2  -4  19   10.59    0.25
   2  -6 -18   45.72    0.71
  -2  -6  18   47.60    0.74
   2  -6 -18   46.02    0.71
  -2  -6  17    8.62    0.38
  -2  -6  17    7.32    0.33
   2  -6 -17    7.51    0.34
  -2   6  17    7.35    0.33
  -2  -6  17    7.38    0.35
  -2  -6  16   75.01    1.21
  -2  -6  16   80.47    1.39
  -2  -6  16   79.00    1.33
  -2   6  16   87.60    1.35
   2  -6 -16   82.67    1.38
  -2   6  16   85.22    1.39
  -2   6  16   82.93    1.30
   2  -6 -16   87.26    1.40
  -2  -6  15    2.66    0.35
  -2  -6  15    2.55    0.32
   2  -6 -15    2.90    0.27
  -2  -6  15    2.60    0.31
  -2   6  15    3.35    0.35
  -2   6  15    2.78    0.33
   2  -6 -15    3.26    0.35
  -2   6  15    3.24    0.35
   2  -6 -15    3.02    0.35
   2  -6 -14   60.66    1.28
  -2  -6  14   58.43    1.29
  -2  -6  14   56.48    1.21
  -2  -6  14   59.53    1.26
  -2  -6  14   55.20    1.11
  -2   6  14   62.73    1.29
  -2   6  14   62.12    1.31
   2  -6 -14   63.10    1.31
  -2  -6  14   60.48    1.29
  -2  -6  13    9.62    0.56
   2  -6 -13    9.38    0.54
  -2  -6  13    8.77    0.52
  -2  -6  13    8.93    0.53
  -2  -6  13    8.91    0.55
  -2   6  13    9.17    0.46
   2  -6 -13    9.37    0.48
  -2   6  13   10.35    0.56
   2  -6 -13   10.02    0.57
  -2   6  13   10.13    0.57
  -2  -6  12  127.85    2.14
  -2   6  12  122.57    1.94
   2  -6 -12  127.61    2.08
   2  -6 -12  124.87    1.99
  -2  -6  12  130.85    2.12
  -2  -6  12  133.41    2.12
  -2  -6  12  134.14    2.15
  -2   6  12  124.41    2.10
  -2   6  12  123.59    2.11
   2  -6 -12  124.06    2.09
  -2   6  11    0.33    0.29
   2   6 -11    0.75    0.51
   2  -6 -11    0.34    0.47
  -2  -6  11    1.05    0.33
  -2  -6  11    0.76    0.30
  -2   6  11    0.53    0.32
   2  -6 -11    0.38    0.30
  -2  -6  11    0.46    0.32
  -2  -6  11    0.23    0.23
  -2   6  11    0.37    0.29
  -2   6  11    0.59    0.27
   2  -6 -11    0.31    0.27
  -2   6  11    0.38    0.51
  -2  -6  11    0.80    0.32
   2  -6 -11    0.66    0.50
  -2  -6  11    1.52    0.65
  -2  -6  11    0.77    0.29
  -2   6  10  395.15    4.80
  -2   6  10  392.80    4.79
   2  -6 -10  404.39    4.79
  -2  -6  10  401.20    4.82
  -2   6  10  392.03    4.64
  -2   6  10  406.52    4.73
  -2  -6  10  397.77    4.64
  -2  -6  10  393.24    4.73
  -2   6  10  400.01    6.97
   2  -6 -10  391.96    6.43
  -2  -6  10  414.65    7.17
   2  -6 -10  398.83    6.82
  -2  -6  10  398.95    4.75
  -2  -6  10  400.35    4.76
   2  -6 -10  392.09    4.73
   2  -6 -10  400.67    6.94
   2   6 -10  400.22    6.79
  -2   6   9  119.04    1.96
  -2   6   9  120.94    1.90
  -2  -6   9  118.82    1.86
   2  -6  -9  119.01    1.92
  -2   6   9  111.58    2.87
  -2   6   9  117.49    3.32
   2  -6  -9  117.28    1.80
  -2  -6   9  121.15    1.92
  -2  -6   9  124.78    3.34
  -2  -6   9  129.40    3.47
   2  -6  -9  122.37    3.11
   2  -6  -9  122.59    3.32
   2   6  -9  118.79    3.19
   2  -6  -9  116.15    3.27
  -2   6   8  118.99    1.89
  -2   6   8  117.69    1.83
  -2  -6   8  115.39    1.80
   2  -6  -8  115.49    1.84
  -2   6   8  114.25    3.15
  -2   6   8  109.29    2.79
   2  -6  -8  119.24    1.78
  -2  -6   8  108.61    1.79
  -2  -6   8  115.82    3.13
   2  -6  -8  105.86    2.89
  -2  -6   8  112.12    3.12
   2  -6  -8  116.57    3.12
   2   6  -8  118.09    3.05
  -2   6   7    2.83    0.31
   2  -6  -7    3.56    0.33
   2  -6  -7    2.94    0.60
  -2   6   7    2.21    0.49
   2   6  -7    2.86    0.47
  -2   6   7    3.41    0.63
  -2  -6   7    3.62    0.32
  -2   6   7    3.28    0.31
   2  -6  -7    3.94    0.32
   2  -6  -7    3.90    0.63
  -2  -6   7    4.19    0.66
  -2  -6   7    3.94    0.64
   2   6  -7    3.35    0.58
   2  -6  -7    3.16    0.58
  -2   6   6   18.02    0.60
  -2  -6   6   16.80    0.56
  -2   6   6   17.25    0.58
  -2   6   6   17.31    1.12
   2   6  -6   15.34    0.87
  -2   6   6   17.75    1.05
   2  -6  -6   16.14    1.12
  -2   6   6   16.74    0.54
   2  -6  -6   16.44    0.58
   2  -6  -6   18.42    0.59
   2  -6  -6   17.39    0.54
  -2  -6   6   15.08    1.02
  -2  -6   6   15.65    1.07
   2  -6  -6   15.52    1.06
   2   6  -6   16.20    1.03
  -2   6   6   15.61    1.09
   2  -6  -6   16.83    1.08
  -2   6   5  162.74    2.19
  -2  -6   5  161.00    2.19
   2  -6  -5  168.23    2.24
   2  -6  -5  163.68    3.54
   2   6  -5  157.99    2.88
  -2   6   5  160.47    3.47
   2  -6  -5  161.86    2.21
  -2   6   5  162.40    3.55
   2   6  -5  167.65    3.34
   2  -6  -5  164.44    3.35
   2  -6  -5  164.24    3.48
  -2  -6   5  169.95    3.49
  -2  -6   5  161.91    3.31
  -2  -6   4  225.79    2.79
   2   6  -4  242.69    4.06
  -2   6   4  235.84    4.31
   2  -6  -4  239.72    4.05
  -2  -6   4  231.92    3.56
   2  -6  -4  233.99    4.23
  -2  -6   4  231.01    3.92
  -2  -6   4  238.94    4.22
  -2   6   4  228.86    4.18
   2   6  -4  224.58    3.46
   2   6  -3    1.84    0.41
   2  -6  -3    2.02    0.40
  -2   6   3    2.01    0.49
  -2  -6   3    3.06    0.44
   2  -6  -3    1.88    0.49
  -2  -6   3    1.66    0.45
  -2  -6   3    1.86    0.36
   2   6  -3    3.36    0.52
  -2   6   3    1.73    0.46
   2  -6  -3    1.53    0.45
  -2   6   2   18.20    1.04
   2   6  -2   17.49    0.94
   2  -6  -2   17.90    0.89
  -2  -6   2   15.87    0.80
  -2  -6   2   18.51    1.01
  -2  -6   2   16.76    0.87
  -2   6   2   16.76    1.00
   2   6  -2   19.75    1.02
   2  -6  -2   18.68    1.05
  -2   6   1   22.05    1.13
   2  -6  -1   20.23    0.90
   2   6  -1   22.07    1.02
  -2  -6   1   21.31    0.87
  -2  -6   1   24.29    1.07
  -2  -6   1   23.91    1.13
   2  -6  -1   22.84    1.10
   2   6  -1   21.58    1.07
  -2   6   0    8.99    0.76
   2   6   0    8.74    0.68
   2  -6   0    9.21    0.79
   2  -6   0   10.20    0.63
   2  -6   0    9.57    0.73
   2   6   0    9.26    0.74
  -2   6  -1   50.98    1.49
  -2  -6  -1   48.72    1.11
   2  -6   1   50.93    1.69
   2   6   1   51.10    1.59
  -2   6  -1   48.63    1.66
   2  -6   1   49.10    1.53
  -2  -6  -1   47.24    1.58
   2   6   1   52.22    1.68
   2  -6   1   51.47    1.59
  -2   6  -2 1084.80   12.05
  -2   6  -2 1066.47   12.66
   2   6   2 1099.53   12.43
   2  -6   2 1088.53   12.66
  -2  -6  -2 1079.69   11.64
   2  -6   2 1120.45   12.40
   2  -6   2 1046.59   11.75
  -2  -6  -2 1115.94   12.69
   2   6   2 1108.35   12.63
   2  -6   2 1094.12   12.27
  -2   6  -2 1086.50   12.34
  -2   6  -3   23.08    0.94
   2  -6   3   22.32    1.00
   2   6   3   23.26    1.15
  -2   6  -3   22.25    1.07
  -2   6  -3   24.17    1.20
   2   6   3   23.15    1.13
   2  -6   3   23.81    1.16
  -2  -6  -3   21.22    0.90
   2  -6   3   24.55    1.12
   2  -6   3   23.53    1.00
  -2  -6  -4  714.18    7.53
  -2   6  -4  722.23    8.37
   2   6   4  725.75    9.34
  -2   6  -4  727.00    9.05
   2  -6   4  703.69    8.52
  -2  -6  -4  711.20    7.56
   2  -6   4  716.18    7.56
  -2  -6  -4  729.13    9.30
   2  -6   4  729.27    8.90
   2  -6   4  734.65    9.02
  -2  -6  -4  750.54    9.37
   2   6   4  727.17    9.17
  -2   6  -4  726.58    9.31
   2  -6   4  709.70    9.07
  -2  -6  -4  738.16    8.71
   2   6   5   78.64    1.35
   2  -6   5   72.39    1.33
   2  -6   5   74.17    1.34
   2   6   5   79.01    2.33
  -2   6  -5   78.61    2.18
   2   6   5   79.35    2.34
  -2  -6  -5   75.47    1.32
   2  -6   5   75.98    1.32
   2  -6   5   77.93    1.29
  -2  -6  -5   82.87    2.38
   2  -6   5   80.94    2.21
   2  -6   5   84.51    2.20
  -2  -6  -5   81.52    2.35
  -2  -6  -5   76.90    2.05
  -2   6  -5   80.70    2.34
   2   6   5   79.22    2.25
   2  -6   5   78.94    2.15
   2   6   6    2.09    0.28
   2  -6   6    1.60    0.27
  -2  -6  -6    0.89    0.18
  -2  -6  -6    0.96    0.24
   2  -6   6    1.57    0.28
  -2   6  -6    1.23    0.43
   2   6   6    2.40    0.54
   2   6   6    1.25    0.46
   2  -6   6    1.07    0.25
  -2  -6  -6    1.02    0.25
   2  -6   6    2.02    0.26
   2  -6   6    2.27    0.50
  -2  -6  -6    1.15    0.46
   2  -6   6    1.18    0.43
  -2  -6  -6    1.58    0.43
  -2   6  -6    1.54    0.46
   2  -6   6    0.90    0.36
   2   6   7   55.23    1.16
  -2  -6  -7   51.56    1.04
   2  -6   7   50.79    1.13
   2  -6   7   55.00    1.17
  -2  -6  -7   53.03    1.12
  -2   6  -7   57.10    1.99
   2   6   7   54.19    2.01
   2   6   7   52.76    2.04
   2  -6   7   52.52    1.10
  -2  -6  -7   53.62    1.11
   2  -6   7   54.69    1.10
  -2  -6  -7   55.62    2.04
   2  -6   7   53.63    1.89
   2  -6   7   54.59    2.05
  -2  -6  -7   54.94    2.05
  -2  -6  -7   52.17    1.88
   2  -6   7   52.01    1.72
  -2   6  -7   55.43    2.05
   2   6   8  117.75    1.90
   2  -6   8  114.46    1.80
  -2  -6  -8  112.31    1.78
  -2  -6  -8  113.71    1.75
   2  -6   8  115.63    1.89
  -2  -6  -8  113.87    1.83
  -2   6  -8  118.59    3.06
   2   6   8  114.95    3.17
   2   6   8  109.98    3.05
   2  -6   8  112.75    1.81
  -2  -6  -8  109.26    1.66
  -2   6  -8  118.98    3.16
  -2  -6  -8  114.18    3.01
   2  -6   8  117.57    3.25
   2  -6   8  109.99    2.88
  -2  -6  -8  117.07    3.11
  -2  -6  -8  114.18    3.11
   2   6   9   10.03    0.55
  -2   6  -9   10.18    1.01
  -2  -6  -9   10.03    0.98
   2  -6   9   10.04    0.56
   2  -6   9   10.55    0.52
   2   6   9   10.61    0.57
  -2  -6  -9   11.15    0.55
   2  -6   9    9.41    0.47
  -2  -6  -9    9.74    0.49
   2   6   9   10.51    0.54
   2  -6   9   10.20    0.53
  -2  -6  -9   10.30    0.49
  -2  -6  -9   10.20    0.53
  -2   6  -9    9.75    0.95
  -2  -6  -9    9.92    0.83
   2   6   9   10.06    0.98
   2   6   9   11.19    1.06
   2   6   9   11.10    0.54
  -2  -6  -9   10.44    1.03
  -2  -6  -9   11.73    1.02
   2  -6   9   11.63    1.08
  -2  -6 -10  522.75    6.00
   2   6  10  530.25    6.04
   2  -6  10  506.44    5.89
   2   6  10  522.04    5.99
  -2  -6 -10  522.73    5.86
   2  -6  10  529.01    6.01
  -2  -6 -10  516.27    5.93
   2   6  10  512.19    8.32
  -2   6 -10  519.69    8.09
   2   6  10  505.89    8.05
   2  -6  10  513.80    5.93
   2  -6  10  520.46    6.05
  -2  -6 -10  509.88    8.15
  -2   6 -10  537.37    8.32
   2   6  10  517.09    6.04
   2  -6  10  522.38    8.56
  -2  -6 -10  513.93    8.19
   2   6  11  158.11    2.43
  -2  -6 -11  150.48    2.37
   2  -6  11  146.09    2.26
   2   6  11  151.13    2.36
   2  -6  11  153.94    2.38
  -2  -6 -11  151.33    2.28
   2  -6  11  151.43    2.42
  -2  -6 -11  148.85    2.28
  -2   6 -11  148.96    3.82
   2   6  11  146.37    3.76
  -2   6 -11  149.67    3.91
  -2  -6 -11  148.72    3.85
   2  -6  11  147.80    2.33
   2  -6  11  152.98    2.43
  -2  -6 -11  151.00    3.85
   2  -6  11  148.87    4.10
   2  -6  12  102.27    1.89
  -2  -6 -12  102.34    1.75
   2   6  12  101.67    1.88
   2  -6  12  102.70    1.82
   2  -6  12   97.97    1.72
   2  -6  12  102.26    1.89
   2   6  12  109.96    1.92
  -2  -6 -12  105.85    1.80
   2   6  12  101.55    1.83
   2  -6  12  104.69    1.84
  -2   6 -12   99.67    1.71
   2  -6  12   99.80    1.73
   2  -6  13   23.22    0.84
  -2  -6 -13   22.49    0.73
   2   6  13   23.75    0.84
   2  -6  13   21.70    0.70
   2  -6  13   24.12    0.85
   2  -6  13   23.97    0.81
   2   6  13   23.65    0.83
  -2  -6 -13   22.92    0.76
   2   6  13   23.40    0.80
   2  -6  13   21.84    0.74
   2  -6  13   24.15    0.73
   2   6  14    5.65    0.45
   2  -6  14    4.68    0.41
   2   6  14    5.36    0.44
   2  -6  14    5.33    0.44
  -2  -6 -14    4.95    0.35
   2   6  14    4.60    0.39
   2  -6  14    5.28    0.37
  -2  -6 -14    5.01    0.41
   2   6  15    0.38    0.23
   2   6  15    0.53    0.26
  -2  -6 -15    0.41    0.23
   2   6  15    0.51    0.26
  -2  -6 -15    0.33    0.26
  -2  -6 -15    0.40    0.24
   2  -6  15    0.22    0.23
   2   6  16   88.49    1.41
  -2   6 -16   86.03    1.29
  -2  -6 -16   90.35    1.32
   2   6  16   83.80    1.40
  -2  -6 -16   88.76    1.43
  -2  -6 -16   90.31    1.38
  -2  -6 -16   87.92    1.28
  -2  -6 -17    0.21    0.14
   2  -6  17    0.20    0.18
   2   6  17    0.14    0.16
  -2  -6 -17    0.08    0.17
  -2  -6 -18   13.95    0.31
   2  -8 -17    0.47    0.09
  -2   8  16   80.24    1.11
   2  -8 -16   83.01    1.12
   2  -8 -15   12.70    0.44
  -2  -8  15   12.26    0.43
  -2  -8  15   12.36    0.43
  -2   8  15   13.05    0.47
  -2   8  15   12.64    0.46
   2  -8 -15   12.85    0.45
   2  -8 -15   13.56    0.45
   2  -8 -14    0.49    0.25
  -2  -8  14    0.34    0.26
   2  -8 -14    0.43    0.21
   2  -8 -14    0.50    0.20
  -2   8  14    0.66    0.24
  -2  -8  14    0.17    0.24
  -2  -8  14    0.12    0.22
   2  -8 -14    0.49    0.25
  -2   8  14    0.71    0.27
  -2   8  14    0.44    0.24
   2  -8 -14    0.31    0.24
  -2  -8  14    0.20    0.22
  -2  -8  13   -0.01    0.27
   2  -8 -13    0.36    0.23
   2  -8 -13    0.28    0.24
  -2   8  13    0.17    0.28
  -2   8  13    0.25    0.26
  -2  -8  13    0.22    0.28
  -2  -8  13    0.14    0.22
  -2  -8  13    0.06    0.24
  -2   8  13    0.20    0.27
   2  -8 -13    0.01    0.29
   2  -8 -13    0.09    0.27
  -2  -8  13    0.06    0.25
   2  -8 -12  273.29    3.43
   2  -8 -12  270.64    3.47
   2  -8 -12  271.88    3.54
  -2   8  12  266.84    3.54
  -2  -8  12  271.39    3.46
  -2  -8  12  271.64    3.56
  -2  -8  12  272.64    3.42
  -2  -8  12  276.62    3.54
  -2  -8  12  277.76    3.58
  -2   8  12  276.73    3.59
   2  -8 -12  274.90    3.43
  -2   8  11    8.76    0.46
   2  -8 -11    9.00    0.49
  -2   8  11    8.89    0.48
   2  -8 -11   10.05    0.55
   2  -8 -11    8.68    0.53
  -2   8  11    8.32    0.54
  -2  -8  11    9.54    0.58
  -2  -8  11   10.07    0.51
  -2  -8  11   11.26    0.56
  -2  -8  11   10.82    0.60
  -2  -8  11   10.22    0.55
   2  -8 -11   10.16    0.53
  -2   8  11    7.95    0.54
  -2  -8  10  258.60    3.35
  -2  -8  10  272.50    3.53
  -2   8  10  263.80    3.55
   2  -8 -10  269.79    3.54
   2  -8 -10  259.51    3.36
  -2  -8  10  265.67    3.44
  -2   8  10  256.51    3.36
   2  -8 -10  258.26    3.38
  -2   8  10  268.48    3.45
   2  -8 -10  268.07    3.54
   2  -8 -10  260.55    3.40
  -2  -8  10  269.14    3.48
  -2  -8  10  273.73    3.59
  -2   8   9    5.79    0.48
   2  -8  -9    5.09    0.78
   2   8  -9    4.59    0.75
  -2  -8   9    5.60    0.39
  -2  -8   9    5.62    0.45
  -2  -8   9    5.90    0.44
  -2   8   9    6.19    0.50
   2  -8  -9    5.74    0.46
   2  -8  -9    6.22    0.44
  -2   8   9    5.87    0.45
  -2  -8   9    5.82    0.44
   2  -8  -9    5.83    0.48
   2   8  -9    5.81    0.84
  -2  -8   9    5.77    0.46
   2  -8  -9    5.46    0.43
  -2  -8   9    5.33    0.81
   2  -8  -9    4.88    0.78
  -2   8   8   15.10    0.68
   2   8  -8   14.42    1.18
   2  -8  -8   16.35    1.22
  -2  -8   8   17.48    0.69
  -2   8   8   15.16    0.69
   2  -8  -8   16.47    0.68
  -2  -8   8   15.50    0.65
   2  -8  -8   15.48    0.65
  -2  -8   8   15.47    0.65
  -2   8   8   14.87    0.64
   2  -8  -8   15.17    0.69
   2   8  -8   15.20    1.24
  -2   8   8   14.30    1.25
  -2   8   8   15.25    1.16
  -2  -8   8   19.60    0.71
   2  -8  -8   17.12    0.65
   2  -8  -8   18.52    1.40
   2  -8  -8   18.01    1.34
  -2  -8   8   20.82    1.43
  -2  -8   8   16.69    1.26
  -2  -8   7   68.30    1.34
  -2   8   7   67.97    1.42
   2  -8  -7   63.94    2.29
   2   8  -7   66.28    2.40
  -2  -8   7   64.00    1.36
  -2  -8   7   64.02    1.35
  -2   8   7   67.29    1.43
  -2  -8   7   65.47    1.37
   2  -8  -7   66.43    1.37
  -2  -8   7   64.20    1.26
  -2   8   7   68.72    1.36
  -2  -8   7   67.66    1.39
   2  -8  -7   68.92    1.43
   2   8  -7   63.84    2.42
  -2   8   7   64.73    2.34
  -2   8   7   67.75    2.58
   2  -8  -7   64.00    1.29
  -2  -8   7   62.77    1.33
  -2  -8   7   60.66    2.39
   2  -8  -7   64.23    2.45
  -2  -8   7   59.24    2.25
  -2   8   6    0.24    0.26
  -2  -8   6    0.55    0.28
  -2   8   6    0.25    0.27
  -2  -8   6    0.33    0.23
   2  -8  -6    0.89    0.30
  -2   8   6    0.54    0.25
  -2  -8   6    1.29    0.30
   2  -8  -6    0.15    0.25
  -2  -8   6    0.28    0.27
   2   8  -6   -0.08    0.45
  -2   8   6    0.63    0.45
  -2   8   6    0.48    0.47
   2  -8  -6    0.09    0.21
  -2  -8   6    0.53    0.28
  -2  -8   6    0.30    0.48
  -2  -8   6    0.23    0.38
  -2  -8   6    0.19    0.25
   2  -8  -6    0.08    0.45
   2  -8  -6    0.68    0.41
   2   8  -6    0.14    0.37
  -2   8   6    0.37    0.47
  -2   8   5  191.08    2.67
   2  -8  -5  198.84    2.74
   2   8  -5  192.41    4.28
  -2   8   5  188.65    4.37
   2  -8  -5  187.65    4.42
   2  -8  -5  195.34    2.73
   2  -8  -5  195.92    2.68
  -2  -8   5  190.16    2.63
   2  -8  -5  195.17    4.42
  -2  -8   5  192.75    4.30
  -2  -8   5  184.00    3.85
  -2   8   5  195.47    4.47
   2   8  -5  188.84    4.12
   2  -8  -5  188.41    3.94
  -2   8   4  489.32    5.48
   2  -8  -4  484.26    5.52
  -2   8   4  474.42    7.66
   2   8  -4  466.75    7.49
   2  -8  -4  484.60    7.72
   2  -8  -4  476.37    5.50
   2  -8  -4  488.31    5.55
   2   8  -4  483.62    5.33
  -2  -8   4  480.56    5.46
  -2  -8   4  470.29    5.46
  -2  -8   4  504.72    7.64
   2  -8  -4  479.11    7.70
   2  -8  -4  463.86    6.91
   2   8  -4  463.85    7.30
  -2   8   4  485.40    7.77
  -2   8   3   24.43    0.75
   2  -8  -3   25.56    0.76
   2   8  -3   23.58    1.39
  -2   8   3   22.90    1.41
   2  -8  -3   23.81    1.42
   2  -8  -3   24.70    0.78
   2  -8  -3   25.72    0.78
  -2  -8   3   25.49    0.76
  -2  -8   3   25.77    0.70
  -2  -8   3   24.89    0.76
  -2  -8   3   25.57    1.46
  -2  -8   3   23.37    1.20
   2  -8  -3   23.27    1.17
  -2   8   3   24.47    1.46
   2   8  -3   24.67    1.35
  -2   8   2   81.67    1.44
   2  -8  -2   79.09    1.42
   2   8  -2   77.57    2.50
   2  -8  -2   78.94    2.51
   2  -8  -2   80.15    1.47
  -2  -8   2   79.09    1.37
  -2  -8   2   82.64    1.46
  -2  -8   2   73.87    1.40
   2  -8  -2   75.74    1.32
  -2  -8   2   76.77    2.51
   2  -8  -2   76.19    2.54
  -2  -8   2   76.68    2.26
   2   8  -2   74.68    2.37
  -2   8   2   78.70    2.60
   2  -8  -1   20.57    0.65
   2   8  -1   19.88    1.28
   2  -8  -1   19.54    1.23
  -2  -8   1   19.52    0.67
  -2  -8   1   20.22    0.65
   2  -8  -1   20.49    0.70
   2  -8  -1   20.51    0.69
  -2   8   1   21.10    0.68
  -2  -8   1   18.68    0.65
   2  -8  -1   18.57    0.60
  -2  -8   1   20.01    1.19
  -2  -8   1   20.59    1.28
   2  -8  -1   16.98    1.13
   2  -8  -1   19.31    1.28
  -2  -8   1   17.21    0.95
  -2   8   1   20.94    1.33
   2   8  -1   19.94    1.22
  -2   8   0   44.53    1.69
   2  -8   0   48.09    1.00
  -2  -8   0   46.24    0.93
   2   8   0   45.60    1.91
   2  -8   0   46.32    1.83
  -2  -8   0   48.14    1.08
   2  -8   0   48.46    1.07
   2  -8   0   49.33    1.11
  -2   8   0   45.82    1.03
  -2  -8   0   49.11    1.05
   2  -8   0   42.74    0.96
  -2  -8   0   42.91    0.99
   2  -8   0   48.65    1.85
  -2  -8   0   45.66    1.89
   2  -8   0   42.05    1.84
  -2  -8   0   43.44    1.79
  -2  -8   0   39.98    1.54
  -2   8   0   42.57    1.89
   2   8   0   42.61    1.77
   2  -8   1    6.56    0.42
  -2  -8  -1    6.36    0.37
   2  -8   1    6.41    0.36
  -2   8  -1    5.39    0.63
   2  -8   1    4.85    0.67
   2   8   1    6.48    0.79
   2  -8   1    6.84    0.42
  -2  -8  -1    6.47    0.42
  -2   8  -1    6.05    0.41
   2  -8   1    5.43    0.37
  -2  -8  -1    4.16    0.60
   2  -8   1    5.33    0.70
  -2  -8  -1    5.72    0.73
   2   8   1    5.63    0.73
  -2   8  -1    4.69    0.77
   2  -8   2  996.76   10.51
  -2   8  -2 1003.21   11.87
  -2  -8  -2 1020.19   10.34
   2  -8   2  983.75   12.11
   2   8   2  975.15   12.71
  -2  -8  -2 1010.18   10.45
  -2   8  -2 1017.97   10.43
   2  -8   2  989.12   10.49
  -2  -8  -2 1004.66   10.48
   2  -8   2 1004.25   10.40
   2  -8   2  991.67   10.37
   2  -8   2 1032.49   12.50
  -2  -8  -2 1000.58   12.64
  -2  -8  -2 1005.37   12.38
  -2   8  -2  982.53   12.78
   2   8   2  975.46   12.49
   2  -8   3   16.48    0.67
  -2  -8  -3   18.22    0.63
   2   8   3   16.15    1.22
   2  -8   3   16.89    0.62
  -2   8  -3   17.33    0.64
   2  -8   3   16.79    0.67
   2  -8   3   16.85    0.63
   2  -8   3   19.91    1.22
  -2  -8  -3   17.22    1.21
  -2  -8  -3   17.98    1.19
   2   8   3   16.82    1.17
  -2   8  -3   17.54    1.23
   2  -8   4  120.73    1.99
  -2   8  -4  117.13    1.79
  -2  -8  -4  122.22    1.90
   2   8   4  120.40    3.35
  -2   8  -4  108.32    3.18
   2   8   4  116.11    3.26
   2   8   4  120.84    3.19
  -2   8  -4  116.77    3.24
   2  -8   4  117.49    1.86
  -2   8  -4  117.48    1.91
   2  -8   4  121.25    1.98
  -2  -8  -4  118.97    1.94
   2  -8   4  117.02    1.83
   2  -8   4  121.64    3.05
  -2  -8  -4  121.52    3.17
  -2  -8  -5    7.15    0.48
   2  -8   5    6.76    0.41
   2  -8   5    7.94    0.48
  -2   8  -5    7.68    0.91
   2   8   5    6.68    0.82
   2  -8   5    8.43    0.47
  -2  -8  -5    7.32    0.46
  -2   8  -5    7.36    0.42
   2   8   5    7.45    0.89
  -2   8  -5    6.98    0.87
   2   8   5    7.98    0.92
  -2   8  -5    6.00    0.75
   2   8   5    6.21    0.47
  -2  -8  -5    8.48    0.92
   2  -8   5    8.31    0.85
   2   8   6   77.97    1.52
  -2   8  -6   77.17    2.68
   2  -8   6   79.86    1.49
  -2  -8  -6   79.47    1.43
  -2  -8  -6   79.10    1.49
   2   8   6   82.26    1.58
   2  -8   6   79.15    1.53
  -2  -8  -6   77.45    1.53
   2  -8   6   78.03    1.59
  -2   8  -6   80.15    1.42
  -2  -8  -6   81.23    1.53
   2   8   6   80.18    2.75
  -2   8  -6   79.73    2.75
   2   8   6   78.23    2.73
  -2   8  -6   73.34    2.42
  -2  -8  -6   75.73    1.39
   2  -8   6   79.99    2.52
  -2  -8  -6   79.80    2.68
  -2  -8  -6   81.15    2.74
   2   8   7    1.57    0.32
  -2   8  -7    1.74    0.59
   2  -8   7    1.25    0.30
  -2  -8  -7    1.06    0.29
  -2  -8  -7    1.77    0.31
   2   8   7    1.67    0.35
  -2  -8  -7    1.40    0.33
   2  -8   7    1.62    0.32
   2  -8   7    2.38    0.37
  -2   8  -7    1.62    0.28
   2   8   7    1.62    0.57
   2   8   7    1.54    0.57
  -2   8  -7    1.08    0.54
  -2  -8  -7    0.98    0.28
   2  -8   7    1.40    0.29
  -2   8  -7    1.36    0.29
  -2  -8  -7    1.20    0.56
   2  -8   7    1.22    0.31
   2  -8   7    1.56    0.54
  -2  -8  -7    1.20    0.54
   2   8   8   80.02    1.59
  -2   8  -8   79.31    2.77
   2   8   8   80.70    1.61
  -2  -8  -8   79.88    1.53
  -2  -8  -8   79.38    1.53
   2  -8   8   77.36    1.50
   2  -8   8   79.24    1.61
  -2  -8  -8   76.63    1.55
  -2   8  -8   80.43    1.46
   2   8   8   71.58    2.68
   2   8   8   77.71    2.81
   2  -8   8   77.24    1.51
  -2  -8  -8   77.48    1.40
  -2  -8  -8   76.41    1.44
   2  -8   8   76.87    1.51
  -2  -8  -8   77.43    1.43
   2  -8   8   75.32    1.40
  -2  -8  -8   74.36    2.69
   2  -8   9    0.48    0.26
  -2  -8  -9    0.90    0.31
  -2  -8  -9    1.20    0.25
   2  -8   9    0.87    0.33
  -2   8  -9    0.82    0.26
  -2  -8  -9    0.73    0.31
   2  -8   9    0.79    0.30
  -2  -8  -9    0.63    0.24
  -2  -8  -9    0.68    0.26
  -2  -8  -9    0.72    0.31
   2   8   9    0.54    0.32
   2   8   9    0.90    0.30
   2  -8   9    0.27    0.27
   2  -8   9    0.53    0.27
  -2  -8  -9    0.55    0.25
  -2  -8 -10  370.66    4.53
  -2  -8 -10  368.01    4.37
   2  -8  10  367.70    4.51
   2  -8  10  374.44    4.55
   2   8  10  376.57    4.63
   2   8  10  375.79    4.63
  -2  -8 -10  369.98    4.53
   2  -8  10  354.56    4.27
  -2  -8 -10  364.61    4.35
   2   8  10  373.39    4.58
  -2  -8 -10  368.53    4.30
   2  -8  10  370.31    4.61
  -2  -8 -11    6.59    0.39
   2   8  11    6.37    0.47
   2  -8  11    6.90    0.49
  -2  -8 -11    7.15    0.48
  -2   8 -11    6.61    0.43
   2  -8  11    6.88    0.48
  -2  -8 -11    6.93    0.44
   2  -8  11    7.13    0.49
   2  -8  11    6.64    0.47
  -2  -8 -11    6.51    0.47
   2   8  11    6.38    0.50
   2   8  11    6.90    0.49
  -2  -8 -11    6.68    0.42
  -2  -8 -12   80.49    1.37
   2   8  12   79.56    1.50
   2  -8  12   81.19    1.50
  -2   8 -12   82.08    1.43
  -2  -8 -12   81.05    1.48
  -2  -8 -12   80.25    1.39
   2  -8  12   79.68    1.50
   2  -8  12   79.68    1.48
   2  -8  12   76.20    1.44
   2  -8  12   77.87    1.42
  -2  -8 -12   82.09    1.53
   2   8  12   82.74    1.55
   2   8  12   81.30    1.57
  -2  -8 -12   77.88    1.36
  -2  -8 -13   35.70    0.87
  -2   8 -13   37.18    0.85
   2  -8  13   36.55    0.85
   2  -8  13   37.30    0.91
   2  -8  13   37.60    0.92
   2  -8  13   36.70    0.91
  -2  -8 -13   35.36    0.82
   2  -8  13   35.86    0.83
   2   8  13   36.85    0.94
  -2  -8 -13   36.53    0.92
   2   8  13   35.81    0.88
   2  -8  13   36.44    0.87
  -2  -8 -13   35.46    0.81
  -2  -8 -13   35.39    0.81
  -2  -8 -14   67.26    1.10
   2  -8  14   66.44    1.09
   2  -8  14   70.86    1.22
   2  -8  14   67.95    1.19
   2  -8  14   67.54    1.21
  -2  -8 -14   68.65    1.09
   2   8  14   72.30    1.27
   2  -8  14   66.65    1.07
   2   8  14   66.38    1.15
  -2   8 -14   69.20    1.14
  -2  -8 -14   69.74    1.15
   2  -8  15    4.72    0.29
   2  -8  15    4.65    0.29
  -2  -8 -15    4.56    0.24
   2   8  15    3.49    0.27
   2   8  15    3.56    0.29
   2   8  15    3.75    0.27
   2   8  15    3.15    0.26
  -2   8 -15    4.07    0.28
  -2  -8 -15    4.66    0.27
   2  -8  16   38.05    0.63
  -2  -8 -16   39.02    0.62
  -2 -10  14    4.26    0.24
  -2  10  14    5.61    0.27
  -2  10  14    5.62    0.25
   2 -10 -14    4.61    0.24
   2 -10 -13    5.07    0.29
   2 -10 -13    5.07    0.29
  -2 -10  13    5.12    0.32
  -2  10  13    5.32    0.32
  -2  10  13    4.72    0.30
   2 -10 -13    4.99    0.29
  -2  10  13    4.98    0.31
  -2 -10  13    5.50    0.33
   2  10 -12   36.79    0.76
   2 -10 -12   41.24    0.84
   2 -10 -12   38.87    0.86
  -2 -10  12   40.72    0.85
  -2 -10  12   40.71    0.90
  -2  10  12   37.28    0.86
  -2  10  12   38.95    0.88
   2 -10 -12   40.17    0.84
  -2 -10  12   40.62    0.90
  -2  10  12   38.57    0.88
   2 -10 -11   13.94    0.53
   2 -10 -11   12.65    0.54
  -2 -10  11   13.94    0.58
  -2 -10  11   13.84    0.55
   2  10 -11   11.64    0.46
  -2  10  11   12.44    0.54
  -2  10  11   12.23    0.54
   2 -10 -11   13.41    0.52
  -2 -10  11   13.40    0.58
  -2  10  11   12.15    0.55
   2  10 -10  199.09    2.62
   2 -10 -10  203.68    2.68
   2 -10 -10  206.95    2.80
  -2 -10  10  204.96    2.78
  -2  10  10  199.91    2.60
  -2  10  10  205.14    2.80
  -2 -10  10  195.96    2.63
  -2 -10  10  211.90    2.84
   2 -10 -10  205.84    2.70
  -2 -10  10  207.94    2.71
   2 -10 -10  209.34    2.70
   2 -10  -9   23.20    0.75
   2  10  -9   23.26    0.70
  -2  10   9   22.96    0.70
  -2  10   9   22.54    0.71
   2 -10  -9   24.74    0.81
  -2 -10   9   24.75    0.80
  -2 -10   9   23.24    0.75
  -2  10   9   23.28    0.80
  -2 -10   9   25.06    0.79
   2 -10  -9   25.50    0.78
   2 -10  -9   24.14    0.75
  -2 -10   9   25.42    0.83
  -2  10   8   43.39    1.01
  -2 -10   8   43.38    1.06
   2 -10  -8   41.53    1.01
  -2 -10   8   43.08    1.11
   2 -10  -8   42.49    1.02
   2 -10  -8   44.80    1.10
   2  10  -8   42.27    0.98
  -2 -10   8   45.48    1.10
  -2  10   8   42.85    1.13
  -2  10   8   45.21    1.14
  -2  10   7    2.33    0.38
  -2  10   7    1.96    0.32
   2  10  -7    2.04    0.29
   2 -10  -7    2.31    0.38
  -2 -10   7    2.86    0.39
  -2  10   7    2.61    0.40
  -2 -10   7    1.71    0.28
   2 -10  -7    2.25    0.37
   2 -10  -7    1.79    0.32
   2 -10  -7    2.13    0.37
  -2 -10   7    1.80    0.35
  -2 -10   6   95.00    1.68
   2 -10  -6   96.77    1.80
  -2  10   6   97.56    1.70
   2 -10  -6   95.38    1.79
  -2  10   6   93.96    1.82
  -2 -10   6   96.36    1.79
   2 -10  -6   96.61    1.67
  -2 -10   6   96.92    1.74
   2 -10  -6   96.51    1.69
  -2  10   6   98.66    1.81
  -2 -10   5   22.43    0.77
   2 -10  -5   22.80    0.84
  -2  10   5   22.00    0.77
   2 -10  -5   22.46    0.80
  -2 -10   5   22.42    0.83
  -2 -10   5   22.41    0.84
  -2  10   5   21.76    0.84
   2 -10  -5   21.93    0.74
  -2 -10   5   21.49    0.74
   2 -10  -5   22.88    0.77
  -2  10   5   23.12    0.83
  -2  10   4   75.51    1.55
   2 -10  -4   74.48    1.43
  -2 -10   4   76.12    1.55
  -2 -10   4   76.12    1.57
  -2 -10   4   73.40    1.50
   2 -10  -4   74.66    1.57
   2 -10  -4   75.41    1.55
  -2  10   4   74.72    1.48
   2 -10  -4   76.29    1.52
  -2 -10   4   74.64    1.44
   2 -10  -4   75.76    1.47
  -2 -10   4   75.03    1.39
  -2  10   3    0.78    0.31
  -2  10   3    0.23    0.50
   2  10  -3    0.28    0.43
  -2 -10   3    0.61    0.30
  -2 -10   3    0.41    0.27
   2 -10  -3    0.59    0.26
  -2 -10   3    1.25    0.31
   2 -10  -3    0.52    0.32
  -2 -10   3    0.71    0.25
  -2  10   3    0.72    0.30
  -2  10   3    0.89    0.50
   2 -10  -3    0.49    0.28
   2  10  -3    1.31    0.56
  -2  10   3    0.37    0.51
  -2 -10   3    0.76    0.28
   2 -10  -3    0.66    0.31
  -2 -10   3    0.25    0.52
   2 -10  -3    0.72    0.52
   2 -10  -3    0.40    0.50
  -2  10   2   24.29    0.84
   2 -10  -2   23.88    0.76
   2  10  -2   22.42    1.48
  -2  10   2   23.66    1.62
  -2 -10   2   23.29    0.82
   2 -10  -2   23.89    0.86
  -2 -10   2   23.51    0.83
   2 -10  -2   28.13    0.91
  -2 -10   2   25.89    0.79
  -2  10   2   24.10    0.81
   2 -10  -2   24.07    0.79
  -2  10   2   21.75    1.38
   2  10  -2   23.35    1.56
  -2 -10   2   23.14    0.77
  -2 -10   2   23.12    0.76
   2 -10  -2   23.95    0.80
   2 -10  -2   24.05    1.52
  -2 -10   2   24.57    1.59
   2 -10  -2   20.87    1.51
  -2  10   1    9.26    0.54
   2 -10  -1    8.37    0.49
  -2  10   1    7.58    0.98
   2 -10  -1    8.16    0.45
   2  10  -1    6.96    0.91
  -2 -10   1    8.69    0.51
  -2 -10   1    9.08    0.56
   2 -10  -1    9.07    0.57
   2 -10  -1    8.79    0.55
  -2 -10   1    7.71    0.49
  -2  10   1    8.54    0.53
   2 -10  -1    9.07    0.49
   2 -10  -1    7.26    0.90
   2  10  -1    6.77    0.95
   2 -10  -1    7.17    0.90
   2 -10  -1    7.69    1.00
  -2 -10   1    7.13    0.97
  -2 -10   1    7.86    0.89
   2 -10  -1    8.39    0.50
  -2 -10   1    7.76    0.48
   2 -10   0   38.43    1.06
  -2 -10   0   36.52    1.05
  -2  10   0   38.51    1.02
  -2 -10   0   39.15    1.03
   2 -10   0   37.35    1.08
  -2 -10   0   35.80    0.92
  -2 -10   0   35.40    0.94
   2 -10   0   35.87    0.97
   2 -10   0   37.38    0.92
   2  10   0   35.15    1.91
   2 -10   0   36.80    0.97
  -2  10   0   33.91    1.92
   2  10   0   31.17    1.77
   2 -10   0   35.13    0.88
  -2 -10   0   34.37    1.76
  -2 -10   0   42.84    2.06
   2 -10   0   35.97    1.81
   2 -10   0   33.58    1.86
  -2  10   0   39.25    1.03
  -2 -10  -1    1.10    0.53
  -2 -10  -1    1.52    0.65
   2 -10   1    1.57    0.54
   2 -10   1    1.27    0.59
  -2 -10  -1    2.08    0.36
   2 -10   1    1.79    0.34
  -2  10  -1    1.85    0.34
  -2 -10  -1    1.29    0.27
   2  10   1    1.60    0.60
   2 -10   1    1.59    0.31
  -2 -10  -1    1.57    0.31
   2  10   1    1.28    0.58
   2 -10   1    1.76    0.28
  -2  10  -1    1.35    0.64
  -2  10  -1    2.30    0.36
  -2 -10  -1    1.40    0.32
   2 -10   2  125.84    2.20
   2 -10   2  134.06    2.14
  -2  10  -2  132.96    2.12
  -2 -10  -2  131.96    2.16
  -2 -10  -2  129.79    2.00
  -2 -10  -2  128.59    2.01
  -2 -10  -2  132.19    2.02
   2  10   2  130.65    3.74
   2 -10   2  131.14    2.12
  -2  10  -2  122.20    3.65
   2  10   2  125.77    3.55
   2 -10   2  125.23    1.91
   2  10   2  134.45    2.09
  -2  10  -2  132.13    2.11
   2 -10   2  131.95    3.50
   2 -10   2  124.68    3.50
  -2 -10  -2  129.85    3.61
  -2  10  -3    1.45    0.33
   2  10   3    1.26    0.32
   2  10   3    1.22    0.55
   2 -10   3    0.98    0.26
  -2  10  -3    1.35    0.62
  -2 -10  -3    1.07    0.29
   2 -10   3    1.09    0.34
  -2 -10  -3    1.43    0.27
  -2 -10  -3    1.16    0.35
   2 -10   3    1.12    0.30
   2 -10   3    1.57    0.36
  -2  10  -3    1.43    0.34
  -2 -10  -3    1.01    0.29
   2  10   3    1.12    0.59
   2 -10   3    0.89    0.51
  -2 -10  -3    0.93    0.51
  -2 -10  -3    1.29    0.59
  -2 -10  -3    1.28    0.31
  -2 -10  -4  418.58    4.85
  -2 -10  -4  404.95    4.79
  -2 -10  -4  423.50    4.95
   2 -10   4  421.44    5.03
   2  10   4  429.47    5.16
  -2 -10  -4  402.62    4.73
   2 -10   4  400.35    4.70
   2 -10   4  404.80    4.85
  -2  10  -4  424.35    5.00
   2 -10   4  425.84    5.12
  -2  10  -4  424.84    4.98
   2  10   4  423.36    4.99
  -2  10  -4  427.02    4.91
   2 -10   5   28.45    0.82
  -2 -10  -5   28.53    0.81
  -2 -10  -5   28.26    0.83
  -2 -10  -5   27.56    0.86
   2 -10   5   30.42    0.93
   2  10   5   27.90    0.95
  -2 -10  -5   27.37    0.77
   2 -10   5   26.76    0.90
  -2  10  -5   28.53    0.88
  -2 -10  -5   27.24    0.91
  -2  10  -5   26.39    0.83
   2  10   5   27.44    0.88
   2  10   6    0.31    0.30
  -2  10  -6    0.35    0.25
  -2  10  -6    0.53    0.30
  -2 -10  -6    0.16    0.29
  -2 -10  -6   -0.10    0.27
  -2 -10  -6   -0.03    0.26
   2 -10   6    0.03    0.32
  -2 -10  -6    0.18    0.31
   2 -10   6    0.07    0.29
   2  10   6    0.21    0.34
   2 -10   6    0.43    0.29
  -2 -10  -6    0.20    0.23
  -2 -10  -6    0.18    0.28
   2 -10   6   -0.01    0.27
   2  10   7   54.65    1.24
   2  10   7   54.60    1.26
   2 -10   7   53.39    1.30
  -2 -10  -7   54.14    1.25
   2 -10   7   56.65    1.29
  -2 -10  -7   55.38    1.18
  -2 -10  -7   53.92    1.26
  -2  10  -7   54.92    1.23
   2 -10   7   53.79    1.23
   2  10   7   55.55    1.31
   2 -10   7   53.09    1.17
  -2 -10  -7   53.50    1.11
  -2 -10  -7   52.10    1.12
  -2  10  -7   53.10    1.11
  -2 -10  -7   52.80    1.11
   2 -10   7   52.33    1.11
   2  10   8    0.54    0.28
   2  10   8    0.37    0.28
  -2  10  -8    0.13    0.28
   2 -10   8    0.97    0.34
  -2 -10  -8    0.51    0.30
  -2 -10  -8    0.57    0.25
   2 -10   8    0.36    0.32
  -2 -10  -8    0.48    0.25
  -2 -10  -8    0.45    0.30
   2 -10   8    0.23    0.25
   2 -10   8    0.38    0.25
   2  10   8    0.03    0.31
  -2 -10  -8    0.39    0.23
   2 -10   8    0.19    0.25
  -2 -10  -8    0.51    0.26
   2  10   9   14.68    0.63
  -2 -10  -9   12.96    0.52
   2 -10   9   13.21    0.50
   2 -10   9   14.47    0.63
  -2 -10  -9   13.49    0.51
  -2 -10  -9   13.34    0.50
  -2  10  -9   14.80    0.61
   2  10   9   14.74    0.65
  -2 -10  -9   13.62    0.53
   2  10   9   13.99    0.62
   2  10   9   14.63    0.64
   2  10  10  202.38    2.74
   2  10  10  200.81    2.74
   2  10  10  194.64    2.68
  -2 -10 -10  198.42    2.69
  -2  10 -10  203.59    2.68
   2  10  10  200.02    2.74
   2 -10  10  202.04    2.66
  -2 -10 -10  195.29    2.52
  -2 -10 -10  200.58    2.52
  -2 -10 -10  189.74    2.47
   2  10  11    7.19    0.43
  -2  10 -11    7.28    0.40
   2  10  11    6.51    0.39
  -2 -10 -11    7.42    0.42
   2 -10  11    6.69    0.41
   2 -10  11    7.60    0.43
   2  10  11    6.78    0.42
  -2 -10 -11    7.15    0.34
  -2 -10 -11    7.33    0.35
   2 -10  11    7.34    0.41
  -2 -10 -11    6.83    0.35
   2  10  12   12.90    0.51
  -2 -10 -12   12.30    0.41
   2  10  12   11.05    0.43
  -2 -10 -12   11.77    0.45
   2 -10  12   13.24    0.48
   2 -10  12   12.06    0.45
  -2  10 -12   12.32    0.45
   2  10  12   12.05    0.48
   2 -10  12   12.53    0.43
  -2 -10 -12   11.19    0.36
   2 -10  13    0.07    0.15
   2 -10  13    0.06    0.15
  -2 -10 -13    0.08    0.10
   2  10  13    0.17    0.18
   2  10  13    0.20    0.16
  -2 -10 -13    0.07    0.14
   2 -10  13   -0.03    0.14
  -2  10 -13    0.12    0.15
   2  10  14    3.46    0.20
  -2  12  11    0.04    0.10
  -2 -12  11    0.20    0.15
   2 -12 -11    0.29    0.12
  -2  12  10  157.12    1.94
   2 -12 -10  142.27    1.80
  -2 -12  10  149.06    1.89
  -2  12  10  139.47    1.75
  -2 -12  10  158.54    1.93
   2 -12 -10  156.34    1.83
   2 -12  -9   11.60    0.43
  -2 -12   9   12.04    0.45
  -2 -12   9   10.16    0.39
  -2  12   9   10.79    0.36
  -2  12   9   10.08    0.42
   2 -12  -9   11.67    0.40
  -2  12   9   11.62    0.46
   2 -12  -9   12.29    0.42
  -2 -12   9   12.96    0.43
  -2 -12   8   32.68    0.74
   2 -12  -8   33.99    0.76
   2 -12  -8   34.21    0.79
   2 -12  -8   30.68    0.67
  -2 -12   8   34.20    0.79
  -2  12   8   32.34    0.79
  -2  12   8   32.86    0.67
  -2 -12   8   33.75    0.77
   2 -12  -8   32.69    0.73
   2 -12  -8   33.19    0.78
  -2  12   8   35.16    0.83
  -2 -12   7    7.67    0.42
   2 -12  -7    7.50    0.41
   2 -12  -7    7.44    0.41
   2 -12  -7    7.65    0.39
  -2 -12   7    7.61    0.42
   2 -12  -7    7.52    0.35
   2 -12  -7    7.64    0.39
  -2  12   7    8.29    0.46
   2 -12  -7    8.25    0.44
  -2  12   7    8.11    0.44
  -2 -12   7    8.22    0.45
  -2 -12   6   34.04    0.84
   2 -12  -6   33.39    0.82
  -2 -12   6   32.44    0.87
  -2  12   6   30.69    0.85
   2 -12  -6   31.34    0.81
   2 -12  -6   30.72    0.71
   2 -12  -6   31.96    0.77
   2 -12  -6   32.46    0.86
  -2  12   6   33.18    0.88
  -2 -12   5   20.46    0.67
   2 -12  -5   19.30    0.64
   2 -12  -5   18.58    0.63
  -2 -12   5   20.17    0.72
  -2  12   5   18.55    0.69
   2 -12  -5   18.06    0.55
   2 -12  -5   18.98    0.69
  -2  12   5   20.12    0.70
   2 -12  -4   73.83    1.35
  -2 -12   4   72.68    1.28
  -2  12   4   79.39    1.50
  -2 -12   4   78.60    1.50
   2 -12  -4   74.43    1.25
  -2 -12   4   84.12    1.45
   2 -12  -4   81.33    1.41
  -2  12   4   79.24    1.46
  -2  12   3    7.72    0.48
   2 -12  -3    7.62    0.39
  -2  12   3    7.72    0.51
  -2 -12   3    7.93    0.53
   2 -12  -3    7.59    0.42
  -2 -12   3    7.84    0.44
   2 -12  -3    8.28    0.48
   2 -12  -3    8.07    0.52
  -2  12   3    7.57    0.42
  -2 -12   3    8.12    0.42
  -2  12   2  100.89    1.72
   2 -12  -2  102.91    1.67
  -2 -12   2   98.10    1.60
   2 -12  -2   98.42    1.74
  -2 -12   2   92.33    1.53
  -2 -12   2  101.12    1.59
  -2  12   2   92.72    1.57
  -2  12   1   15.02    0.59
  -2  12   1   16.42    0.65
  -2 -12   1   16.56    0.61
   2 -12  -1   17.26    0.66
  -2 -12   1   15.46    0.59
   2 -12  -1   15.77    0.67
  -2 -12   1   17.66    0.63
   2 -12  -1   16.86    0.58
  -2 -12   1   16.10    0.67
  -2  12   0   18.39    0.64
  -2  12   0   19.83    0.70
  -2 -12   0   19.03    0.64
   2 -12   0   20.24    0.70
   2 -12   0   19.03    0.70
   2 -12   0   18.61    0.74
  -2 -12   0   18.92    0.67
  -2 -12   0   19.54    0.68
  -2 -12   0   18.36    0.71
  -2  12  -1   15.55    0.59
   2  12   1   14.79    0.57
  -2  12  -1   15.72    0.62
   2 -12   1   15.03    0.63
  -2 -12  -1   14.65    0.57
  -2 -12  -1   14.73    0.62
   2 -12   1   14.54    0.61
  -2 -12  -1   15.23    0.62
  -2 -12  -1   16.03    0.66
  -2  12  -2  463.95    5.40
   2 -12   2  493.71    5.49
  -2 -12  -2  476.75    5.35
  -2  12  -2  497.17    5.55
  -2  12  -2  493.02    5.43
   2 -12   2  467.57    5.42
  -2 -12  -2  482.78    5.54
   2 -12   2  481.90    5.64
  -2 -12  -2  494.65    5.49
   2  12   2  489.92    5.65
  -2 -12  -2  483.12    5.48
  -2 -12  -3   30.25    0.78
   2 -12   3   30.41    0.85
   2 -12   3   31.56    0.79
   2  12   3   26.88    0.76
  -2  12  -3   27.29    0.75
  -2  12  -3   29.68    0.83
  -2 -12  -3   32.69    0.88
   2 -12   3   28.80    0.87
  -2 -12  -3   28.89    0.85
   2 -12   3   28.23    0.76
   2  12   3   28.33    0.88
  -2 -12  -3   28.81    0.79
  -2  12  -3   27.18    0.78
  -2 -12  -4  242.53    3.04
   2  12   4  251.58    3.14
  -2  12  -4  253.69    3.14
  -2 -12  -4  261.87    3.22
   2 -12   4  252.65    3.20
  -2 -12  -4  253.34    3.25
   2 -12   4  249.57    3.27
  -2  12  -4  239.13    3.11
   2 -12   4  248.38    3.05
  -2 -12  -4  237.99    2.97
  -2 -12  -4  245.97    3.04
   2 -12   4  258.31    3.18
  -2 -12  -4  244.02    3.05
   2 -12   4  263.66    3.28
   2  12   4  256.58    3.32
  -2 -12  -5    2.16    0.27
  -2  12  -5    2.06    0.28
   2  12   5    2.23    0.31
   2 -12   5    1.90    0.31
  -2 -12  -5    2.21    0.31
   2 -12   5    1.77    0.32
  -2  12  -5    2.03    0.28
   2 -12   5    2.12    0.27
  -2 -12  -5    2.09    0.26
  -2  12  -5    2.38    0.27
  -2 -12  -5    1.99    0.28
   2 -12   5    1.84    0.33
   2  12   5    1.89    0.34
  -2 -12  -6   22.58    0.65
   2  12   6   23.76    0.69
   2 -12   6   21.71    0.68
  -2 -12  -6   22.61    0.66
  -2  12  -6   22.21    0.64
   2 -12   6   23.06    0.69
  -2 -12  -6   21.28    0.59
  -2 -12  -6   20.07    0.55
   2 -12   6   20.70    0.57
   2 -12   6   24.62    0.69
   2  12   6   23.49    0.73
  -2 -12  -7    9.19    0.42
   2  12   7    9.04    0.45
   2 -12   7    9.76    0.46
  -2 -12  -7    9.60    0.41
  -2  12  -7    9.09    0.41
  -2 -12  -7    8.40    0.34
   2 -12   7    8.59    0.35
   2 -12   7    8.68    0.40
   2  12   7    9.27    0.46
   2  12   8    3.17    0.29
  -2 -12  -8    3.18    0.27
   2  12   8    3.40    0.30
  -2 -12  -8    2.65    0.23
   2 -12   8    2.68    0.28
   2 -12   8    3.43    0.24
   2  12   8    3.33    0.31
   2 -12   8    3.46    0.31
  -2  12  -8    3.22    0.26
   2  12   9    0.10    0.18
   2 -12   9    0.17    0.17
   2 -12   9    0.25    0.20
   2  12   9    0.22    0.16
  -2 -12  -9    0.26    0.17
   2 -12   9    0.41    0.20
   2  12   9    0.09    0.16
   2  12   9    0.33    0.18
   2 -12  10   20.78    0.47
  -2 -12 -10   20.96    0.48
   2  12  10   20.74    0.50
   2 -12  11    0.93    0.13
  -2 -12 -11    0.94    0.11
   2  12  11    0.70    0.12
   2  12  11    0.54    0.09
  -2  14   6   11.45    0.29
  -2  14   6   12.02    0.29
  -2 -14   6    9.91    0.26
   2 -14  -6   10.40    0.25
  -2 -14   6   12.06    0.29
  -2  14   5    5.26    0.22
  -2 -14   5    5.12    0.21
   2 -14  -5    5.10    0.21
  -2 -14   5    5.19    0.22
  -2 -14   5    5.71    0.25
  -2  14   4   71.00    1.04
  -2  14   4   70.08    0.98
   2 -14  -4   69.71    0.98
  -2 -14   4   69.84    0.99
   2 -14  -3    9.02    0.31
   2 -14  -3    8.77    0.32
  -2 -14   3    8.94    0.33
  -2  14   3    8.89    0.31
  -2  14   3    9.78    0.36
  -2 -14   2   35.43    0.71
   2 -14  -2   36.58    0.69
  -2  14   2   37.85    0.72
   2 -14  -2   35.49    0.66
  -2 -14   2   37.79    0.69
   2 -14  -1   28.64    0.62
   2  14  -1   27.56    0.64
  -2 -14   1   31.66    0.65
   2 -14  -1   32.43    0.66
  -2  14   1   30.78    0.65
  -2  14   1   28.36    0.55
   2 -14  -1   27.95    0.56
  -2 -14   1   31.46    0.63
   2 -14  -1   30.27    0.61
   2  14   0   11.84    0.41
  -2 -14   0   14.01    0.42
  -2  14   0   13.05    0.42
  -2 -14   0   11.64    0.32
  -2  14   0   11.60    0.32
   2  14   0   12.11    0.35
  -2  14   0   14.14    0.42
   2 -14   0   12.39    0.39
  -2 -14   0   12.98    0.41
   2 -14   0   11.53    0.34
  -2 -14  -1    3.45    0.24
   2 -14   1    3.93    0.28
   2  14   1    3.23    0.25
  -2 -14  -1    3.40    0.21
  -2  14  -1    3.43    0.25
   2  14   1    3.06    0.23
  -2  14  -1    3.54    0.21
   2 -14   1    3.63    0.20
  -2 -14  -1    4.12    0.27
  -2 -14  -2   97.90    1.22
  -2  14  -2   94.14    1.21
   2 -14   3    5.60    0.28
  -2 -14  -3    5.32    0.25
  -2  14  -3    3.89    0.18
   2 -14   3    3.95    0.16
  -2 -14  -4   34.93    0.61
   2 -14   4   35.59    0.63
  -2 -14  -5    1.82    0.15
   2 -14   5    2.00    0.17
   2 -14   5    1.46    0.13
  -2 -14  -6   35.24    0.53
   2 -14   6   37.74    0.56
  -3   1  20    0.20    0.10
  -3  -1  20    0.10    0.09
  -3   1  20    0.17    0.10
  -3  -1  20    0.04    0.09
  -3   1  19    3.34    0.25
  -3   1  19    3.54    0.26
  -3  -1  19    3.51    0.26
  -3  -1  19    3.74    0.25
   3  -1 -19    3.41    0.25
   3   1 -18    8.67    0.40
   3  -1 -18    8.89    0.42
  -3   1  18    8.59    0.43
  -3  -1  18    8.58    0.43
  -3   1  18    8.55    0.40
  -3   1  18    8.32    0.37
  -3  -1  18    8.01    0.41
   3  -1 -18    7.95    0.36
   3   1 -17  230.04    2.94
   3  -1 -17  228.70    2.88
  -3   1  17  240.04    3.00
  -3  -1  17  235.19    2.99
  -3  -1  17  231.70    3.00
  -3   1  17  229.86    2.89
  -3   1  17  226.09    2.96
   3  -1 -16    1.35    0.29
  -3  -1  16    0.96    0.32
  -3  -1  16    1.07    0.30
  -3   1  16    1.51    0.33
  -3   1  16    1.16    0.29
  -3  -1  16    0.93    0.31
  -3   1  16    1.01    0.31
   3  -1 -15  441.82    5.13
  -3   1  15  438.04    5.20
  -3  -1  15  432.03    5.21
  -3  -1  15  436.81    5.21
  -3  -1  15  446.81    5.24
  -3   1  15  447.10    5.24
  -3   1  15  433.49    5.13
  -3  -1  14   20.19    1.49
  -3   1  14   21.07    1.50
   3  -1 -14   21.47    0.74
   3   1 -14   21.09    0.67
  -3  -1  14   20.89    0.67
   3  -1 -14   21.50    1.47
   3   1 -14   21.10    1.45
  -3   1  14   21.12    0.77
  -3  -1  14   21.52    0.78
  -3  -1  14   19.01    0.74
  -3   1  14   19.89    0.71
  -3   1  14   19.21    1.35
  -3  -1  14   19.31    1.32
  -3  -1  14   19.08    1.33
  -3  -1  14   20.14    0.77
  -3   1  14   20.45    0.76
   3  -1 -14   19.38    1.36
  -3  -1  13   16.85    1.34
  -3   1  13   17.69    1.34
   3  -1 -13   18.86    0.68
   3   1 -13   19.03    0.63
  -3  -1  13   18.19    0.63
   3  -1 -13   19.21    1.37
   3   1 -13   18.07    1.30
  -3   1  13   19.32    0.72
  -3  -1  13   19.49    0.72
  -3  -1  13   17.49    0.68
  -3   1  13   16.85    0.64
   3  -1 -13   17.52    1.25
  -3  -1  13   17.30    1.23
  -3  -1  13   16.78    1.21
  -3   1  13   17.36    0.68
  -3  -1  13   17.06    0.68
  -3   1  13   18.33    1.28
   3   1 -12   18.11    0.60
  -3  -1  12   19.21    0.62
   3  -1 -12   20.14    1.34
   3   1 -12   19.23    1.29
  -3   1  12   17.85    1.27
  -3  -1  12   18.56    1.32
  -3   1  12   19.28    0.69
  -3  -1  12   19.79    0.70
   3  -1 -12   18.62    1.22
   3   1 -12   17.57    1.11
  -3   1  12   19.04    1.24
  -3  -1  12   18.50    1.22
  -3   1  12   16.90    1.04
  -3  -1  12   17.69    1.20
   3   1 -11  118.26    1.77
  -3  -1  11  123.85    1.80
   3  -1 -11  126.14    3.22
   3   1 -11  128.06    3.21
  -3  -1  11  133.56    3.37
  -3   1  11  137.44    3.36
  -3   1  11  119.32    1.89
  -3  -1  11  120.40    1.89
   3  -1 -11  125.96    3.11
   3   1 -11  128.53    2.91
  -3  -1  11  131.63    3.13
  -3   1  11  136.66    3.22
  -3  -1  11  135.71    3.21
  -3   1  11  128.15    2.83
   3   1 -10   18.46    1.13
  -3  -1  10   16.54    1.10
  -3   1  10   19.58    1.17
  -3   1  10   18.52    0.60
  -3  -1  10   18.51    0.60
  -3  -1  10   19.03    1.10
  -3  -1  10   18.00    1.10
  -3   1  10   17.97    0.96
  -3   1  10   20.94    1.17
   3  -1 -10   18.59    1.10
   3   1 -10   17.94    0.99
   3  -1  -9  302.15    4.97
   3   1  -9  304.53    4.63
  -3   1   9  328.48    5.14
  -3  -1   9  307.29    5.05
  -3  -1   9  321.93    4.89
  -3  -1   9  311.79    4.97
  -3   1   9  313.76    4.60
   3  -1  -9  317.53    4.37
  -3   1   9  327.19    4.96
   3   1  -9  317.31    5.00
  -3   1   9  310.13    4.19
   3  -1  -8    7.32    0.66
   3   1  -8    7.16    0.57
  -3   1   8    6.92    0.65
  -3  -1   8    6.33    0.63
  -3  -1   8    6.78    0.59
  -3   1   8    6.41    0.53
  -3  -1   8    6.83    0.63
   3  -1  -8    7.86    0.54
  -3   1   8    7.48    0.61
   3   1  -8    7.36    0.63
  -3   1   8    7.95    0.48
   3   1  -7    2.45    0.35
   3  -1  -7    2.90    0.45
  -3  -1   7    6.24    0.58
  -3   1   7    6.24    0.55
   3  -1  -7    5.32    0.34
  -3  -1   7    5.64    0.54
  -3   1   7    5.47    0.44
   3   1  -7    2.45    0.39
  -3   1   7    3.37    0.31
  -3   1   6  232.00    3.28
   3  -1  -6  224.04    3.02
  -3   1   6  234.03    2.77
  -3   1   6  231.07    3.39
  -3  -1   6  214.27    3.31
   3   1  -6  226.53    3.07
   3  -1  -6  229.08    3.39
  -3   1   6  224.90    3.01
   3   1  -6  210.24    2.34
  -3  -1   6  228.34    3.17
  -3  -1   6  225.52    3.34
   3  -1  -6  223.66    2.73
   3  -1  -5    2.93    0.32
  -3   1   5    1.54    0.29
  -3   1   5    1.03    0.17
  -3  -1   5    0.63    0.27
  -3   1   5    0.39    0.26
   3   1  -5    0.91    0.24
   3  -1  -5    1.99    0.35
  -3  -1   5    1.24    0.09
  -3  -1   5    3.86    0.35
  -3  -1   5    0.52    0.27
  -3   1   5    0.19    0.19
   3  -1  -5    0.33    0.18
   3   1  -5    0.21    0.09
   3   1  -4   19.19    0.32
  -3   1   4   20.77    0.47
   3  -1  -4   20.94    0.67
  -3   1   4   20.90    0.68
  -3   1   4   20.67    0.72
  -3  -1   4   19.79    0.72
   3  -1  -4   21.38    0.76
   3   1  -4   21.15    0.62
  -3  -1   4   19.99    0.32
  -3  -1   4   20.32    0.62
  -3  -1   4   19.75    0.73
  -3   1   4   20.52    0.59
   3   1  -3 1865.21   18.09
   3  -1  -3 1865.36   18.15
  -3   1   3 1908.08   18.39
  -3   1   3 1863.35   18.38
  -3   1   3 1844.79   18.44
  -3  -1   3 1821.46   18.37
  -3  -1   3 1824.73   18.43
  -3  -1   3 1843.19   18.09
  -3  -1   3 1824.74   18.40
  -3   1   3 1864.15   18.06
  -3   1   3 1836.69   17.82
  -3   1   3 1884.68   18.21
   3   1  -3 1839.50   17.75
   3  -1  -3 1854.31   18.33
   3  -1  -2    5.92    0.31
  -3   1   2    6.12    0.32
  -3   1   2    7.06    0.37
  -3  -1   2    6.80    0.36
  -3  -1   2    6.52    0.34
  -3   1   2    6.75    0.34
   3  -1  -2    6.47    0.35
   3  -1  -1 1685.74   16.45
  -3   1   1 1652.66   16.29
  -3  -1   1 1648.93   16.39
  -3   1   1 1676.52   16.42
  -3   1   1 1646.38   16.37
  -3  -1   1 1668.88   16.37
  -3  -1   1 1678.68   16.31
  -3  -1   1 1674.77   16.47
  -3  -1   1 1657.82   16.22
   3  -1  -1 1726.58   16.53
  -3   1   1 1654.42   16.15
   3   1  -1 1673.74   16.05
  -3   1   0   20.74    0.49
   3   1   0   19.02    0.30
   3  -1   0   21.26    0.61
  -3  -1   0   22.47    0.57
  -3   1   0   22.39    0.58
   3  -1   0   22.68    0.56
   3   1   0   20.71    0.52
   3   1   0   18.82    0.40
  -3  -1   0   19.52    0.33
  -3  -1   0   22.31    0.55
  -3  -1   0   23.23    0.48
  -3  -1  -1  401.97    4.25
   3  -1   1  387.68    4.18
   3   1   1  383.85    4.11
   3  -1   1  388.75    4.41
  -3  -1  -1  390.87    3.97
   3  -1   1  392.52    4.35
   3   1   1  388.30    4.31
  -3   1  -1  386.04    4.35
  -3  -1  -2  231.56    2.85
   3  -1   2  230.80    2.81
  -3  -1  -2  228.16    2.89
   3  -1   2  220.60    2.47
  -3   1  -2  216.26    2.86
   3  -1   2  224.65    2.95
   3   1   2  221.39    2.89
   3   1   2  215.40    2.74
  -3  -1  -2  223.03    2.62
   3  -1   3 3380.51   32.38
  -3  -1  -3 3313.83   32.39
   3  -1   3 3310.43   32.54
   3   1   3 3321.01   32.33
   3  -1   3 3312.31   32.44
  -3  -1  -3 3302.04   32.17
   3   1   3 3269.61   32.46
  -3   1  -4  172.21    2.58
   3  -1   4  164.71    2.57
  -3  -1  -4  164.96    2.54
  -3  -1  -4  165.79    2.45
   3  -1   4  169.34    2.56
   3   1   4  168.76    2.55
  -3   1  -5 1712.94   17.68
   3  -1   5 1772.07   17.78
  -3  -1  -5 1758.62   17.68
  -3  -1  -5 1710.68   17.57
   3  -1   5 1714.86   17.61
  -3   1  -6   80.28    1.82
  -3  -1  -6   80.23    1.88
   3  -1   6   76.33    1.83
  -3  -1  -6   76.83    1.74
   3  -1   6   77.25    1.91
  -3  -1  -6   78.12    1.77
   3  -1   6   79.84    1.73
   3   1   6   77.12    1.86
  -3   1  -7   88.54    2.07
  -3  -1  -7   87.40    2.16
   3  -1   7   89.51    2.15
  -3  -1  -7   90.67    2.02
   3   1   7   90.28    2.15
  -3  -1  -7   90.02    2.07
   3  -1   7   91.86    1.98
   3  -1   7   92.91    2.24
   3   1   7   88.53    2.16
  -3   1  -8   10.54    0.77
  -3  -1  -8   10.60    0.80
   3  -1   8   10.21    0.68
   3  -1   8   10.34    0.82
  -3  -1  -8   10.26    0.77
   3   1   8    9.61    0.77
   3  -1   8   10.10    0.79
  -3  -1  -8   11.44    0.75
   3   1   8   10.29    0.80
   3   1   9    4.73    0.63
  -3  -1  -9    3.55    0.54
   3  -1   9    4.35    0.63
   3   1   9    3.50    0.31
   3   1   9    3.21    0.28
  -3   1  -9    2.43    0.26
   3  -1   9    3.19    0.29
  -3  -1  -9    3.47    0.30
   3  -1   9    3.79    0.48
  -3  -1  -9    3.68    0.60
  -3   1  -9    3.20    0.51
   3   1   9    2.61    0.28
   3  -1   9    2.78    0.28
   3  -1   9    5.47    0.67
  -3  -1  -9    5.83    0.60
   3   1   9    6.14    0.70
   3  -1  10  168.73    2.39
   3   1  10  173.46    2.41
   3   1  10  170.18    3.74
  -3  -1 -10  171.00    3.66
   3  -1  10  175.50    3.82
  -3   1 -10  173.85    2.31
   3  -1  10  171.36    2.35
   3   1  10  167.39    2.31
  -3  -1 -10  167.89    2.34
  -3  -1 -10  171.14    3.75
  -3   1 -10  161.59    3.57
   3  -1  10  174.53    2.39
   3   1  10  170.12    2.38
   3  -1  10  172.17    3.82
   3   1  10  168.04    3.81
  -3  -1 -10  170.77    3.42
   3  -1  11  605.42    6.53
   3   1  11  586.43    6.51
  -3   1 -11  592.68    6.45
   3  -1  11  592.07    6.43
  -3   1 -11  579.26    6.37
   3   1  11  582.19    6.39
  -3  -1 -11  577.19    6.43
   3   1  11  581.20    6.51
   3  -1  11  588.73    6.53
   3   1  11  560.39    8.48
   3  -1  11  572.66    8.58
  -3  -1 -11  590.03    8.48
   3   1  11  584.15    8.66
   3  -1  11  564.43    8.57
  -3  -1 -11  556.49    7.92
  -3   1 -11  571.59    8.36
  -3  -1 -11  564.06    8.55
   3   1  12   21.59    1.44
   3  -1  12   22.65    1.45
   3   1  12   20.69    1.38
   3  -1  12   21.47    1.49
   3  -1  12   21.63    0.79
  -3   1 -12   20.78    0.74
  -3  -1 -12   19.40    1.35
  -3   1 -12   20.08    1.30
   3  -1  12   21.05    0.75
   3   1  12   22.53    0.78
   3  -1  12   22.31    0.78
  -3  -1 -12   21.98    0.81
  -3   1 -12   22.74    0.76
  -3  -1 -12   22.04    0.75
   3   1  12   21.59    0.71
   3  -1  12   20.73    0.71
  -3   1 -12   21.47    0.71
   3  -1  12   22.32    0.80
   3   1  12   21.98    0.77
   3   1  12   21.42    1.38
   3  -1  12   20.33    1.37
  -3   1 -12   18.56    1.33
  -3  -1 -12   19.86    1.32
   3   1  12   22.33    0.77
  -3  -1 -12   22.46    0.78
  -3   1 -12   22.04    0.76
   3   1  13  172.65    4.25
   3  -1  13  170.57    4.22
   3   1  13  156.60    3.94
   3  -1  13  164.87    4.27
  -3   1 -13  166.84    2.51
  -3  -1 -13  168.19    4.14
  -3  -1 -13  175.10    2.67
   3  -1  13  172.81    2.59
   3   1  13  175.59    2.60
  -3  -1 -13  164.36    2.50
  -3   1 -13  173.40    2.54
   3   1  13  170.45    2.42
  -3  -1 -13  170.05    2.52
   3  -1  13  171.19    2.46
  -3   1 -13  169.27    2.45
   3   1  13  168.33    2.56
   3  -1  13  173.07    2.61
   3   1  13  161.40    4.00
   3  -1  13  156.58    3.98
  -3  -1 -13  169.62    4.10
  -3   1 -13  166.46    4.12
   3  -1  13  162.40    2.50
   3  -1  13  161.16    2.48
   3   1  13  166.51    2.55
  -3   1 -13  170.34    2.56
   3   1  14    5.01    0.49
   3  -1  14    5.41    0.48
  -3   1 -14    4.78    0.44
  -3  -1 -14    5.31    0.46
   3  -1  14    4.62    0.38
  -3  -1 -14    4.61    0.43
  -3   1 -14    4.72    0.39
   3   1  14    4.61    0.38
   3   1  14    5.22    0.46
   3  -1  14    4.68    0.45
  -3   1 -14    4.22    0.41
   3  -1  14    5.52    0.43
  -3   1 -14    4.43    0.43
   3  -1  14    4.68    0.46
  -3  -1 -14    4.80    0.48
   3   1  14    4.78    0.46
   3   1  14    4.94    0.44
   3  -1  14    4.47    0.40
  -3  -1 -15    0.36    0.30
  -3   1 -15    0.60    0.30
   3   1  15    0.25    0.29
   3  -1  15    0.58    0.32
  -3  -1 -15    0.53    0.31
  -3   1 -15    0.40    0.30
   3   1  15    0.15    0.29
   3  -1  15    0.48    0.32
  -3  -1 -15    0.51    0.30
  -3   1 -15    0.46    0.26
   3  -1  15    0.48    0.27
   3   1  15    0.78    0.32
   3  -1  15    0.60    0.33
   3  -1  15    0.67    0.27
   3   1  15    0.63    0.28
  -3  -1 -16    1.40    0.30
  -3   1 -16    1.15    0.31
   3   1  16    1.46    0.31
   3  -1  16    0.99    0.28
   3   1  16    1.43    0.32
  -3  -1 -16    1.61    0.34
   3  -1  16    1.29    0.32
  -3   1 -16    1.23    0.32
  -3  -1 -16    1.13    0.29
  -3   1 -16    1.10    0.25
   3  -1  16    1.01    0.27
   3   1  16    0.83    0.31
   3  -1  16    0.95    0.32
   3   1  16    0.98    0.27
   3  -1  17  129.88    1.90
   3   1  17  126.70    1.87
   3  -1  17  128.92    1.79
  -3  -1 -17  129.63    1.93
   3   1  17  131.48    1.94
  -3   1 -17  127.30    1.89
  -3  -1 -17  127.66    1.87
  -3   1 -17  129.22    1.79
  -3   1 -17  131.76    1.91
  -3  -1 -17  129.01    1.89
   3  -1  17  125.43    1.92
   3   1  17  132.57    1.96
  -3  -1 -18    8.26    0.36
  -3   1 -18    8.83    0.37
   3   1  18    7.85    0.34
   3  -1  18    8.00    0.35
  -3  -1 -18    8.45    0.37
  -3   1 -18    8.32    0.37
  -3  -1 -18    8.97    0.38
   3   1  18    8.83    0.39
  -3   1 -18    7.83    0.35
   3  -1  18    8.07    0.33
   3   1  18    8.24    0.39
   3  -1  18    7.91    0.39
  -3  -1 -18    8.50    0.36
  -3  -1 -19   48.33    0.76
   3   1  19   52.74    0.79
   3  -1  19   54.53    0.80
  -3   3  19    0.23    0.13
  -3   3  19    0.25    0.12
  -3   3  18   13.66    0.45
  -3  -3  18   13.37    0.44
  -3  -3  18   13.31    0.50
   3  -3 -18   11.69    0.38
  -3   3  18   12.01    0.44
  -3   3  18   13.06    0.43
   3  -3 -18   12.55    0.46
  -3   3  17   64.50    1.17
  -3  -3  17   63.72    1.17
   3  -3 -17   57.85    1.10
  -3   3  17   61.06    1.18
   3   3 -17   61.59    1.10
  -3  -3  17   61.66    1.25
   3  -3 -17   62.33    1.19
  -3  -3  17   66.19    1.26
  -3  -3  17   63.05    1.12
   3   3 -16   20.79    0.65
   3  -3 -16   21.84    0.74
  -3   3  16   21.80    0.73
   3  -3 -16   21.22    0.69
  -3   3  16   22.70    0.71
  -3  -3  16   22.94    0.73
  -3  -3  16   22.25    0.77
  -3  -3  16   22.25    0.69
   3  -3 -15  235.48    3.14
  -3   3  15  237.81    3.21
  -3  -3  15  229.28    2.99
   3   3 -15  241.75    3.09
   3  -3 -15  237.22    3.19
  -3  -3  15  238.41    3.25
  -3   3  15  237.52    3.13
  -3  -3  15  240.48    3.16
  -3   3  14    7.75    0.44
  -3   3  14    7.70    0.51
   3  -3 -14    7.69    0.49
   3   3 -14    7.86    0.47
   3  -3 -14    8.08    0.53
  -3  -3  14    7.82    0.45
  -3  -3  14    8.59    0.47
  -3  -3  14    8.19    0.54
  -3   3  14    8.28    0.49
  -3  -3  14    8.16    0.49
  -3   3  14    7.67    0.44
  -3   3  13    5.17    0.38
   3  -3 -13    4.88    0.41
  -3   3  13    5.34    0.45
  -3  -3  13    4.76    0.44
   3  -3 -13    4.85    0.42
  -3  -3  13    4.49    0.36
   3  -3 -13    4.66    0.79
   3   3 -13    4.71    0.73
   3  -3 -13    4.76    0.79
  -3  -3  13    4.08    0.42
  -3  -3  13    3.85    0.36
  -3  -3  13    3.57    0.70
  -3   3  13    3.49    0.70
  -3  -3  13    4.81    0.80
  -3   3  13    3.99    0.71
  -3   3  13    3.98    0.38
  -3  -3  13    3.96    0.37
  -3  -3  12    1.51    0.34
  -3   3  12    1.80    0.56
  -3  -3  12    1.42    0.50
  -3   3  12    1.68    0.28
  -3  -3  12    1.68    0.30
  -3  -3  12    1.81    0.60
  -3  -3  12    1.34    0.27
   3  -3 -12    1.10    0.53
   3   3 -12    1.34    0.50
  -3   3  12    1.81    0.33
  -3  -3  12    1.66    0.32
  -3  -3  12    1.60    0.30
   3  -3 -12    1.88    0.58
  -3   3  12    1.90    0.57
  -3  -3  12    1.21    0.55
  -3  -3  11    1.06    0.22
   3   3 -11    0.70    0.45
  -3  -3  11    1.81    0.56
  -3   3  11    3.82    0.64
  -3   3  11    1.83    0.30
  -3  -3  11    1.47    0.29
   3  -3 -11    2.31    0.60
  -3  -3  11    1.76    0.48
   3  -3 -11    3.19    0.55
  -3  -3  11    1.22    0.55
  -3   3  11    5.28    0.72
  -3   3  10    2.26    0.29
  -3  -3  10    2.44    0.27
   3   3 -10    3.84    0.58
  -3   3  10    2.08    0.50
  -3  -3  10    1.62    0.50
  -3  -3  10    2.82    0.30
  -3   3  10    2.57    0.30
   3  -3 -10    2.33    0.54
   3  -3 -10    2.40    0.48
  -3  -3  10    2.84    0.52
  -3  -3  10    2.40    0.56
  -3  -3   9 2064.69   21.95
  -3  -3   9 2038.26   22.37
   3  -3  -9 2023.25   21.17
  -3   3   9 2040.57   22.17
  -3   3   9 2018.14   21.12
   3   3  -9 2068.06   21.90
  -3   3   9 2075.11   21.99
  -3  -3   9 2100.20   22.14
  -3  -3   9 1998.90   20.09
  -3   3   9 2057.84   20.10
  -3   3   9 2042.94   20.11
   3  -3  -9 2061.53   22.39
  -3  -3   8   38.90    1.43
  -3   3   8   37.79    1.39
  -3   3   8   36.96    1.45
   3  -3  -8   34.91    1.34
   3   3  -8   35.90    1.32
  -3   3   8   34.06    1.12
  -3  -3   8   37.92    1.38
   3  -3  -8   36.40    1.22
   3  -3  -8   34.35    1.49
  -3  -3   7  299.92    4.52
  -3   3   7  292.18    4.46
   3   3  -7  320.64    4.48
  -3   3   7  324.93    4.75
   3  -3  -7  313.50    4.64
  -3   3   7  312.87    4.17
  -3  -3   7  298.94    4.50
  -3  -3   7  287.32    4.71
   3  -3  -7  297.76    4.31
   3  -3  -7  323.07    4.91
  -3   3   6  311.72    4.30
  -3  -3   6  315.47    4.34
   3   3  -6  317.90    4.23
  -3   3   6  319.45    4.07
  -3   3   6  320.27    4.52
   3  -3  -6  313.50    4.51
  -3  -3   6  311.35    4.34
  -3  -3   6  312.47    4.61
   3  -3  -6  305.88    4.28
  -3  -3   6  317.36    4.68
   3  -3  -6  317.83    4.70
  -3  -3   5  256.48    3.89
  -3  -3   5  271.79    4.01
   3  -3  -5  270.66    3.78
  -3  -3   5  281.60    3.71
  -3   3   5  289.14    3.72
  -3   3   5  252.06    3.80
   3  -3  -5  249.24    3.86
   3   3  -5  245.95    3.47
  -3   3   5  245.46    3.43
  -3   3   4  384.85    4.55
  -3  -3   4  372.31    4.55
   3  -3  -4  380.77    4.97
   3   3  -4  380.17    4.44
  -3   3   4  386.46    4.84
  -3  -3   4  389.52    4.97
  -3  -3   4  367.22    3.95
   3  -3  -4  380.91    4.83
  -3   3   4  357.41    4.90
  -3   3   3  761.35    7.91
  -3  -3   3  745.64    7.89
   3   3  -3  762.50    7.77
   3  -3  -3  770.53    8.50
  -3   3   3  752.73    8.27
  -3  -3   3  726.89    7.27
  -3  -3   3  768.03    8.39
  -3  -3   3  746.99    7.68
   3   3  -3  781.40    8.12
  -3   3   3  737.93    8.38
   3  -3  -3  758.62    8.38
  -3   3   2   11.43    0.43
  -3  -3   2   10.74    0.42
  -3   3   2   10.79    0.45
  -3  -3   2   10.52    0.44
  -3   3   2   13.33    0.59
   3   3  -2   13.31    0.38
   3  -3  -2   14.11    0.68
  -3  -3   2   11.03    0.37
  -3  -3   2   11.43    0.58
  -3  -3   2   12.80    0.48
   3  -3  -2   12.94    0.63
  -3   3   2   13.99    0.65
   3   3  -2   13.77    0.54
  -3   3   1  146.21    1.97
  -3  -3   1  135.63    1.90
   3   3  -1  162.92    2.25
  -3   3   1  157.71    2.33
  -3  -3   1  155.15    2.33
  -3  -3   1  146.98    2.25
  -3  -3   1  152.15    2.19
  -3  -3   1  144.48    2.02
   3  -3  -1  161.68    2.47
   3   3  -1  160.53    2.14
  -3   3   1  157.28    2.38
  -3   3   0  141.35    2.19
  -3  -3   0  131.32    1.79
  -3   3   0  134.13    1.84
  -3   3   0  135.17    2.17
   3  -3   0  138.39    2.27
  -3   3   0  143.22    2.27
   3   3   0  138.14    2.10
  -3  -3   0  136.58    2.12
  -3  -3   0  137.72    2.05
   3  -3   0  144.11    2.33
   3   3   0  136.58    1.95
  -3  -3   0  140.20    1.71
  -3   3   0  142.72    2.22
  -3   3  -1    3.80    0.35
  -3  -3  -1    7.25    0.34
  -3   3  -1    6.90    0.35
   3   3   1    2.30    0.30
  -3   3  -1    3.43    0.37
   3  -3   1    2.36    0.33
  -3  -3  -1    5.95    0.44
   3  -3   1    3.27    0.29
  -3  -3  -1    2.73    0.32
   3   3   1    2.54    0.26
  -3   3  -1    2.67    0.34
  -3  -3  -1    7.04    0.34
   3  -3   2   46.70    1.23
   3   3   2   45.99    1.08
  -3   3  -2   48.51    1.22
  -3  -3  -2   47.60    1.06
   3  -3   2   48.90    1.06
  -3  -3  -2   47.24    1.20
   3  -3   2   46.17    1.16
   3   3   2   47.06    1.15
  -3   3  -2   48.84    1.25
  -3   3  -2   45.12    1.11
  -3   3  -3 4523.18   44.12
   3  -3   3 4554.18   44.13
   3   3   3 4477.92   43.89
  -3  -3  -3 4578.30   43.93
   3  -3   3 4442.10   43.68
  -3  -3  -3 4548.61   44.16
   3  -3   3 4485.38   43.95
  -3   3  -3 4523.91   44.20
   3   3   3 4570.64   44.06
   3   3   3 4528.85   44.20
  -3   3  -3 4414.73   43.84
   3  -3   4    6.94    0.53
  -3  -3  -4    6.71    0.51
  -3  -3  -4    6.54    0.56
   3  -3   4    6.86    0.56
   3  -3   4    6.69    0.47
  -3  -3  -4    7.01    0.56
   3   3   4    6.86    0.54
  -3   3  -4    6.15    0.52
   3  -3   4    6.39    0.47
  -3   3  -4    7.49    0.48
   3  -3   5 4849.73   47.61
  -3  -3  -5 4956.26   47.78
   3  -3   5 4903.90   47.88
   3  -3   5 4867.91   47.36
  -3  -3  -5 4849.42   47.81
  -3  -3  -5 4913.93   47.86
   3  -3   5 4736.67   47.31
   3   3   5 4865.98   47.79
  -3   3  -5 4780.85   47.83
   3  -3   6   39.58    1.26
  -3  -3  -6   40.14    1.38
   3  -3   6   41.12    1.42
   3  -3   6   38.62    1.23
  -3  -3  -6   40.02    1.36
  -3  -3  -6   39.96    1.40
   3  -3   6   40.06    1.46
   3  -3   6   39.66    1.16
  -3  -3  -6   37.58    1.21
   3   3   6   37.08    1.36
  -3   3  -6   38.46    1.37
   3   3   6   38.95    1.40
  -3  -3  -7   33.35    1.36
   3  -3   7   32.64    1.19
   3  -3   7   36.19    1.47
  -3  -3  -7   33.50    1.24
  -3   3  -7   33.32    1.34
   3   3   7   34.28    1.38
   3   3   7   33.16    1.37
  -3  -3  -7   33.40    1.34
   3  -3   7   33.30    1.39
  -3  -3  -7   32.70    1.29
   3  -3   8   72.71    1.27
   3   3   8   70.67    1.25
  -3  -3  -8   70.02    1.19
   3  -3   8   73.75    2.26
   3   3   8   73.42    2.18
   3  -3   8   68.58    1.65
  -3   3  -8   70.46    2.12
  -3  -3  -8   72.56    1.97
   3   3   8   72.34    2.14
   3  -3   8   72.73    1.26
  -3  -3  -8   70.80    1.22
   3   3   8   69.71    1.25
  -3   3  -8   71.87    1.20
   3  -3   8   72.63    1.85
  -3  -3  -8   69.67    2.14
  -3  -3  -8   70.43    2.07
   3  -3   8   72.49    2.17
  -3   3  -9   34.71    0.83
  -3  -3  -9   38.62    1.53
  -3   3  -9   36.81    1.60
   3   3   9   37.00    1.60
  -3  -3  -9   35.71    0.83
  -3  -3  -9   36.18    0.86
   3  -3   9   36.08    0.88
   3   3   9   38.11    0.90
  -3   3  -9   35.42    0.78
   3  -3   9   34.88    0.80
   3   3   9   36.56    0.88
   3  -3   9   39.45    0.91
  -3  -3  -9   42.75    1.66
   3  -3   9   41.14    1.71
  -3   3 -10   75.69    1.36
  -3  -3 -10   75.01    2.30
  -3   3 -10   74.80    2.44
   3   3  10   75.38    2.44
  -3  -3 -10   74.04    1.30
   3   3  10   74.87    1.42
   3  -3  10   75.01    1.40
  -3   3 -10   73.27    1.27
   3  -3  10   75.17    1.42
   3   3  10   73.45    1.41
  -3  -3 -10   78.39    2.39
   3  -3  10   76.57    2.51
   3   3  10   73.41    2.44
  -3   3 -11  209.48    2.82
   3  -3  11  213.76    2.88
   3   3  11  209.91    2.91
  -3   3 -11  209.15    2.70
  -3  -3 -11  205.45    2.71
   3  -3  11  208.96    2.93
  -3  -3 -11  200.79    4.24
  -3   3 -11  209.06    4.54
   3   3  11  201.77    4.44
   3  -3  11  208.14    4.57
  -3  -3 -11  205.85    4.27
   3   3  11  205.03    4.52
   3  -3  11  211.73    2.94
   3   3  11  215.88    2.93
   3  -3  12   31.96    1.77
   3   3  12   33.79    1.80
  -3  -3 -12   32.13    1.62
   3  -3  12   32.88    1.91
   3  -3  12   30.61    0.92
  -3  -3 -12   31.99    1.74
   3  -3  12   34.22    0.99
   3   3  12   32.45    0.96
  -3  -3 -12   33.50    1.00
  -3   3 -12   33.44    0.92
   3  -3  12   34.31    0.94
  -3   3 -12   33.43    0.84
   3   3  12   31.63    0.86
   3   3  12   31.74    0.94
   3  -3  12   33.16    0.99
   3   3  12   33.09    1.73
  -3   3 -12   34.51    1.80
  -3  -3 -12   32.09    1.62
   3  -3  12   31.73    0.98
   3   3  12   33.75    0.98
  -3   3 -12   32.02    0.93
   3   3  13   13.48    0.63
  -3   3 -13   13.96    0.63
   3   3  13   13.69    0.57
   3  -3  13   15.85    0.65
  -3  -3 -13   14.44    0.64
   3  -3  13   13.75    0.66
   3   3  13   15.41    0.68
   3  -3  13   12.71    0.66
   3  -3  13   14.46    0.66
   3   3  13   14.45    0.66
  -3  -3 -13   13.89    0.68
   3  -3  13   14.59    0.64
   3   3  13   13.71    0.65
  -3   3 -13   13.74    0.63
   3  -3  14    9.19    0.56
   3   3  14    9.30    0.55
  -3   3 -14    9.94    0.54
  -3  -3 -14    9.00    0.51
   3  -3  14    9.08    0.50
  -3  -3 -14    8.99    0.54
   3   3  14    8.67    0.54
   3  -3  14    9.49    0.57
   3  -3  14    8.86    0.56
   3   3  14    8.85    0.56
  -3  -3 -14    9.45    0.58
  -3   3 -14    9.09    0.54
   3   3  14    9.50    0.57
  -3   3 -14    9.21    0.51
   3   3  15   15.61    0.64
   3  -3  15   15.27    0.64
  -3   3 -15   16.91    0.65
  -3  -3 -15   17.20    0.63
  -3  -3 -15   16.99    0.67
   3   3  15   16.41    0.66
   3  -3  15   17.12    0.70
   3  -3  15   15.12    0.67
   3   3  15   16.23    0.67
  -3  -3 -15   17.58    0.72
   3   3  15   16.78    0.68
  -3   3 -15   17.16    0.65
   3   3  15   17.09    0.68
  -3   3 -15   14.57    0.60
  -3  -3 -16   32.59    0.82
  -3   3 -16   34.21    0.85
  -3  -3 -16   33.09    0.86
   3   3  16   33.77    0.86
   3  -3  16   32.91    0.88
   3  -3  16   34.83    0.90
   3   3  16   31.35    0.84
  -3   3 -16   31.08    0.79
   3   3  16   32.36    0.88
  -3  -3 -16   32.43    0.89
  -3   3 -16   31.55    0.85
   3   3  16   33.07    0.86
   3  -3  16   34.11    0.87
  -3  -3 -17  104.28    1.58
   3  -3  17  103.15    1.57
   3   3  17  101.18    1.53
   3  -3  17  106.20    1.58
  -3   3 -17  104.83    1.55
  -3  -3 -17  100.30    1.51
   3   3  17  105.24    1.55
   3  -3  17  100.31    1.53
  -3   3 -17  107.44    1.53
  -3  -3 -17  105.47    1.52
  -3   3 -17   99.50    1.51
   3   3  17   99.08    1.59
  -3  -3 -17  101.31    1.62
  -3  -3 -18    0.50    0.17
   3  -3  18    0.15    0.15
   3   3  18    0.32    0.15
   3  -3  18    0.15    0.15
  -3  -3 -18    0.44    0.19
   3   3  18    0.27    0.16
  -3   3 -18    0.26    0.13
   3  -3  18    0.32    0.16
  -3  -3 -19   62.81    0.83
  -3  -3 -19   62.20    0.81
   3  -5 -18    4.57    0.26
   3  -5 -18    4.00    0.21
   3  -5 -18    4.59    0.26
  -3  -5  18    4.53    0.27
   3  -5 -17  136.31    1.83
  -3  -5  17  140.51    1.95
   3  -5 -17  138.03    1.91
  -3  -5  17  139.78    1.83
  -3   5  16   10.87    0.49
   3  -5 -16   10.86    0.49
  -3   5  16   10.70    0.40
   3  -5 -16   11.26    0.52
  -3  -5  16   10.92    0.47
  -3  -5  16   10.91    0.44
  -3  -5  15   11.98    0.54
  -3  -5  15   12.24    0.60
  -3  -5  15   11.74    0.52
  -3   5  15   11.36    0.46
  -3  -5  15   11.79    0.47
  -3   5  15   12.05    0.53
   3  -5 -15   14.25    0.60
  -3   5  15   13.52    0.59
  -3   5  15   12.62    0.54
   3  -5 -15   12.16    0.57
  -3   5  14    6.34    0.43
  -3   5  14    6.03    0.46
  -3   5  14    5.74    0.43
   3  -5 -14    6.13    0.45
  -3  -5  14    4.74    0.44
  -3  -5  14    4.83    0.41
  -3  -5  14    5.09    0.42
  -3  -5  14    5.10    0.46
  -3  -5  14    4.43    0.34
  -3   5  13  140.73    2.23
  -3  -5  13  149.77    2.29
  -3  -5  13  151.00    2.28
  -3  -5  13  151.45    2.35
  -3   5  13  142.28    2.29
   3  -5 -13  141.52    2.27
  -3  -5  13  149.60    2.35
  -3  -5  13  145.86    2.12
  -3   5  12   60.37    2.37
   3  -5 -12   60.67    2.23
  -3  -5  12   58.39    1.25
   3  -5 -12   56.53    1.18
  -3  -5  12   59.42    1.31
  -3  -5  12   61.46    1.29
  -3  -5  12   59.33    1.32
  -3   5  12   57.96    1.30
   3  -5 -12   57.09    1.28
   3   5 -12   60.01    2.32
   3  -5 -12   56.22    2.38
  -3   5  12   55.35    1.26
  -3  -5  12   58.81    1.34
  -3   5  11 1368.97   14.13
   3  -5 -11 1364.19   14.13
  -3   5  11 1385.22   14.16
  -3  -5  11 1380.25   14.21
  -3   5  11 1401.40   14.15
   3  -5 -11 1374.37   14.00
  -3  -5  11 1367.66   14.07
  -3  -5  11 1327.06   16.02
  -3  -5  11 1388.27   14.17
  -3  -5  11 1401.46   14.12
  -3  -5  11 1386.08   14.16
   3   5 -11 1408.75   16.75
  -3  -5  11 1397.25   17.26
   3  -5 -11 1403.27   16.62
   3  -5 -10    7.38    0.87
  -3  -5  10    5.53    0.85
  -3   5  10    5.33    0.43
  -3   5  10    4.91    0.36
   3  -5 -10    5.84    0.41
  -3  -5  10    5.37    0.39
   3   5 -10    5.58    0.71
  -3   5  10    5.99    0.82
  -3  -5  10    6.42    0.70
  -3  -5  10    7.31    0.45
   3   5 -10    5.34    0.77
  -3   5  10    4.72    0.40
   3  -5  -9  795.12   10.15
  -3  -5   9  809.41   10.79
  -3  -5   9  808.61   10.91
  -3   5   9  788.80    8.32
  -3   5   9  814.03    8.50
  -3  -5   9  792.48    8.44
   3  -5  -9  800.98    8.45
  -3   5   9  817.80   10.77
   3   5  -9  783.44   10.03
  -3  -5   9  786.95    9.89
  -3  -5   9  791.82    8.42
   3   5  -9  821.26   10.53
   3  -5  -9  772.16   10.72
  -3   5   9  822.96    8.51
  -3  -5   8    2.10    0.57
  -3  -5   8    1.09    0.50
   3  -5  -8    1.93    0.48
  -3   5   8    2.14    0.30
  -3  -5   8    1.55    0.22
  -3  -5   8    1.82    0.24
   3  -5  -8    1.99    0.27
   3  -5  -8    2.23    0.56
   3   5  -8    1.98    0.40
  -3   5   8    1.60    0.39
  -3   5   8    1.88    0.54
  -3  -5   8    1.64    0.38
  -3  -5   8    1.97    0.25
   3  -5  -8    1.68    0.56
   3   5  -8    2.15    0.49
  -3   5   8    3.57    0.31
  -3  -5   7    3.84    0.65
  -3  -5   7    3.31    0.62
   3  -5  -7    4.03    0.57
  -3   5   7    7.68    0.41
  -3  -5   7    8.85    0.41
   3  -5  -7    8.60    0.42
  -3   5   7    8.61    0.82
   3   5  -7    6.52    0.60
   3  -5  -7    7.11    0.76
  -3   5   7    8.20    0.67
  -3  -5   7    3.06    0.41
   3   5  -7    7.54    0.72
   3  -5  -7    6.91    0.77
  -3   5   7    9.71    0.43
  -3   5   6   36.23    0.82
   3  -5  -6   36.00    0.82
   3   5  -6   35.29    1.19
   3  -5  -6   36.19    1.52
  -3   5   6   36.65    1.31
  -3   5   6   35.52    1.47
  -3   5   6   37.79    1.12
  -3  -5   6   37.82    1.14
  -3  -5   6   36.86    0.79
   3   5  -6   36.42    1.39
   3  -5  -6   36.14    1.51
  -3  -5   6   40.50    1.54
  -3  -5   6   37.05    1.55
   3  -5  -6   40.53    1.51
  -3  -5   5  148.87    3.06
  -3  -5   5  142.98    2.95
   3  -5  -5  144.32    2.99
   3   5  -5  147.58    2.86
   3  -5  -5  150.22    3.09
  -3   5   5  151.60    3.04
   3   5  -5  151.01    2.51
   3  -5  -5  152.49    3.18
  -3  -5   4   83.08    1.50
  -3  -5   4   89.39    2.21
  -3  -5   4   88.73    2.11
  -3  -5   4   88.40    1.67
   3  -5  -4   91.12    2.23
   3   5  -4   88.67    2.05
   3  -5  -4   93.88    2.34
  -3   5   4   88.50    2.15
   3   5  -4   93.49    1.72
  -3   5   3    2.48    0.46
   3   5  -3    2.97    0.29
  -3  -5   3    2.22    0.23
  -3  -5   3    4.11    0.47
  -3  -5   3    4.26    0.40
  -3  -5   3    2.69    0.23
   3   5  -3    2.67    0.42
   3  -5  -3    1.79    0.37
   3  -5  -3    2.07    0.43
   3   5  -3    2.15    0.36
   3   5  -2    5.21    0.48
   3  -5  -2    4.91    0.50
   3  -5  -2    4.89    0.57
   3   5  -2    4.99    0.51
  -3   5   2    5.15    0.55
  -3  -5   2    3.84    0.44
  -3  -5   2    4.14    0.42
  -3  -5   2    3.87    0.33
   3   5  -1  174.76    2.86
   3  -5  -1  176.44    3.24
  -3   5   1  166.73    3.05
   3   5  -1  179.78    3.01
   3  -5  -1  170.48    3.14
  -3  -5   1  174.28    2.79
  -3  -5   1  184.81    2.96
  -3  -5   1  176.33    2.71
  -3   5   0  205.63    3.50
   3  -5   0  216.22    3.53
   3   5   0  224.49    3.47
  -3   5   0  220.12    3.42
   3   5   0  219.23    3.31
  -3  -5   0  208.97    2.48
   3  -5   0  203.10    2.66
  -3  -5   0  220.34    3.51
  -3  -5   0  221.39    3.44
  -3  -5   0  217.92    3.24
   3   5   1  363.92    5.02
  -3   5  -1  366.58    5.12
   3  -5   1  369.57    5.07
  -3   5  -1  368.72    5.06
   3  -5   1  345.25    4.39
   3  -5   1  356.69    4.80
  -3  -5  -1  358.35    5.03
  -3  -5  -1  359.19    4.89
  -3   5  -1  368.25    4.89
   3  -5   1  366.75    5.22
  -3  -5  -1  364.46    4.25
   3   5   1  367.08    4.85
   3  -5   2  178.79    3.06
   3   5   2  176.37    3.13
  -3   5  -2  180.61    3.18
   3  -5   2  178.58    2.83
   3  -5   2  186.05    2.99
  -3  -5  -2  179.02    3.20
  -3  -5  -2  183.53    3.14
  -3   5  -2  182.55    2.97
   3  -5   2  183.14    3.28
  -3  -5  -2  184.56    2.68
   3   5   2  179.76    3.00
   3  -5   3 2804.60   28.54
   3   5   3 2777.21   28.85
  -3   5  -3 2882.93   28.89
   3  -5   3 2793.02   28.52
   3  -5   3 2909.48   28.53
  -3  -5  -3 2866.52   28.88
  -3  -5  -3 2788.22   27.61
   3   5   3 2793.52   28.58
   3  -5   3 2846.81   28.94
  -3  -5  -3 2767.99   28.24
  -3   5  -3 2895.52   28.41
   3  -5   4   26.07    1.16
   3   5   4   27.70    1.13
  -3  -5  -4   25.95    1.04
   3  -5   4   30.19    1.11
   3  -5   4   28.10    1.16
  -3  -5  -4   29.19    1.26
  -3  -5  -4   28.65    1.23
   3  -5   4   26.80    1.04
   3   5   4   27.98    1.20
  -3   5  -4   28.45    1.22
  -3   5  -4   27.07    1.00
   3  -5   5 1028.90   12.13
  -3  -5  -5 1068.52   12.07
   3  -5   5 1102.61   12.46
   3  -5   5 1057.79   11.93
  -3  -5  -5 1082.49   12.47
   3  -5   5 1031.46   11.67
  -3   5  -5 1066.84   12.40
   3   5   5 1046.05   12.38
  -3   5  -5 1036.18   11.52
  -3  -5  -6   13.68    0.50
   3  -5   6   13.76    0.52
  -3  -5  -6   13.39    0.50
   3  -5   6   14.13    0.52
  -3   5  -6   14.03    0.96
   3  -5   6   12.49    0.71
   3   5   6   14.80    0.99
   3   5   6   13.28    0.96
   3  -5   6   13.62    0.86
  -3  -5  -6   13.20    0.88
   3   5   6   13.49    0.51
   3  -5   6   13.51    0.51
  -3  -5  -6   14.80    0.98
   3  -5   6   14.05    1.00
   3  -5   6   15.03    0.88
  -3  -5  -6   13.75    0.96
  -3  -5  -7   48.23    0.99
  -3   5  -7   47.32    0.95
  -3  -5  -7   48.68    0.96
   3  -5   7   48.88    1.06
  -3  -5  -7   49.70    1.03
   3  -5   7   48.14    1.06
  -3  -5  -7   51.18    1.56
  -3   5  -7   53.28    1.89
   3   5   7   47.44    1.82
   3   5   7   49.19    1.86
  -3  -5  -7   49.60    1.79
   3  -5   7   49.84    1.65
  -3  -5  -7   49.60    0.93
   3  -5   7   48.67    1.01
   3   5   7   51.03    1.05
   3  -5   7   52.95    2.00
   3  -5   7   49.67    1.68
  -3  -5  -7   54.72    1.92
  -3  -5  -7   51.72    1.89
   3  -5   8    3.29    0.34
  -3  -5  -8    3.08    0.30
  -3  -5  -8    3.55    0.33
   3  -5   8    3.25    0.35
  -3   5  -8    3.35    0.61
   3   5   8    3.47    0.62
  -3  -5  -8    3.57    0.51
   3   5   8    2.71    0.62
   3  -5   8    2.99    0.31
   3   5   8    3.54    0.33
  -3  -5  -8    3.18    0.57
  -3  -5  -8    3.72    0.64
   3  -5   8    3.64    0.66
  -3  -5  -8    4.63    0.68
  -3   5  -8    3.14    0.29
  -3  -5  -8    3.41    0.31
   3   5   9    6.24    0.45
   3  -5   9    6.09    0.45
  -3  -5  -9    6.26    0.40
  -3  -5  -9    6.32    0.42
   3  -5   9    6.50    0.46
  -3   5  -9   10.75    0.97
  -3  -5  -9    6.33    0.66
   3   5   9    5.57    0.75
   3   5   9    6.14    0.84
   3   5   9    5.37    0.41
   3  -5   9    5.75    0.39
  -3  -5  -9    6.00    0.77
  -3  -5  -9    8.53    0.88
   3  -5   9    8.92    0.99
  -3   5 -10    0.11    0.22
  -3  -5 -10    1.36    0.29
   3  -5  10    0.92    0.30
  -3  -5 -10    0.05    0.24
   3   5  10    0.23    0.27
  -3   5 -10    0.30    0.41
  -3  -5 -10    0.26    0.37
   3   5  10   -0.04    0.40
   3   5  10    1.52    0.33
  -3  -5 -10    0.71    0.50
   3   5  10   -0.05    0.25
  -3  -5 -10    0.29    0.46
   3  -5  10    0.17    0.50
  -3   5 -11  115.37    1.83
   3   5  11  113.55    1.96
  -3  -5 -11  113.15    1.90
   3  -5  11  114.81    1.96
  -3  -5 -11  115.23    1.87
  -3   5 -11  113.67    3.31
   3   5  11  109.11    3.23
  -3  -5 -11  115.61    2.01
   3   5  11  113.33    1.97
  -3  -5 -11  110.75    3.29
  -3  -5 -11  111.29    3.20
   3  -5  11  106.90    3.48
   3   5  11  110.83    3.32
   3   5  11  116.29    1.99
   3  -5  12    4.41    0.38
  -3   5 -12    5.39    0.41
   3  -5  12    4.64    0.44
   3   5  12    5.42    0.46
  -3  -5 -12    5.01    0.43
   3  -5  12    4.52    0.44
  -3  -5 -12    4.91    0.39
   3   5  12    5.67    0.48
  -3  -5 -12    4.80    0.47
   3   5  12    5.03    0.44
  -3   5 -12    5.19    0.43
  -3  -5 -13   67.99    1.28
  -3   5 -13   68.28    1.33
   3  -5  13   66.25    1.37
   3   5  13   68.01    1.42
   3   5  13   63.49    1.25
  -3  -5 -13   66.83    1.38
  -3  -5 -13   66.02    1.29
   3  -5  13   69.12    1.48
   3   5  13   70.06    1.49
   3  -5  13   67.92    1.49
   3   5  13   67.18    1.45
  -3  -5 -13   71.21    1.50
   3  -5  13   63.43    1.28
  -3   5 -13   66.68    1.35
  -3   5 -14    1.28    0.28
  -3  -5 -14    1.10    0.26
   3  -5  14    0.57    0.28
  -3  -5 -14    0.93    0.30
   3   5  14    1.47    0.33
   3  -5  14    0.75    0.32
  -3  -5 -14    0.80    0.24
   3   5  14    0.70    0.32
   3  -5  14    0.71    0.35
   3   5  14    1.58    0.34
   3  -5  14    0.76    0.25
   3  -5  14    0.86    0.32
  -3   5 -14    0.81    0.27
  -3  -5 -15   23.38    0.64
  -3   5 -15   23.89    0.67
  -3  -5 -15   23.28    0.72
   3  -5  15   24.75    0.77
   3   5  15   22.67    0.72
  -3   5 -15   23.59    0.72
   3   5  15   23.07    0.76
   3  -5  15   24.21    0.79
   3  -5  15   23.49    0.73
   3   5  15   22.95    0.75
  -3  -5 -15   23.50    0.77
   3   5  15   22.77    0.62
  -3   5 -15   21.59    0.63
  -3  -5 -16    1.16    0.24
   3  -5  16    1.33    0.26
   3   5  16    1.30    0.24
   3   5  16    1.30    0.28
  -3   5 -16    1.12    0.24
   3  -5  16    1.37    0.28
  -3   5 -16    1.25    0.23
   3   5  16    1.12    0.25
  -3  -5 -16    0.91    0.28
  -3   5 -16    1.02    0.20
   3  -5  16    1.50    0.26
  -3  -5 -17  184.57    2.13
   3  -5  17  184.18    2.21
   3   5  17  174.05    2.14
  -3  -5 -17  180.47    2.21
   3   5  17  172.72    2.19
  -3  -5 -17  181.88    2.18
  -3  -5 -18    1.78    0.14
   3  -5  18    2.05    0.16
   3  -5  18    1.92    0.17
  -3  -5 -18    1.67    0.16
   3  -7 -17  106.63    1.22
  -3   7  17   76.16    1.00
   3  -7 -16    1.40    0.23
  -3   7  16    1.37    0.22
  -3   7  16    1.35    0.21
   3  -7 -16    1.56    0.22
  -3  -7  16    1.30    0.23
  -3  -7  16    1.15    0.20
   3  -7 -16    1.29    0.23
  -3  -7  16    1.06    0.20
  -3   7  15  368.67    4.20
  -3   7  15  356.62    4.18
   3  -7 -15  370.24    4.21
  -3  -7  15  357.54    4.15
   3  -7 -15  366.97    4.20
  -3  -7  15  379.55    4.22
  -3  -7  15  363.38    4.15
  -3  -7  15  357.57    4.17
   3  -7 -14   22.11    0.64
  -3   7  14   23.42    0.75
   3  -7 -14   23.69    0.74
  -3   7  14   22.20    0.73
  -3  -7  14   23.56    0.77
  -3  -7  14   24.11    0.74
  -3  -7  14   23.66    0.75
  -3  -7  14   24.57    0.74
   3  -7 -14   23.83    0.74
  -3   7  14   22.87    0.69
  -3   7  14   22.95    0.74
   3  -7 -13  139.00    2.08
   3  -7 -13  145.72    2.21
  -3   7  13  143.91    2.21
  -3  -7  13  141.90    2.23
  -3  -7  13  138.85    2.19
  -3  -7  13  139.49    2.15
  -3  -7  13  137.53    2.04
  -3  -7  13  142.30    2.18
  -3   7  13  145.55    2.23
  -3   7  13  142.20    2.14
   3  -7 -13  142.12    2.17
   3  -7 -12    0.12    0.28
   3  -7 -12    0.27    0.28
  -3   7  12    0.37    0.32
   3  -7 -12    0.33    0.29
  -3  -7  12    0.37    0.29
  -3  -7  12    0.26    0.26
  -3  -7  12    0.17    0.31
  -3  -7  12    0.01    0.32
  -3  -7  12    0.12    0.29
  -3   7  12    0.09    0.29
  -3   7  11   93.13    1.73
   3  -7 -11   92.59    1.71
  -3  -7  11   87.00    1.72
  -3   7  11   93.47    1.69
   3  -7 -11   90.17    1.67
  -3  -7  11   87.97    1.67
  -3  -7  11   88.53    1.62
  -3  -7  11   89.01    1.72
  -3  -7  11   87.26    1.60
  -3  -7  11   92.95    1.69
  -3   7  11   94.78    1.75
  -3   7  10    3.63    0.42
   3  -7 -10    3.57    0.72
   3   7 -10    2.95    0.65
  -3  -7  10    2.88    0.35
  -3  -7  10    3.30    0.37
  -3  -7  10    2.64    0.34
  -3  -7  10    3.01    0.35
   3  -7 -10    3.00    0.39
  -3   7  10    3.26    0.38
  -3  -7  10    2.59    0.39
  -3   7  10    2.94    0.32
  -3  -7  10    3.44    0.34
  -3   7  10    3.18    0.38
   3  -7 -10    3.38    0.39
  -3   7  10    5.36    0.82
  -3  -7  10    2.58    0.39
   3  -7 -10    2.79    0.69
  -3  -7  10    2.51    0.66
  -3   7   9   68.65    1.44
   3   7  -9   70.67    2.45
   3  -7  -9   68.33    2.56
  -3  -7   9   70.43    1.42
  -3  -7   9   68.91    1.33
  -3  -7   9   72.18    1.40
  -3   7   9   67.12    1.42
  -3  -7   9   68.55    1.38
   3  -7  -9   70.76    1.42
   3  -7  -9   69.47    1.33
  -3  -7   9   67.95    1.33
  -3   7   9   69.96    1.41
   3  -7  -9   72.09    1.44
  -3   7   9   67.38    2.56
  -3  -7   9   70.04    1.41
  -3  -7   9   71.93    2.62
   3  -7  -9   72.24    2.49
  -3  -7   9   71.61    2.61
  -3  -7   8   95.66    1.67
   3   7  -8   91.94    2.78
   3  -7  -8   95.83    2.93
  -3  -7   8   97.59    1.67
  -3  -7   8   94.36    1.66
   3  -7  -8   93.07    1.63
  -3  -7   8   93.54    1.62
  -3   7   8   95.20    1.68
   3  -7  -8   93.91    1.70
  -3   7   8   92.65    2.95
  -3   7   8   83.53    2.51
   3  -7  -8   95.40    1.68
  -3   7   8   92.30    1.69
  -3  -7   8   92.40    1.66
  -3  -7   8   92.98    2.92
  -3  -7   8   94.13    2.98
   3  -7  -8   94.36    2.88
  -3   7   7   17.70    0.66
  -3  -7   7   17.68    0.63
  -3   7   7   18.74    0.67
   3  -7  -7   17.62    0.67
  -3   7   7   14.46    1.16
  -3   7   7   15.74    1.08
   3  -7  -7   14.93    1.20
   3  -7  -7   17.58    0.65
  -3  -7   7   13.66    0.58
  -3  -7   7   13.53    0.58
  -3  -7   7   13.69    1.14
  -3  -7   7   12.95    1.07
   3  -7  -7   13.59    1.11
   3   7  -7   15.58    1.11
   3  -7  -7   14.50    1.13
  -3   7   7   16.38    1.25
  -3   7   6    0.81    0.27
  -3   7   6    0.89    0.27
  -3  -7   6    1.15    0.25
   3  -7  -6    1.10    0.28
  -3   7   6    1.11    0.24
   3  -7  -6    0.55    0.44
  -3   7   6    0.91    0.41
  -3   7   6    0.84    0.45
   3   7  -6    0.70    0.44
  -3  -7   6    0.74    0.21
   3  -7  -6    1.04    0.26
   3  -7  -6    0.68    0.22
  -3  -7   6    1.49    0.27
  -3  -7   6    1.63    0.51
  -3  -7   6    1.78    0.58
   3  -7  -6    1.70    0.55
  -3   7   6    1.48    0.54
   3  -7  -6    0.78    0.46
   3   7  -6    0.96    0.40
  -3  -7   5    6.55    0.40
  -3   7   5    6.69    0.41
  -3   7   5    6.24    0.38
   3   7  -5    5.11    0.69
  -3   7   5    5.56    0.75
   3  -7  -5    6.21    0.38
  -3  -7   5    6.71    0.38
   3  -7  -5    7.31    0.44
  -3  -7   5    5.28    0.37
  -3  -7   5    4.58    0.73
  -3  -7   5    4.52    0.63
   3  -7  -5    4.79    0.72
   3   7  -5    5.31    0.67
  -3   7   5    6.44    0.82
   3  -7  -5    5.33    0.67
  -3   7   4   85.78    1.46
  -3   7   4   80.42    1.36
   3  -7  -4   85.27    1.47
   3   7  -4   82.12    2.42
  -3   7   4   82.61    2.49
   3  -7  -4   81.73    1.42
  -3  -7   4   82.02    1.39
   3  -7  -4   83.96    1.47
  -3  -7   4   84.10    1.43
  -3  -7   4   88.00    2.59
  -3  -7   4   85.66    2.30
   3  -7  -4   82.64    2.54
  -3  -7   4   83.36    1.99
  -3   7   4   79.90    2.55
   3  -7  -4   82.76    2.35
   3   7  -4   83.50    2.34
  -3   7   3 1123.25   11.32
   3  -7  -3 1111.99   11.32
  -3   7   3 1115.68   11.19
   3  -7  -3 1099.10   13.59
  -3   7   3 1060.15   13.33
   3   7  -3 1087.69   13.22
  -3  -7   3 1084.45   11.25
   3  -7  -3 1110.06   11.30
   3  -7  -3 1120.34   11.34
  -3  -7   3 1112.14   13.48
   3  -7  -3 1115.78   13.56
  -3  -7   3 1069.43   12.66
  -3  -7   3 1094.22   12.52
  -3   7   3 1114.94   13.59
   3  -7  -3 1100.48   12.97
   3   7  -3 1105.71   12.99
  -3   7   2   25.43    0.68
   3  -7  -2   27.32    0.74
   3  -7  -2   25.88    1.35
   3   7  -2   29.01    1.38
  -3   7   2   25.29    1.36
   3  -7  -2   27.69    0.75
   3  -7  -2   26.13    0.74
  -3   7   2   25.64    0.72
  -3  -7   2   27.37    0.72
  -3  -7   2   29.13    0.74
  -3  -7   2   28.13    1.21
  -3   7   2   28.40    1.44
   3   7  -2   28.06    1.28
   3  -7  -2   27.66    1.22
   3  -7  -1  288.76    3.46
   3  -7  -1  291.20    5.05
  -3   7   1  286.63    5.04
   3   7  -1  291.33    4.95
   3  -7  -1  291.71    3.52
  -3  -7   1  286.36    3.40
  -3  -7   1  289.89    3.48
  -3   7   1  294.71    3.49
  -3  -7   1  292.79    3.45
  -3  -7   1  288.77    4.70
  -3  -7   1  282.64    4.30
   3  -7  -1  284.41    4.50
   3   7  -1  287.76    4.72
  -3   7   1  298.85    5.16
   3  -7   0   68.10    1.24
  -3   7   0   68.53    2.03
   3  -7   0   67.04    1.19
   3  -7   0   67.78    2.13
   3   7   0   68.70    2.13
  -3   7   0   65.02    2.14
  -3  -7   0   67.30    1.24
   3  -7   0   67.53    1.27
  -3   7   0   68.84    1.24
  -3  -7   0   69.68    1.22
   3  -7   0   68.35    1.25
  -3  -7   0   69.57    1.23
   3  -7   0   66.52    1.16
   3  -7   0   69.67    2.01
  -3  -7   0   68.73    2.04
  -3  -7   0   69.25    1.87
   3  -7   0   67.83    1.81
   3  -7   0   66.54    2.20
  -3   7   0   66.04    2.18
   3   7   0   69.46    2.02
  -3   7  -1    1.23    0.25
   3  -7   1    1.57    0.26
  -3  -7  -1    2.13    0.24
  -3   7  -1    1.47    0.22
  -3   7  -1    1.93    0.42
   3  -7   1    1.63    0.44
  -3   7  -1    1.63    0.53
   3   7   1    1.63    0.49
   3  -7   1    1.42    0.25
  -3  -7  -1    1.33    0.24
   3  -7   1    1.92    0.27
   3  -7   1    2.01    0.25
   3  -7   1    1.90    0.43
  -3  -7  -1    1.71    0.41
  -3  -7  -1    2.27    0.52
  -3  -7  -1    2.09    0.51
   3  -7   1    2.35    0.55
   3   7   1    1.75    0.46
  -3   7  -1    1.35    0.48
   3  -7   2   28.19    0.77
  -3   7  -2   27.44    0.70
  -3  -7  -2   27.99    0.71
  -3   7  -2   27.83    1.22
   3   7   2   26.39    1.33
   3  -7   2   26.30    1.27
  -3   7  -2   27.61    1.41
   3  -7   2   26.17    0.73
  -3  -7  -2   27.98    0.75
  -3  -7  -2   26.79    0.74
  -3   7  -2   26.67    0.74
   3  -7   2   26.68    0.68
   3  -7   2   28.03    1.28
  -3  -7  -2   27.14    1.37
  -3  -7  -2   27.37    1.28
  -3   7  -2   26.33    1.38
   3  -7   2   26.34    1.37
   3   7   2   26.88    1.28
   3  -7   3  351.14    4.18
  -3  -7  -3  356.44    4.07
  -3   7  -3  347.05    4.02
  -3   7  -3  361.96    5.22
   3  -7   3  349.16    5.38
   3   7   3  347.96    5.76
  -3   7  -3  338.38    5.81
  -3   7  -3  342.15    5.57
   3  -7   3  355.48    4.11
   3  -7   3  355.26    4.19
   3  -7   3  344.04    4.01
  -3  -7  -3  353.56    5.81
   3  -7   3  361.48    5.49
  -3  -7  -3  346.58    5.61
  -3   7  -3  356.60    5.90
   3   7   3  341.66    5.57
   3  -7   3  348.71    5.78
   3  -7   4   49.14    1.09
  -3  -7  -4   48.19    1.04
  -3   7  -4   50.17    1.02
   3   7   4   50.53    1.95
   3  -7   4   47.19    1.62
  -3   7  -4   49.28    1.84
   3  -7   4   49.28    1.03
   3  -7   4   49.57    1.09
  -3  -7  -4   49.24    1.06
   3  -7   4   48.95    1.02
   3  -7   4   49.74    1.73
  -3  -7  -4   50.89    1.90
   3   7   4   48.98    1.81
   3  -7   4   48.67    1.87
  -3   7  -4   48.43    1.93
  -3  -7  -4   46.74    1.50
  -3   7  -5 1504.35   17.27
   3  -7   5 1421.98   16.85
   3   7   5 1433.93   16.84
  -3  -7  -5 1449.86   16.23
   3  -7   5 1441.54   14.70
  -3   7  -5 1487.31   16.95
   3   7   5 1467.73   17.20
   3   7   5 1447.52   17.26
  -3  -7  -5 1482.93   14.77
  -3   7  -5 1483.06   14.70
  -3  -7  -5 1459.56   14.79
   3  -7   5 1476.17   14.86
   3  -7   5 1433.89   14.66
   3  -7   5 1439.64   16.56
   3  -7   5 1516.00   16.65
  -3  -7  -5 1522.96   17.23
  -3  -7  -5 1478.94   17.24
   3   7   5 1462.27   14.84
  -3  -7  -6    0.19    0.34
   3  -7   6    0.03    0.34
  -3   7  -6    0.28    0.42
  -3   7  -6    0.22    0.35
   3   7   6    0.11    0.40
   3   7   6    0.32    0.42
  -3  -7  -6    0.19    0.25
   3  -7   6    0.09    0.24
   3  -7   6    0.24    0.23
  -3  -7  -6    0.31    0.43
   3  -7   6    0.06    0.38
   3  -7   6    0.31    0.36
  -3  -7  -6    0.52    0.47
   3   7   6    0.28    0.26
   3   7   7   12.17    0.58
  -3  -7  -7   12.45    0.56
   3  -7   7   12.08    0.58
   3  -7   7   13.76    0.64
  -3  -7  -7   12.35    0.48
  -3  -7  -7   11.67    0.57
   3   7   7   13.25    1.11
   3   7   7   12.17    1.10
  -3   7  -7   12.21    1.03
   3  -7   7   11.57    0.53
  -3  -7  -7   11.38    0.50
  -3   7  -7   12.61    1.09
  -3  -7  -7   11.57    0.94
   3  -7   7   11.58    1.01
   3  -7   7   11.70    0.95
  -3  -7  -7   11.34    1.05
   3   7   8   22.63    0.78
  -3   7  -8   21.72    1.42
  -3  -7  -8   19.86    1.27
  -3  -7  -8   19.80    0.69
   3  -7   8   20.73    0.73
   3  -7   8   20.63    0.77
  -3  -7  -8   20.55    0.66
   3   7   8   21.91    0.78
  -3  -7  -8   21.20    0.74
  -3  -7  -8   22.19    0.74
   3  -7   8   21.09    0.73
   3  -7   8   21.20    0.80
  -3  -7  -8   21.26    0.66
  -3  -7  -8   21.74    0.75
   3  -7   8   21.31    0.78
   3   7   8   20.05    1.39
  -3   7  -8   19.90    1.33
   3   7   8   21.29    1.44
  -3   7  -8   20.59    0.69
   3  -7   8   21.27    0.66
  -3  -7  -8   19.76    0.65
   3  -7   8   21.47    1.41
  -3  -7  -8   20.35    1.37
   3   7   9    0.18    0.29
  -3  -7  -9    0.04    0.43
  -3   7  -9    0.24    0.47
   3   7   9    0.39    0.32
  -3  -7  -9    0.65    0.28
   3  -7   9    0.13    0.25
   3  -7   9    0.18    0.30
  -3  -7  -9    0.29    0.23
  -3  -7  -9    0.39    0.30
   3   7   9    0.18    0.29
   3  -7   9    0.40    0.33
  -3   7  -9    0.86    0.47
   3   7   9    0.45    0.42
   3   7   9    0.59    0.49
   3  -7   9    0.73    0.31
  -3  -7  -9    0.55    0.23
  -3  -7  -9    0.50    0.29
   3  -7   9    1.10    0.28
  -3   7  -9    0.52    0.26
   3  -7   9    0.56    0.30
  -3  -7  -9    0.61    0.49
   3  -7   9    0.75    0.55
  -3  -7  -9    1.13    0.49
   3   7  10    5.53    0.47
   3  -7  10    5.43    0.48
  -3  -7 -10    5.60    0.40
  -3  -7 -10    5.62    0.45
   3  -7  10    6.09    0.51
   3  -7  10    5.00    0.47
  -3  -7 -10    4.65    0.41
   3  -7  10    5.16    0.44
   3   7  10    5.46    0.49
  -3  -7 -10    5.98    0.47
   3   7  10    5.90    0.47
  -3   7 -10    5.16    0.39
   3  -7  10    5.59    0.41
  -3  -7 -11  368.19    4.49
   3  -7  11  367.67    4.60
   3  -7  11  369.80    4.50
  -3  -7 -11  355.75    4.39
   3  -7  11  358.73    4.39
   3   7  11  382.46    4.66
  -3  -7 -11  367.88    4.54
   3   7  11  386.19    4.62
   3  -7  11  369.56    4.59
   3   7  11  372.78    4.58
  -3  -7 -11  368.24    4.38
   3  -7  12   12.89    0.61
  -3  -7 -12   13.48    0.56
   3   7  12   12.56    0.62
  -3  -7 -12   12.69    0.58
   3  -7  12   12.91    0.64
   3  -7  12   13.35    0.61
  -3  -7 -12   12.76    0.57
   3  -7  12   11.95    0.55
   3  -7  12   12.72    0.54
  -3   7 -12   13.16    0.56
   3   7  12   13.80    0.66
  -3  -7 -12   13.13    0.62
   3   7  12   13.49    0.64
  -3  -7 -12   12.79    0.52
   3  -7  13   41.65    1.01
  -3  -7 -13   44.46    0.98
   3   7  13   43.18    1.04
   3  -7  13   42.63    1.08
  -3  -7 -13   42.61    0.97
   3  -7  13   40.72    0.91
   3  -7  13   44.03    1.04
  -3  -7 -13   42.40    0.98
  -3   7 -13   40.87    0.92
   3   7  13   42.73    1.06
  -3  -7 -13   43.72    1.05
  -3  -7 -13   41.34    0.90
  -3  -7 -14    3.37    0.30
   3   7  14    3.90    0.34
  -3  -7 -14    3.46    0.32
   3  -7  14    3.62    0.35
   3  -7  14    3.92    0.38
   3   7  14    3.63    0.35
  -3  -7 -14    3.55    0.36
  -3  -7 -14    3.87    0.31
  -3  -7 -14    3.69    0.29
   3  -7  15    4.43    0.30
   3  -7  15    4.91    0.32
   3  -7  15    4.94    0.35
  -3  -7 -15    4.31    0.29
  -3  -7 -15    4.19    0.28
   3   7  15    4.70    0.35
   3   7  15    5.03    0.34
  -3   7 -15    5.10    0.32
   3   7  15    4.32    0.30
  -3   7 -16    0.18    0.14
   3   7  16    0.16    0.17
  -3  -7 -16    0.31    0.15
   3  -7  16    0.28    0.15
   3   7  16    0.15    0.15
  -3  -7 -17   12.94    0.28
   3  -7  17   12.81    0.30
   3  -9 -16    5.56    0.19
   3  -9 -16    5.49    0.18
  -3   9  15  103.76    1.37
   3  -9 -15  104.82    1.35
  -3   9  14   33.97    0.74
  -3  -9  14   38.26    0.80
  -3  -9  14   36.86    0.80
   3  -9 -14   38.67    0.78
  -3   9  14   36.82    0.76
   3  -9 -14   35.32    0.71
   3  -9 -13    0.74    0.22
  -3   9  13    1.07    0.24
  -3   9  13    1.29    0.28
  -3  -9  13    0.54    0.26
  -3  -9  13    0.97    0.29
   3  -9 -13    1.21    0.26
  -3   9  13    1.14    0.26
   3   9 -13    1.14    0.22
   3  -9 -12    0.62    0.26
  -3   9  12    0.57    0.28
  -3   9  12    0.60    0.26
  -3  -9  12    0.35    0.23
  -3  -9  12    0.30    0.28
  -3  -9  12    0.55    0.30
  -3   9  12    0.48    0.26
   3  -9 -12    0.45    0.21
   3  -9 -11   81.05    1.40
  -3   9  11   83.87    1.48
   3  -9 -11   84.95    1.55
  -3  -9  11   81.43    1.42
  -3   9  11   81.91    1.54
  -3  -9  11   85.52    1.60
  -3  -9  11   85.57    1.52
  -3  -9  11   86.61    1.62
  -3  -9  11   84.55    1.53
  -3   9  11   83.47    1.55
  -3   9  10    0.24    0.29
  -3  -9  10    0.13    0.28
  -3  -9  10    0.37    0.32
   3  -9 -10   -0.03    0.22
  -3   9  10    0.42    0.28
   3  -9 -10    0.31    0.31
  -3   9  10    0.50    0.28
  -3  -9  10    0.10    0.27
   3  -9 -10    0.36    0.25
  -3  -9  10    0.31    0.33
  -3  -9  10    0.44    0.32
  -3   9   9  253.06    3.30
  -3   9   9  237.61    3.14
   3  -9  -9  257.94    3.43
  -3   9   9  240.44    3.37
  -3  -9   9  246.30    3.29
   3  -9  -9  249.81    3.28
  -3  -9   9  255.35    3.36
  -3  -9   9  252.79    3.32
  -3   9   9  244.67    3.36
  -3  -9   8    1.63    0.35
  -3   9   8    2.45    0.36
   3  -9  -8    2.24    0.38
   3  -9  -8    2.03    0.35
   3   9  -8    2.00    0.29
  -3  -9   8    1.90    0.37
  -3   9   8    2.16    0.36
   3  -9  -8    2.10    0.34
  -3  -9   8    2.33    0.38
  -3  -9   7   21.09    0.78
  -3   9   7   20.74    0.79
   3  -9  -7   20.58    0.77
  -3   9   7   20.81    0.76
  -3  -9   7   18.05    0.73
  -3  -9   7   17.90    0.74
  -3  -9   7   22.69    0.75
   3  -9  -7   20.27    0.72
  -3  -9   6    9.11    1.03
   3  -9  -6    7.92    0.99
  -3  -9   6   10.12    0.54
  -3   9   6   10.10    0.57
  -3   9   6    8.88    1.07
   3   9  -6    9.01    0.93
  -3  -9   6    9.36    0.56
  -3   9   6    9.31    0.57
  -3  -9   6    9.75    0.56
   3  -9  -6    9.45    0.57
  -3  -9   6    9.73    0.50
  -3   9   6    9.75    0.55
   3  -9  -6    8.85    0.55
   3   9  -6    8.10    0.94
  -3   9   6    8.42    1.02
  -3   9   6    7.98    0.92
  -3  -9   6    9.94    0.55
   3  -9  -6    9.26    0.50
  -3  -9   5    1.95    0.66
   3  -9  -5    1.83    0.64
  -3  -9   5    3.46    0.41
  -3  -9   5    4.19    0.38
   3  -9  -5    3.32    0.37
   3  -9  -5    3.13    0.40
  -3   9   5    4.18    0.40
   3  -9  -5    2.80    0.39
  -3   9   5    4.13    0.79
   3   9  -5    3.28    0.68
   3  -9  -5    2.13    0.64
  -3  -9   5    3.53    0.38
  -3   9   5    3.81    0.43
  -3   9   5    2.28    0.68
   3  -9  -5    4.27    0.37
   3   9  -5    2.48    0.60
  -3  -9   5    1.85    0.31
  -3  -9   5    2.66    0.32
  -3  -9   4  100.26    3.10
   3  -9  -4   98.13    3.20
  -3  -9   4   97.60    1.67
  -3   9   4   96.54    1.76
   3   9  -4   90.13    2.79
  -3   9   4   94.15    3.19
   3  -9  -4   95.54    1.65
  -3  -9   4   97.38    1.80
   3  -9  -4   97.27    1.75
   3  -9  -4   97.46    1.79
  -3  -9   4   96.07    1.70
  -3   9   4   96.78    1.75
   3  -9  -4   99.33    1.77
   3   9  -4   93.88    2.99
   3  -9  -4   99.04    3.17
  -3   9   4   92.24    3.07
  -3  -9   4   94.41    1.62
  -3  -9   4   92.53    1.62
  -3   9   3  434.26    5.07
  -3  -9   3  418.38    4.87
   3   9  -3  387.29    6.70
  -3   9   3  420.33    7.42
   3  -9  -3  421.22    4.89
  -3  -9   3  423.07    5.02
  -3  -9   3  416.36    4.90
   3  -9  -3  426.03    5.10
  -3  -9   3  423.59    5.00
  -3  -9   3  410.63    4.79
   3  -9  -3  430.38    5.07
  -3   9   3  422.99    5.03
  -3   9   3  420.75    6.99
   3  -9  -3  431.33    5.02
   3  -9  -3  412.03    7.22
  -3   9   3  397.67    7.13
   3   9  -3  411.06    7.07
  -3  -9   3  422.26    4.85
  -3  -9   3  439.96    7.29
   3  -9  -3  419.66    6.93
  -3   9   2    4.96    0.42
   3  -9  -2    4.77    0.37
  -3   9   2    3.40    0.74
   3   9  -2    3.58    0.67
  -3  -9   2    5.44    0.45
  -3  -9   2    4.52    0.40
   3  -9  -2    4.28    0.42
  -3  -9   2    4.36    0.41
  -3  -9   2    4.17    0.36
  -3   9   2    4.41    0.42
  -3   9   2    2.96    0.65
   3  -9  -2    4.01    0.39
   3   9  -2    3.44    0.74
  -3   9   2    3.90    0.75
   3  -9  -2    3.79    0.72
   3  -9  -2    4.86    0.74
  -3  -9   2    4.07    0.77
  -3  -9   2    4.62    0.66
   3  -9  -2    5.00    0.83
  -3  -9   2    4.21    0.38
  -3  -9   1  350.43    4.31
  -3  -9   1  357.97    4.21
   3  -9  -1  359.01    4.38
  -3   9   1  350.58    4.29
   3  -9  -1  353.95    4.34
   3  -9  -1  339.18    4.17
  -3  -9   1  345.44    4.14
  -3   9   1  342.13    5.95
   3  -9  -1  357.57    4.23
   3   9  -1  350.96    6.31
  -3   9   1  329.82    6.31
   3  -9  -1  341.30    6.21
  -3  -9   1  353.87    4.28
   3  -9  -1  343.36    4.12
   3  -9  -1  337.86    4.14
  -3   9   1  340.43    6.44
   3   9  -1  323.45    5.90
   3  -9  -1  336.85    6.35
   3  -9  -1  345.91    6.01
  -3  -9   1  326.65    5.76
  -3   9   1  353.16    4.31
   3  -9   0   11.57    0.62
  -3  -9   0   12.62    0.57
   3  -9   0   11.45    0.60
  -3  -9   0   12.68    0.60
  -3   9   0   12.02    0.59
   3  -9   0   12.09    0.56
  -3  -9   0   11.90    0.55
  -3   9   0   11.36    0.96
   3  -9   0   11.82    0.54
  -3   9   0   11.62    1.11
   3  -9   0   10.28    1.00
   3   9   0   11.42    1.07
   3  -9   0   12.00    0.54
   3  -9   0   11.71    0.54
   3   9   0    9.90    0.98
  -3   9   0   10.70    1.11
   3  -9   0   13.07    1.07
   3  -9   0   12.27    1.14
  -3  -9   0   11.07    0.99
  -3   9   0   12.36    0.60
  -3  -9  -1    1.33    0.28
   3  -9   1    0.78    0.34
   3  -9   1    0.85    0.31
   3  -9   1    0.61    0.28
   3  -9   1    0.48    0.24
  -3  -9  -1    0.75    0.24
   3   9   1    0.27    0.49
  -3   9  -1    1.51    0.61
   3  -9   1    0.75    0.46
   3  -9   1    0.96    0.27
  -3  -9  -1    0.79    0.26
   3   9   1    0.66    0.46
  -3   9  -1    0.08    0.54
   3  -9   1    1.21    0.53
  -3  -9  -1    0.84    0.39
   3  -9   1    2.14    0.58
  -3  -9  -1    1.04    0.53
  -3   9  -1    0.11    0.28
  -3  -9  -2   98.00    2.99
   3  -9   2   99.34    2.83
  -3  -9  -2  101.16    3.08
   3  -9   2   96.06    3.00
  -3  -9  -2   93.34    2.70
  -3   9  -2   95.54    1.75
  -3  -9  -2   98.71    1.74
   3  -9   2   97.60    1.74
   3  -9   2   99.93    1.81
  -3  -9  -2   99.09    1.65
  -3   9  -2   94.06    3.06
   3   9   2   95.01    3.01
   3  -9   2   98.28    1.70
   3  -9   2   94.12    1.58
   3   9   2   95.13    2.88
  -3   9  -2   97.69    3.11
  -3  -9  -2   96.22    1.63
   3  -9   2   97.11    1.68
  -3  -9  -2   93.37    1.59
  -3   9  -2  102.27    1.74
  -3  -9  -3  225.40    4.60
  -3  -9  -3  233.61    4.96
   3  -9   3  232.42    4.60
  -3  -9  -3  226.87    4.85
   3  -9   3  229.70    4.82
   3  -9   3  234.09    3.11
   3  -9   3  231.66    3.23
  -3   9  -3  226.01    3.14
  -3  -9  -3  231.10    3.14
   3  -9   3  228.86    3.22
  -3  -9  -3  230.71    3.03
  -3   9  -3  224.63    2.96
  -3   9  -3  220.05    4.94
   3   9   3  223.76    4.94
   3   9   3  207.45    4.91
   3  -9   3  234.47    3.11
   3  -9   3  223.61    2.93
  -3   9  -3  246.95    5.17
   3   9   3  219.31    4.66
  -3  -9  -3  226.72    2.99
  -3  -9  -3  225.92    2.95
   3  -9   3  228.80    3.05
  -3   9  -3  232.67    3.08
  -3  -9  -4   -0.22    0.40
   3  -9   4    0.43    0.44
  -3  -9  -4    0.12    0.49
   3  -9   4    0.18    0.41
  -3  -9  -4    0.04    0.46
   3  -9   4   -0.08    0.32
   3  -9   4    0.05    0.25
  -3   9  -4    0.37    0.29
   3  -9   4    0.32    0.30
  -3   9  -4    0.06    0.23
  -3  -9  -4    0.03    0.26
   3   9   4    0.04    0.50
   3  -9   4    0.42    0.29
  -3  -9  -4    0.33    0.27
   3   9   4    0.18    0.40
   3  -9   4    0.08    0.23
  -3   9  -4   -0.21    0.48
  -3  -9  -4    0.10    0.23
   3  -9   4    0.08    0.27
  -3   9  -4    0.49    0.27
   3   9   4    0.23    0.25
  -3  -9  -5  307.54    5.94
  -3  -9  -5  309.55    5.82
  -3   9  -5  298.49    3.86
   3   9   5  304.89    3.86
  -3   9  -5  302.05    3.80
  -3   9  -5  295.10    5.97
  -3  -9  -5  305.12    3.77
   3  -9   5  307.52    3.93
   3   9   5  311.77    4.00
  -3   9  -5  318.14    3.95
  -3  -9  -5  307.56    3.94
   3  -9   5  310.42    4.00
   3  -9   5  304.06    3.77
   3  -9   5  302.28    4.02
  -3  -9  -5  305.21    3.87
  -3   9  -5  305.47    3.75
   3   9   5  298.82    6.04
   3   9   5  307.97    6.01
  -3  -9  -5  296.88    3.64
   3  -9   5  304.70    3.84
  -3  -9  -5  307.39    3.72
   3  -9   5  300.39    3.68
  -3   9  -6    4.08    0.39
  -3   9  -6    3.42    0.35
   3   9   6    3.68    0.38
  -3   9  -6    3.57    0.72
   3   9   6    3.24    0.42
  -3  -9  -6    3.79    0.37
  -3  -9  -6    3.37    0.40
  -3   9  -6    3.29    0.40
   3  -9   6    3.78    0.41
   3  -9   6    2.87    0.38
  -3  -9  -6    2.89    0.33
  -3  -9  -6    3.31    0.40
  -3   9  -6    3.36    0.35
   3   9   6    2.03    0.63
   3   9   6    2.84    0.70
  -3  -9  -6    2.55    0.35
   3  -9   6    3.53    0.41
  -3  -9  -6    3.06    0.37
  -3  -9  -6    2.72    0.63
  -3  -9  -6    3.11    0.31
  -3  -9  -7    4.81    0.38
  -3   9  -7    5.18    0.40
  -3  -9  -7    4.29    0.41
  -3   9  -7    4.58    0.39
   3  -9   7    4.97    0.41
   3  -9   7    4.93    0.40
  -3  -9  -7    4.77    0.40
  -3  -9  -7    4.87    0.40
   3   9   7    4.03    0.44
   3  -9   7    3.61    0.38
  -3  -9  -7    4.49    0.40
  -3   9  -7    3.96    0.38
   3   9   7    4.92    0.43
  -3  -9  -7    4.66    0.36
  -3  -9  -7    5.04    0.44
   3  -9   7    4.02    0.44
  -3   9  -7    4.64    0.44
  -3   9  -8   89.72    1.65
  -3  -9  -8   88.71    1.65
   3  -9   8   88.48    1.65
   3  -9   8   88.45    1.74
  -3   9  -8   86.25    1.53
  -3  -9  -8   84.65    1.53
  -3  -9  -8   86.44    1.51
   3  -9   8   83.50    1.55
   3  -9   8   82.96    1.58
   3   9   8   86.67    1.70
  -3  -9  -8   88.41    1.61
   3   9   8   87.60    1.67
  -3  -9  -8   83.96    1.48
  -3   9  -8   85.45    1.51
  -3  -9  -8   83.03    1.47
   3   9   9    5.04    0.47
   3  -9   9    4.84    0.47
  -3  -9  -9    5.14    0.44
  -3   9  -9    6.05    0.41
  -3  -9  -9    5.77    0.42
   3  -9   9    6.04    0.44
  -3  -9  -9    5.75    0.38
   3  -9   9    5.38    0.43
  -3  -9  -9    5.23    0.42
   3   9   9    5.41    0.47
   3   9   9    5.21    0.45
  -3   9  -9    5.25    0.38
  -3  -9  -9    5.61    0.38
  -3   9  -9    5.00    0.43
   3  -9   9    5.24    0.41
  -3   9 -10    9.41    0.53
   3   9  10    9.02    0.53
   3  -9  10    9.15    0.54
  -3  -9 -10    9.64    0.54
  -3   9 -10    9.29    0.47
   3  -9  10   10.35    0.53
   3  -9  10   10.55    0.52
  -3  -9 -10   10.20    0.49
  -3  -9 -10    9.27    0.50
   3   9  10    9.29    0.55
   3   9  10    9.45    0.55
  -3  -9 -10   10.12    0.46
   3  -9  10    9.92    0.51
  -3   9 -11  253.77    3.19
   3   9  11  246.92    3.21
   3  -9  11  241.92    3.21
  -3  -9 -11  245.86    3.17
  -3   9 -11  248.16    3.04
   3  -9  11  242.03    3.13
   3  -9  11  248.19    3.13
  -3  -9 -11  245.96    3.03
  -3  -9 -11  249.35    3.16
   3   9  11  249.34    3.23
   3   9  11  248.26    3.25
  -3  -9 -11  236.42    2.94
  -3  -9 -11  237.17    2.99
   3  -9  11  244.36    3.07
  -3  -9 -12    4.66    0.36
   3   9  12    4.63    0.37
   3  -9  12    4.87    0.37
   3   9  12    4.80    0.37
  -3  -9 -12    4.84    0.36
  -3   9 -12    4.81    0.32
   3  -9  12    5.05    0.38
   3  -9  12    4.78    0.36
  -3  -9 -12    5.05    0.33
   3  -9  12    4.71    0.35
   3  -9  12    4.95    0.36
   3  -9  12    4.24    0.32
  -3  -9 -12    4.40    0.31
  -3   9 -12    4.79    0.37
   3   9  12    4.16    0.38
   3   9  13   81.07    1.34
  -3  -9 -13   74.46    1.15
   3  -9  13   72.78    1.16
   3  -9  13   75.76    1.26
   3  -9  13   77.23    1.22
  -3   9 -13   73.17    1.15
  -3  -9 -13   77.09    1.24
   3   9  13   74.58    1.23
   3   9  13   77.29    1.30
   3  -9  13   70.63    1.09
  -3  -9 -13   74.89    1.16
  -3   9 -13   79.50    1.28
   3   9  14    1.56    0.20
  -3  -9 -14    1.42    0.17
  -3   9 -14    1.72    0.21
   3  -9  14    1.41    0.19
  -3  -9 -14    1.58    0.17
   3  -9  14    1.13    0.14
  -3   9 -15    5.72    0.21
   3   9  15    4.99    0.21
  -3 -11  13    1.45    0.16
  -3  11  13    1.12    0.14
   3 -11 -13    1.30    0.14
  -3  11  13    1.15    0.14
   3 -11 -13    1.19    0.15
  -3  11  12   14.07    0.44
   3 -11 -12   14.57    0.41
  -3 -11  12   14.06    0.44
   3 -11 -12   14.48    0.42
  -3 -11  12   14.98    0.46
  -3  11  12   14.07    0.42
   3 -11 -11   53.59    0.94
   3 -11 -11   52.62    0.98
  -3  11  11   54.30    0.96
   3 -11 -11   54.39    0.95
  -3 -11  11   54.22    1.01
  -3  11  11   52.74    1.00
   3 -11 -10    9.64    0.45
  -3 -11  10   10.02    0.47
  -3  11  10    8.95    0.41
  -3  11  10    8.16    0.41
  -3 -11  10    7.95    0.39
  -3 -11  10    9.18    0.43
   3 -11 -10    9.01    0.42
   3 -11 -10    9.21    0.42
  -3  11   9  232.24    2.90
  -3 -11   9  245.90    3.04
  -3 -11   9  259.14    3.13
  -3 -11   9  242.04    3.08
  -3 -11   9  244.35    3.04
  -3  11   9  244.39    2.98
  -3  11   9  231.98    3.06
   3 -11  -9  250.21    3.02
   3 -11  -9  239.30    3.02
  -3  11   9  241.30    3.13
   3 -11  -8    1.29    0.29
  -3  11   8    1.50    0.26
  -3 -11   8    1.98    0.34
   3 -11  -8    1.51    0.25
  -3 -11   8    1.29    0.31
  -3 -11   8    1.44    0.31
  -3 -11   8    1.65    0.33
  -3  11   8    1.73    0.27
  -3  11   8    1.40    0.30
  -3  11   8    1.35    0.32
   3 -11  -8    1.49    0.29
  -3 -11   8    1.66    0.32
   3 -11  -7   31.70    0.91
  -3  11   7   30.85    0.83
   3 -11  -7   32.13    0.91
  -3 -11   7   28.85    0.87
  -3  11   7   30.73    0.78
  -3 -11   7   31.35    0.91
  -3  11   7   31.80    0.91
   3 -11  -7   31.07    0.84
  -3  11   7   32.71    0.93
  -3 -11   7   31.16    0.87
  -3  11   6    0.29    0.31
   3 -11  -6    0.47    0.30
  -3  11   6    0.43    0.26
   3 -11  -6    0.28    0.28
  -3  11   6    0.46    0.22
  -3 -11   6    0.32    0.33
  -3  11   6    0.31    0.28
  -3 -11   6    0.39    0.32
   3 -11  -6    0.76    0.29
  -3  11   5    3.36    0.40
   3 -11  -5    2.63    0.35
   3 -11  -5    2.99    0.39
  -3  11   5    3.71    0.38
   3 -11  -5    3.58    0.39
  -3 -11   5    2.51    0.28
  -3 -11   5    3.00    0.32
  -3  11   5    3.72    0.40
  -3 -11   5    3.02    0.42
  -3 -11   5    3.14    0.41
  -3  11   4    4.05    0.43
   3 -11  -4    4.02    0.39
  -3  11   4    3.75    0.39
   3 -11  -4    3.96    0.39
  -3  11   4    3.62    0.42
  -3 -11   4    3.82    0.44
   3 -11  -4    4.31    0.44
  -3 -11   4    3.84    0.37
  -3 -11   4    3.72    0.36
  -3  11   3   31.01    0.92
   3 -11  -3   32.88    0.92
  -3 -11   3   34.10    0.90
   3 -11  -3   31.86    0.98
   3 -11  -3   31.13    0.88
   3 -11  -3   30.73    0.83
  -3 -11   3   31.89    0.86
  -3  11   3   32.41    0.97
  -3  11   2   21.63    0.80
   3 -11  -2   20.17    0.67
  -3  11   2   21.88    0.77
   3 -11  -2   20.20    0.71
  -3 -11   2   22.45    0.82
  -3 -11   2   21.49    0.69
   3 -11  -2   21.44    0.82
   3 -11  -2   22.25    0.84
  -3 -11   2   21.89    0.74
  -3 -11   2   19.33    0.68
  -3  11   1   15.93    0.68
  -3  11   1   16.98    0.71
   3 -11  -1   15.89    0.59
  -3  11   1   16.82    0.68
   3 -11  -1   14.93    0.60
  -3 -11   1   17.39    0.72
   3 -11  -1   16.64    0.73
   3 -11  -1   15.28    0.72
  -3 -11   1   16.31    0.64
  -3 -11   1   16.77    0.67
  -3 -11   1   15.22    0.61
   3 -11   0   44.78    1.16
  -3 -11   0   45.62    1.09
   3 -11   0   46.63    1.22
  -3  11   0   44.86    1.12
  -3 -11   0   44.08    1.02
  -3 -11   0   46.82    1.17
   3 -11   0   43.85    0.99
  -3  11   0   47.05    1.14
  -3 -11   0   45.27    1.12
  -3 -11  -1   32.84    0.94
   3 -11   1   33.97    0.99
   3 -11   1   33.17    1.03
  -3  11  -1   33.11    0.96
  -3  11  -1   35.75    0.98
   3 -11   1   31.64    0.84
   3 -11   1   33.88    0.92
  -3 -11  -1   34.08    0.97
  -3 -11  -1   33.64    0.96
  -3 -11  -1   31.43    0.88
  -3 -11  -1   32.10    0.87
  -3 -11  -2   83.92    1.51
  -3 -11  -2   80.11    1.45
  -3 -11  -2   84.56    1.45
   3 -11   2   83.55    1.56
  -3 -11  -2   85.11    1.57
   3 -11   2   81.28    1.43
  -3  11  -2   91.01    1.63
  -3  11  -2   86.38    1.62
   3 -11   2   86.42    1.61
  -3 -11  -2   87.34    1.63
  -3 -11  -3  691.68    7.56
  -3 -11  -3  705.34    7.62
  -3 -11  -3  703.19    7.61
   3 -11   3  720.34    7.77
  -3 -11  -3  726.03    7.80
  -3 -11  -3  682.65    7.64
   3  11   3  717.46    7.94
   3 -11   3  676.51    7.48
  -3 -11  -3  726.63    7.85
  -3  11  -3  724.04    7.81
   3 -11   3  711.64    7.73
   3 -11   3  727.52    7.96
  -3  11  -3  735.92    7.84
   3  11   3  719.56    7.69
  -3  11  -3  731.37    7.74
  -3 -11  -4   21.23    0.70
  -3  11  -4   22.19    0.77
   3  11   4   20.74    0.72
  -3  11  -4   21.64    0.73
   3 -11   4   22.85    0.78
  -3 -11  -4   24.48    0.80
  -3 -11  -4   21.78    0.78
   3 -11   4   21.18    0.70
  -3  11  -4   22.39    0.77
   3 -11   4   22.07    0.82
  -3 -11  -4   19.09    0.66
   3  11   4   21.24    0.81
   3 -11   4   22.38    0.69
  -3 -11  -4   22.44    0.69
  -3 -11  -4   22.48    0.71
  -3 -11  -5  291.04    3.62
   3  11   5  293.21    3.66
  -3  11  -5  279.90    3.52
  -3  11  -5  294.60    3.64
  -3 -11  -5  298.98    3.68
   3 -11   5  297.14    3.71
  -3  11  -5  293.43    3.69
   3 -11   5  285.51    3.76
   3  11   5  298.77    3.81
   3 -11   5  281.31    3.45
  -3 -11  -5  284.41    3.48
  -3 -11  -5  288.89    3.53
  -3 -11  -6    3.80    0.37
   3  11   6    3.62    0.38
  -3  11  -6    3.62    0.34
  -3 -11  -6    4.22    0.37
   3 -11   6    4.12    0.39
  -3  11  -6    4.02    0.38
  -3 -11  -6    3.45    0.39
   3 -11   6    3.44    0.39
   3 -11   6    3.15    0.36
   3  11   6    3.49    0.41
  -3 -11  -6    3.75    0.33
  -3 -11  -6    3.78    0.35
  -3  11  -6    4.20    0.36
   3 -11   6    3.17    0.31
  -3  11  -7    0.47    0.26
  -3 -11  -7    0.70    0.26
   3  11   7    0.35    0.28
  -3  11  -7    0.63    0.24
  -3 -11  -7    0.36    0.24
   3 -11   7    0.24    0.28
  -3 -11  -7    0.43    0.24
   3 -11   7    0.44    0.26
   3 -11   7    0.40    0.24
   3  11   7    0.19    0.28
  -3 -11  -7    0.38    0.21
  -3  11  -7    0.07    0.21
   3  11   8    3.54    0.36
  -3 -11  -8    3.96    0.34
   3  11   8    4.03    0.37
  -3 -11  -8    3.84    0.31
   3 -11   8    3.84    0.37
   3 -11   8    3.57    0.33
  -3  11  -8    3.82    0.34
   3  11   8    3.89    0.37
  -3 -11  -8    3.34    0.30
  -3  11  -9    0.93    0.24
   3  11   9    1.19    0.26
  -3 -11  -9    1.29    0.26
   3  11   9    1.05    0.27
   3 -11   9    1.73    0.28
  -3 -11  -9    1.69    0.21
   3 -11   9    1.41    0.27
  -3 -11  -9    1.69    0.23
   3  11   9    1.25    0.27
   3  11  10   13.98    0.50
   3  11  10   14.87    0.52
   3  11  10   16.19    0.54
   3 -11  10   15.05    0.52
   3 -11  10   16.16    0.53
  -3  11 -10   15.51    0.50
   3 -11  10   14.97    0.49
  -3 -11 -10   13.72    0.42
  -3 -11 -11    5.81    0.24
  -3 -11 -11    6.75    0.32
   3  11  11    6.74    0.34
   3 -11  11    6.62    0.32
  -3  11 -11    6.90    0.31
   3  11  11    7.01    0.34
   3 -11  11    7.44    0.30
   3 -11  12   15.22    0.37
   3  11  12   14.36    0.40
   3 -13  -9  164.55    1.79
   3 -13  -9  165.70    1.79
  -3 -13   8   12.96    0.38
  -3  13   8   13.03    0.40
   3 -13  -8   13.43    0.37
  -3 -13   7   27.66    0.62
  -3  13   7   28.50    0.63
   3 -13  -7   26.35    0.61
  -3 -13   7   27.39    0.61
  -3 -13   7   27.26    0.60
   3 -13  -7   26.68    0.58
   3 -13  -6   52.35    0.91
  -3 -13   6   53.44    0.93
   3 -13  -6   46.44    0.86
  -3  13   6   55.32    0.97
   3 -13  -6   51.94    0.89
  -3 -13   6   54.63    0.98
  -3  13   6   48.28    0.91
  -3 -13   6   51.03    0.92
   3 -13  -6   50.21    0.95
  -3 -13   5    0.42    0.24
   3 -13  -5    0.26    0.21
  -3  13   5    0.57    0.23
   3 -13  -5    0.28    0.19
  -3 -13   5    0.59    0.24
  -3  13   5    0.41    0.20
  -3 -13   5    0.33    0.20
   3 -13  -5    0.52    0.21
  -3 -13   4    1.01    0.27
  -3  13   4    1.05    0.23
  -3  13   4    1.43    0.26
   3 -13  -4    1.03    0.24
  -3 -13   4    1.36    0.27
   3 -13  -4    1.44    0.21
   3 -13  -3   99.70    1.51
  -3 -13   3  104.12    1.54
  -3  13   3  107.54    1.58
  -3  13   3   95.49    1.54
  -3 -13   3   90.60    1.34
   3 -13  -3   97.23    1.36
   3 -13  -3   95.76    1.55
   3 -13  -2    0.38    0.24
  -3 -13   2    0.46    0.27
  -3  13   2    0.54    0.25
  -3 -13   2    0.45    0.21
  -3 -13   2    0.34    0.25
  -3  13   2    0.52    0.24
  -3 -13   2    0.43    0.21
   3 -13  -2    0.44    0.24
  -3  13   1    3.35    0.34
  -3  13   1    3.67    0.33
  -3 -13   1    2.83    0.29
  -3  13   1    3.37    0.33
  -3 -13   1    3.12    0.33
  -3 -13   1    3.48    0.30
   3 -13  -1    3.48    0.32
   3 -13   0    5.40    0.36
  -3  13   0    5.64    0.39
  -3  13   0    5.13    0.35
  -3 -13   0    5.41    0.35
  -3 -13   0    5.40    0.37
   3  13   0    5.12    0.38
  -3 -13   0    5.31    0.35
  -3  13   0    4.88    0.31
  -3  13  -1    0.14    0.18
   3 -13   1    0.42    0.20
  -3  13  -1    0.19    0.21
  -3  13  -1    0.31    0.24
  -3 -13  -1   -0.03    0.21
  -3 -13  -1    0.26    0.22
   3  13   1   -0.05    0.24
  -3 -13  -1    0.30    0.22
   3 -13   1    0.16    0.20
   3 -13   2    1.06    0.21
  -3  13  -2    1.30    0.26
  -3  13  -2    1.03    0.22
  -3 -13  -2    0.92    0.23
   3  13   2    1.00    0.26
   3 -13   2    1.45    0.30
  -3  13  -2    1.15    0.21
  -3 -13  -2    1.00    0.25
   3 -13   3  106.01    1.46
  -3  13  -3  116.54    1.59
   3  13   3  107.89    1.51
  -3  13  -3  117.04    1.63
  -3 -13  -3  116.95    1.67
   3 -13   3  120.00    1.72
   3  13   3  112.40    1.71
  -3  13  -3  102.20    1.54
  -3 -13  -3  119.03    1.66
  -3  13  -4   18.24    0.49
   3 -13   4   16.25    0.42
  -3  13  -4   18.87    0.52
   3  13   4   16.84    0.49
  -3 -13  -4   18.87    0.55
   3  13   4   18.01    0.59
   3 -13   4   18.64    0.56
  -3  13  -4   15.96    0.48
  -3 -13  -4   19.03    0.56
  -3  13  -5  104.73    1.42
   3 -13   5  115.28    1.55
   3  13   5  108.73    1.61
  -3 -13  -5  118.72    1.58
  -3 -13  -5  119.95    1.60
  -3  13  -5  107.68    1.40
  -3 -13  -6    1.55    0.19
  -3 -13  -6    1.40    0.21
   3  13   6    1.25    0.20
   3 -13   6    1.08    0.18
   3  13   6    1.21    0.20
   3 -13   7    0.23    0.16
   3 -13   7    0.12    0.16
   3 -13   8    1.85    0.16
   3  13   8    1.42    0.15
   3 -13   9    2.17    0.13
  -4   0  20  160.04    1.81
  -4   0  20  161.94    1.81
  -4   0  19    0.00    0.14
  -4   0  19    0.13    0.17
   4   0 -19   -0.15    0.16
  -4   0  19    0.05    0.14
  -4   0  19    0.04    0.16
  -4   0  18    6.07    0.37
  -4   0  18    5.94    0.36
   4   0 -18    6.35    0.36
  -4   0  17    0.03    0.22
  -4   0  17    0.03    0.25
  -4   0  17   -0.01    0.23
  -4   0  16  182.69    2.59
  -4   0  16  185.27    2.63
   4   0 -16  179.19    2.46
  -4   0  16  183.10    2.61
  -4   0  15    0.13    0.28
   4   0 -15    0.26    0.24
  -4   0  15   -0.05    0.26
  -4   0  15   -0.02    0.26
  -4   0  15    0.07    0.27
   4   0 -14  595.06    6.53
  -4   0  14  582.02    9.22
   4   0 -14  586.66    9.16
  -4   0  14  578.01    8.74
  -4   0  14  590.00    6.68
  -4   0  14  587.30    6.65
  -4   0  14  597.98    6.66
   4   0 -13    0.26    0.26
  -4   0  13    0.33    0.26
   4   0 -13   -0.04    0.47
  -4   0  13   -0.01    0.24
  -4   0  13    0.17    0.38
  -4   0  13   -0.09    0.35
  -4   0  13    0.04    0.25
   4   0 -13    0.07    0.41
  -4   0  13    0.04    0.45
   4   0 -12  146.69    3.68
  -4   0  12  152.85    3.82
   4   0 -12  141.67    3.37
  -4   0  12  142.95    2.18
  -4   0  12  152.04    3.52
  -4   0  12  147.28    3.35
   4   0 -11   -0.03    0.41
  -4   0  11    0.03    0.36
   4   0 -11    0.20    0.36
  -4   0  11    0.14    0.22
  -4   0  11    0.11    0.36
  -4   0  11    0.03    0.35
   4   0 -10  100.73    2.68
  -4   0  10  103.56    2.75
  -4   0  10  100.82    1.58
   4   0 -10  102.73    2.55
  -4   0  10  105.51    2.55
  -4   0  10  101.52    2.48
   4   0  -9   -0.02    0.29
  -4   0   9    0.15    0.37
  -4   0   9    0.15    0.26
  -4   0   9    0.08    0.31
   4   0  -8 2533.03   26.27
  -4   0   8 2554.36   26.61
  -4   0   8 2585.08   26.17
  -4   0   8 2560.31   26.15
   4   0  -7    0.20    0.29
  -4   0   7    0.10    0.24
  -4   0   7    0.23    0.26
  -4   0   7    0.17    0.32
  -4   0   6 1082.02   11.89
  -4   0   6 1062.87   11.60
  -4   0   6 1081.11   11.48
   4   0  -6 1079.38   11.04
   4   0  -5    0.15    0.15
  -4   0   5    0.09    0.24
   4   0  -5    0.26    0.24
  -4   0   5    0.62    0.16
  -4   0   5    0.12    0.18
  -4   0   5    0.15    0.22
   4   0  -5    0.07    0.09
   4   0  -4 1136.20   11.31
  -4   0   4 1121.66   11.78
   4   0  -4 1121.82   10.97
   4   0  -4 1151.70   11.71
  -4   0   4 1140.56   11.26
  -4   0   4 1103.60   11.29
  -4   0   4 1119.50   11.60
   4   0  -3    0.38    0.17
  -4   0   3    0.12    0.23
  -4   0   3    0.25    0.15
  -4   0   3    0.22    0.12
  -4   0   3    0.11    0.19
   4   0  -2 9739.83   91.99
  -4   0   2 9864.35   92.18
   4   0  -2 9751.77   91.87
  -4   0   2 9852.87   91.94
  -4   0   2 9999.00   92.05
   4   0  -1    0.30    0.18
  -4   0   1    0.09    0.08
  -4   0   1    0.14    0.21
  -4   0   1    0.10    0.18
   4   0  -1    0.19    0.12
  -4   0   0   25.85    0.39
  -4   0   0   20.56    0.65
   4   0   0   26.51    0.72
  -4   0   0   26.98    0.61
   4   0   0   27.22    0.62
  -4   0  -1    0.18    0.21
   4   0   1    0.13    0.14
  -4   0  -1    0.32    0.17
   4   0   1   -0.01    0.20
  -4   0  -2 1822.47   17.97
   4   0   2 1770.31   17.73
  -4   0  -2 1815.64   17.79
   4   0   2 1771.90   17.98
   4   0   3   -0.04    0.19
  -4   0  -3    0.61    0.27
  -4   0  -3    0.04    0.18
   4   0   3   -0.07    0.25
  -4   0  -3    0.09    0.23
  -4   0  -4   25.40    0.89
   4   0   4   25.65    0.88
  -4   0  -4   30.67    0.92
   4   0   4   30.55    1.02
  -4   0  -4   31.53    0.99
   4   0   5    0.14    0.23
  -4   0  -5    0.11    0.25
  -4   0  -5    0.11    0.25
  -4   0  -5    0.10    0.26
  -4   0  -6  620.50    7.36
   4   0   6  631.77    7.54
  -4   0  -6  596.60    7.39
  -4   0  -6  599.39    7.52
   4   0   7   -0.04    0.33
  -4   0  -7    0.51    0.29
  -4   0  -7    0.15    0.29
   4   0   7    0.14    0.35
  -4   0  -7    0.22    0.30
   4   0   8  135.84    3.04
   4   0   8  133.28    2.76
  -4   0  -8  137.75    2.88
   4   0   8  128.30    1.87
   4   0   8  134.99    2.94
  -4   0  -8  136.87    2.74
  -4   0  -8  127.73    2.91
  -4   0  -9    0.25    0.36
   4   0   9   -0.02    0.30
   4   0   9    0.17    0.20
  -4   0  -9    0.21    0.37
   4   0   9    0.33    0.41
   4   0   9    0.06    0.20
  -4   0  -9    1.40    0.24
   4   0   9    0.28    0.37
  -4   0  -9    0.18    0.29
  -4   0 -10    5.53    0.72
   4   0  10    8.17    0.44
  -4   0 -10    7.35    0.78
   4   0  10    7.07    0.82
   4   0  10    7.19    0.68
   4   0  10    7.00    0.42
  -4   0 -10    8.32    0.44
   4   0  10    5.66    0.74
  -4   0 -11    0.10    0.38
  -4   0 -11    0.07    0.40
   4   0  11    0.29    0.45
   4   0  11    0.16    0.24
   4   0  11    0.07    0.43
   4   0  11    0.06    0.24
  -4   0 -11   -0.02    0.23
   4   0  12  728.58    7.97
  -4   0 -12  721.12    7.83
  -4   0 -12  685.24   10.08
  -4   0 -12  696.21    7.87
   4   0  12  721.71    7.77
  -4   0 -12  730.52    7.78
   4   0  12  714.62    7.89
   4   0  12  699.68   10.22
  -4   0 -12  687.91   10.03
   4   0  12  724.59    7.85
   4   0  12  696.75    7.85
   4   0  12  706.25   10.24
  -4   0 -13    0.05    0.27
   4   0  13    0.06    0.23
  -4   0 -13    0.01    0.31
  -4   0 -13    0.52    0.28
   4   0  13    0.27    0.27
   4   0  13    0.17    0.31
  -4   0 -13    0.04    0.42
   4   0  13    0.41    0.51
   4   0  13    0.25    0.47
   4   0  13    0.17    0.46
   4   0  13    0.37    0.30
   4   0  13    0.02    0.28
   4   0  14  107.34    1.92
  -4   0 -14  104.41    1.81
   4   0  14  103.81    1.74
   4   0  14  105.59    1.88
  -4   0 -14  105.09    1.82
   4   0  14  104.85    1.77
   4   0  14  107.82    1.90
  -4   0 -14  105.10    1.95
  -4   0 -15   -0.01    0.27
   4   0  15    0.08    0.24
   4   0  15   -0.04    0.29
  -4   0 -15    0.13    0.31
   4   0  15   -0.05    0.31
  -4   0 -15   -0.23    0.26
   4   0  15   -0.01    0.31
   4   0  15    0.02    0.27
   4   0  16   35.52    0.94
   4   0  16   37.82    1.00
  -4   0 -16   34.75    0.96
   4   0  16   36.92    0.95
  -4   0 -16   35.57    0.88
   4   0  16   36.02    0.89
  -4   0 -17    0.17    0.22
   4   0  17    0.04    0.25
  -4   0 -17    0.14    0.24
   4   0  17    0.05    0.22
  -4   0 -17    0.09    0.20
   4   0  17    0.20    0.22
  -4   0 -18  183.58    2.26
   4   0  18  185.16    2.30
   4   0  18  180.63    2.24
   4   0  19    0.13    0.12
  -4   0 -19   -0.05    0.11
  -4   2  20   13.31    0.28
   4  -2 -19   17.01    0.47
  -4  -2  19   18.50    0.47
  -4   2  19   18.10    0.46
  -4  -2  19   18.01    0.49
  -4   2  19   19.16    0.47
  -4  -2  19   18.94    0.47
  -4  -2  18    0.98    0.24
   4  -2 -18    0.86    0.20
   4   2 -18    1.24    0.20
   4  -2 -18    1.02    0.23
  -4   2  18    1.02    0.23
  -4  -2  18    1.16    0.23
  -4  -2  17    8.24    0.39
   4   2 -17    8.11    0.42
   4  -2 -17    8.01    0.43
  -4  -2  17    8.39    0.45
  -4   2  17    8.34    0.44
  -4   2  17    8.07    0.43
  -4   2  17    7.84    0.39
  -4  -2  17    7.63    0.47
   4   2 -16   81.75    1.45
   4  -2 -16   81.39    1.49
  -4  -2  16   82.55    1.40
  -4  -2  16   83.70    1.56
  -4   2  16   82.94    1.50
  -4  -2  16   83.50    1.52
  -4   2  16   82.84    1.44
  -4  -2  16   80.78    1.56
   4  -2 -16   76.12    1.38
  -4   2  16   80.65    1.49
   4  -2 -15    4.12    0.40
  -4  -2  15    4.50    0.42
  -4   2  15    4.88    0.41
  -4  -2  15    4.83    0.41
  -4   2  15    4.19    0.37
   4  -2 -15    4.14    0.37
  -4   2  15    4.41    0.41
   4  -2 -14  191.21    2.72
  -4   2  14  186.05    2.69
  -4  -2  14  187.99    2.71
  -4  -2  14  181.11    2.60
  -4  -2  14  189.92    2.76
  -4   2  14  187.03    2.63
  -4   2  14  191.99    2.74
  -4  -2  14  194.80    2.75
  -4  -2  13    0.11    0.25
  -4   2  13   -0.12    0.27
  -4   2  13    0.09    0.24
  -4   2  13    0.04    0.40
  -4  -2  13    0.07    0.39
  -4  -2  13    0.07    0.23
  -4  -2  13   -0.12    0.51
   4  -2 -13    0.13    0.45
   4   2 -13    0.39    0.48
   4  -2 -13    0.12    0.42
  -4  -2  13    0.13    0.27
  -4  -2  13   -0.09    0.24
  -4   2  13   -0.07    0.23
  -4   2  13    0.04    0.43
  -4  -2  13   -0.16    0.43
  -4   2  12   14.44    1.12
  -4  -2  12   12.93    1.03
  -4  -2  12   13.66    1.12
   4   2 -12   17.37    1.21
   4  -2 -12   14.94    1.20
  -4   2  12   17.96    0.66
  -4  -2  12   18.20    0.66
  -4  -2  12   15.05    0.63
   4  -2 -12   17.27    1.24
  -4  -2  12   14.42    1.18
  -4   2  12   14.19    1.14
   4   2 -11   12.64    0.99
  -4  -2  11   12.38    1.04
  -4   2  11   12.43    1.03
  -4   2  11   12.97    0.55
  -4  -2  11   13.70    0.55
   4  -2 -11   13.75    1.07
  -4  -2  11   12.38    0.96
  -4  -2  11   11.04    0.97
  -4   2  11   14.94    1.05
  -4  -2  10   14.38    0.96
  -4  -2  10   11.86    0.95
  -4   2  10   14.83    0.97
   4  -2 -10   12.90    0.81
   4   2 -10   12.57    0.93
  -4  -2  10   18.05    1.14
  -4   2  10   16.59    1.08
  -4   2  10   11.28    0.49
  -4  -2  10   11.35    0.48
  -4   2  10   12.03    0.51
   4  -2 -10   11.46    0.96
  -4   2   9    8.21    0.76
  -4  -2   9    7.58    0.75
   4   2  -9    8.45    0.73
  -4  -2   9    8.05    0.68
  -4   2   9    7.02    0.51
  -4  -2   9    7.63    0.75
  -4   2   9    7.16    0.66
   4  -2  -9    7.58    0.76
  -4  -2   8  474.86    6.49
  -4   2   8  477.87    6.46
   4   2  -8  466.25    6.26
   4  -2  -8  452.02    6.00
  -4  -2   8  459.22    6.11
  -4   2   8  456.27    5.55
  -4  -2   8  460.35    6.51
   4  -2  -8  461.26    6.53
   4   2  -8  455.13    5.68
  -4   2   7   44.98    1.42
  -4  -2   7   43.03    1.42
  -4   2   7   42.87    1.35
   4   2  -7   44.37    1.34
   4  -2  -7   43.10    1.31
  -4   2   7   43.22    0.99
  -4  -2   7   41.84    1.27
  -4  -2   7   44.32    1.48
  -4   2   7   40.36    1.03
   4  -2  -7   40.92    1.11
   4  -2  -7   40.94    1.46
   4   2  -7   45.25    1.13
  -4   2   6 1134.93   12.43
  -4  -2   6 1128.61   12.46
  -4   2   6 1202.05   12.41
   4   2  -6 1175.71   12.25
   4  -2  -6 1132.21   12.32
  -4   2   6 1143.77   11.56
  -4  -2   6 1155.63   12.15
  -4  -2   6 1104.43   12.53
  -4   2   6 1107.46   11.62
   4  -2  -6 1096.28   11.93
   4  -2  -6 1163.08   12.71
   4   2  -6 1144.35   11.74
  -4  -2   5  288.94    3.96
  -4   2   5  294.75    3.97
   4  -2  -5  293.35    3.98
   4   2  -5  291.35    3.76
  -4   2   5  290.86    3.90
  -4   2   5  285.92    3.36
  -4  -2   5  295.81    3.74
  -4  -2   5  280.89    4.05
  -4   2   5  283.46    3.36
   4  -2  -5  284.18    4.16
   4   2  -5  288.67    3.43
  -4  -2   4    8.08    0.49
  -4   2   4    9.74    0.52
  -4  -2   4    8.32    0.51
  -4   2   4    8.79    0.55
   4   2  -4    4.84    0.34
  -4   2   4    4.70    0.38
   4  -2  -4    5.89    0.46
  -4  -2   4    9.43    0.56
   4  -2  -4    5.33    0.40
  -4   2   4    5.67    0.46
   4  -2  -4    5.83    0.49
   4   2  -4    4.91    0.27
  -4   2   3   78.48    1.50
  -4  -2   3   74.87    1.41
  -4  -2   3   76.65    1.47
  -4   2   3   74.58    1.41
   4   2  -3   73.73    1.20
  -4   2   3   79.72    1.40
   4  -2  -3   80.95    1.59
  -4  -2   3   75.42    1.50
  -4  -2   3   75.90    1.56
   4   2  -3   73.05    1.06
  -4   2   3   77.42    1.52
   4  -2  -3   77.93    1.49
  -4   2   2  587.55    6.25
  -4  -2   2  565.30    6.18
  -4   2   2  590.49    6.18
  -4  -2   2  582.67    6.17
   4   2  -2  525.93    5.65
   4  -2  -2  574.37    6.47
  -4   2   2  549.90    6.06
  -4  -2   2  593.54    6.30
  -4  -2   2  577.35    6.39
   4   2  -2  566.59    5.86
   4  -2  -2  554.25    6.34
  -4   2   2  565.37    6.26
  -4   2   1 2867.57   28.32
  -4  -2   1 2942.22   28.30
  -4   2   1 2898.73   28.28
  -4  -2   1 2950.00   28.30
  -4   2   1 2836.87   28.17
   4   2  -1 2944.62   28.04
   4  -2  -1 2935.70   28.67
  -4  -2   1 2940.11   28.15
  -4  -2   1 2840.76   28.30
  -4  -2   1 2856.97   28.47
  -4  -2   1 2927.22   28.21
   4   2  -1 2909.90   27.85
  -4   2   1 2787.12   28.33
   4  -2  -1 3005.07   28.63
  -4  -2   0 5448.33   50.90
  -4   2   0 5293.93   50.92
   4   2   0 5310.14   50.68
  -4  -2   0 5379.36   50.89
  -4  -2   0 5362.63   50.83
  -4  -2   0 5453.73   50.96
   4   2   0 5089.54   50.42
   4  -2   0 5303.79   51.24
  -4   2   0 5239.93   50.92
  -4   2  -1  337.53    4.19
  -4  -2  -1  346.05    4.05
  -4   2  -1  335.36    4.06
   4  -2   1  357.53    4.25
  -4  -2  -1  333.07    3.43
   4   2   1  344.41    3.91
   4   2   1  342.79    4.16
  -4  -2  -1  332.97    4.08
   4  -2   1  334.74    3.64
  -4  -2  -1  335.80    4.12
   4   2   1  317.54    3.66
  -4   2  -1  341.33    4.04
  -4  -2  -1  358.41    3.95
   4  -2   1  341.28    4.30
  -4  -2  -2  233.82    3.05
  -4   2  -2  235.85    3.10
   4  -2   2  246.81    3.16
   4  -2   2  237.36    2.70
   4  -2   2  225.28    3.27
   4   2   2  224.88    3.00
   4   2   2  231.54    3.22
  -4  -2  -2  222.77    2.66
  -4   2  -2  226.40    3.16
   4  -2   3  704.39    7.93
  -4  -2  -3  704.43    7.72
   4  -2   3  680.21    7.75
   4  -2   3  675.02    7.20
  -4  -2  -3  695.88    7.81
   4   2   3  683.64    7.87
  -4  -2  -3  693.41    7.30
   4  -2   3  684.70    7.94
   4   2   3  696.91    7.65
  -4   2  -3  690.03    7.73
   4  -2   4 1560.80   16.36
  -4  -2  -4 1594.66   16.31
  -4  -2  -4 1547.40   16.31
   4  -2   4 1581.91   16.29
  -4  -2  -4 1575.10   16.33
   4  -2   4 1551.40   16.54
   4   2   4 1583.20   16.22
  -4  -2  -4 1542.95   15.84
   4   2   4 1547.18   16.40
   4  -2   5   23.95    0.97
  -4  -2  -5   25.69    1.02
  -4  -2  -5   25.37    1.01
   4  -2   5   25.01    1.00
  -4  -2  -5   24.53    0.87
   4   2   5   24.75    0.98
   4  -2   6 2859.34   29.24
  -4  -2  -6 2884.85   29.44
   4  -2   6 2952.88   29.45
  -4  -2  -6 2901.99   29.41
  -4  -2  -6 2878.39   29.01
   4   2   6 2873.09   29.36
   4  -2   7  291.44    4.44
  -4  -2  -7  292.11    4.40
   4  -2   7  291.28    4.79
   4   2   7  286.96    4.71
   4  -2   7  297.70    4.66
  -4  -2  -7  292.31    4.57
   4  -2   8  258.61    3.12
   4   2   8  256.83    3.11
   4  -2   8  258.79    3.16
   4  -2   8  260.75    4.68
   4   2   8  258.37    4.56
  -4  -2  -8  257.05    4.26
   4  -2   8  257.54    3.15
  -4   2  -8  260.12    3.10
   4  -2   8  256.01    4.20
   4  -2   8  268.44    4.56
  -4  -2  -8  261.35    4.39
   4   2   8  261.89    4.50
   4   2   9    8.19    0.42
   4  -2   9    7.85    0.39
   4  -2   9    7.90    0.41
  -4  -2  -9    7.64    0.37
   4  -2   9    7.71    0.44
   4  -2   9    7.93    0.85
  -4  -2  -9    7.95    0.73
   4   2   9    7.05    0.79
   4  -2   9    8.65    0.44
  -4   2  -9    7.70    0.39
  -4   2  -9    8.45    0.43
  -4  -2  -9    7.54    0.80
   4  -2   9    7.44    0.67
   4  -2   9    6.21    0.73
  -4  -2  -9    6.96    0.72
   4   2   9    6.72    0.75
   4   2  10    8.14    0.47
   4  -2  10    8.01    0.42
   4  -2  10    8.16    0.46
  -4  -2 -10    9.04    0.43
   4  -2  10   11.01    1.01
   4   2  10    8.80    0.91
  -4  -2 -10    9.50    0.84
   4  -2  10    9.23    0.49
  -4   2 -10    9.05    0.47
  -4  -2 -10    9.60    0.94
   4  -2  10   12.09    1.01
  -4  -2 -10   12.54    0.95
   4   2  10   12.31    1.01
   4   2  11  232.09    3.09
   4  -2  11  230.85    3.10
  -4   2 -11  228.80    3.05
  -4   2 -11  229.67    2.97
   4  -2  11  226.66    3.07
   4   2  11  225.26    3.01
  -4  -2 -11  233.05    3.06
   4   2  11  230.70    3.13
   4   2  11  221.42    4.74
   4  -2  11  222.99    4.81
  -4  -2 -11  224.40    4.53
   4   2  11  236.35    4.86
   4  -2  11  232.70    4.83
  -4  -2 -11  227.77    4.48
  -4  -2 -11  222.08    4.77
   4   2  12  304.82    5.92
   4  -2  12  305.43    5.91
   4  -2  12  299.05    6.19
  -4  -2 -12  291.18    5.37
  -4  -2 -12  304.41    3.85
   4  -2  12  305.30    3.98
  -4  -2 -12  302.60    5.89
  -4  -2 -12  317.01    4.05
   4   2  12  315.45    3.95
   4  -2  12  312.39    3.94
  -4   2 -12  319.13    3.90
  -4  -2 -12  299.22    3.84
  -4   2 -12  306.58    3.79
   4  -2  12  308.74    3.90
   4   2  12  306.16    3.83
  -4  -2 -12  310.15    3.90
   4   2  12  307.09    3.95
   4   2  12  300.83    5.83
   4  -2  12  313.08    6.01
  -4  -2 -12  303.72    5.61
   4  -2  12  301.02    3.93
   4   2  12  306.07    3.98
  -4   2 -12  301.44    3.93
  -4  -2 -13    0.34    0.28
  -4   2 -13    0.54    0.31
  -4   2 -13    0.53    0.27
  -4  -2 -13    0.29    0.32
   4  -2  13    0.20    0.28
   4   2  13    0.16    0.26
   4  -2  13    0.42    0.33
   4   2  13    0.39    0.32
   4  -2  13    0.36    0.31
  -4   2 -13    0.20    0.29
  -4  -2 -13    0.15    0.26
   4  -2  13    0.55    0.32
  -4  -2 -13    0.28    0.33
   4  -2  13    0.26    0.30
   4   2  13    0.10    0.30
   4   2  13    0.22    0.28
  -4   2 -13    0.42    0.31
  -4  -2 -14  278.40    3.58
  -4   2 -14  284.31    3.63
   4  -2  14  269.00    3.52
   4   2  14  267.85    3.46
  -4   2 -14  280.49    3.50
  -4  -2 -14  282.61    3.63
   4  -2  14  276.53    3.71
   4   2  14  277.10    3.67
  -4   2 -14  272.94    3.63
   4  -2  14  281.84    3.66
   4   2  14  283.10    3.68
   4  -2  14  281.81    3.68
  -4  -2 -14  280.35    3.77
   4   2  14  282.10    3.71
   4  -2  14  273.74    3.55
  -4   2 -14  278.93    3.65
   4   2  15   11.77    0.60
   4  -2  15   11.52    0.59
  -4   2 -15   11.70    0.57
  -4  -2 -15   11.26    0.55
   4  -2  15   11.22    0.51
  -4  -2 -15   11.90    0.57
  -4   2 -15   11.16    0.50
   4   2  15   11.25    0.59
   4  -2  15   11.40    0.60
  -4   2 -15   11.53    0.55
   4  -2  15   11.32    0.55
   4   2  15   12.24    0.58
  -4  -2 -15   11.42    0.62
  -4   2 -15   11.21    0.61
   4   2  15   11.09    0.57
   4  -2  15   11.08    0.51
  -4   2 -15   11.32    0.56
   4   2  16   10.74    0.52
  -4  -2 -16    9.66    0.53
  -4   2 -16   10.89    0.54
  -4  -2 -16   10.30    0.48
  -4   2 -16   11.81    0.52
  -4   2 -16   10.44    0.44
  -4  -2 -16   11.08    0.52
   4   2  16   11.41    0.53
   4  -2  16   11.00    0.53
   4   2  16   10.44    0.50
  -4   2 -16   10.12    0.46
   4  -2  16   10.65    0.50
   4   2  16   11.05    0.52
   4   2  16   10.80    0.54
   4  -2  16   10.96    0.53
  -4  -2 -17    2.43    0.26
   4  -2  17    2.06    0.27
   4   2  17    2.43    0.28
  -4  -2 -17    1.95    0.25
  -4   2 -17    2.03    0.25
  -4  -2 -17    2.41    0.26
  -4   2 -17    2.42    0.27
   4  -2  17    2.42    0.26
   4   2  17    1.90    0.28
   4  -2  17    1.92    0.27
   4   2  17    2.26    0.28
  -4  -2 -17    2.53    0.31
  -4   2 -17    1.91    0.27
  -4  -2 -18    8.98    0.35
  -4  -2 -18    8.94    0.38
   4   2  18    9.59    0.36
  -4   2 -18    8.55    0.33
  -4  -2 -18    9.01    0.34
  -4   2 -18    9.15    0.34
   4  -2  18    7.91    0.31
  -4  -2 -18    8.50    0.33
  -4   2 -18    8.67    0.34
   4   2  18    8.62    0.35
   4  -2  18    8.69    0.35
   4  -2  19    6.00    0.19
   4   2  19    6.59    0.20
  -4  -4  19   30.25    0.58
  -4   4  19   31.13    0.56
   4  -4 -18   41.70    0.80
  -4   4  18   42.11    0.70
   4  -4 -18   39.69    0.79
  -4   4  18   41.06    0.69
  -4   4  17    3.36    0.26
  -4  -4  17    3.15    0.26
  -4   4  17    3.38    0.26
  -4  -4  17    3.10    0.26
  -4   4  17    3.02    0.28
   4  -4 -17    2.99    0.26
   4  -4 -17    2.85    0.30
  -4  -4  16    1.40    0.25
   4  -4 -16    1.98    0.33
  -4  -4  16    1.59    0.25
  -4   4  16    1.44    0.25
  -4  -4  16    1.90    0.27
  -4   4  16    1.79    0.29
   4  -4 -16    1.73    0.27
  -4   4  15   24.26    0.70
  -4  -4  15   26.28    0.76
  -4  -4  15   25.06    0.76
   4  -4 -15   26.65    0.84
  -4   4  15   25.40    0.73
  -4  -4  15   25.73    0.75
   4  -4 -15   25.66    0.78
  -4   4  15   25.31    0.74
  -4   4  15   26.39    0.81
  -4   4  14  104.38    1.71
  -4  -4  14  102.10    1.78
  -4  -4  14  102.11    1.74
   4  -4 -14  103.02    1.84
   4  -4 -14  106.80    1.80
  -4   4  14  107.21    1.82
  -4   4  14  103.89    1.75
  -4   4  14  100.56    1.69
  -4  -4  14  102.53    1.72
  -4  -4  13    0.04    0.30
  -4   4  13    0.46    0.45
  -4  -4  13    0.26    0.24
  -4   4  13    0.06    0.21
  -4  -4  13    0.01    0.23
  -4  -4  13    0.14    0.22
  -4  -4  13    0.11    0.31
  -4  -4  13    0.22    0.28
  -4   4  13    0.40    0.25
  -4   4  13    0.02    0.27
   4  -4 -13    0.56    0.28
  -4   4  13    0.01    0.25
  -4   4  12   64.13    1.31
   4  -4 -12   63.32    1.29
  -4  -4  12   56.50    1.31
  -4   4  12   52.52    1.13
  -4  -4  12   53.58    1.16
  -4  -4  12   54.49    2.33
  -4   4  12   54.05    2.18
  -4  -4  12   58.98    1.18
   4   4 -12   56.79    2.13
  -4  -4  12   54.21    1.25
  -4  -4  12   57.79    1.26
  -4  -4  12   55.63    1.19
   4  -4 -12   61.35    2.46
  -4   4  12   61.03    1.25
  -4  -4  12   52.13    2.10
  -4   4  12   51.44    2.04
  -4   4  11   16.95    0.64
  -4  -4  11   15.36    0.65
  -4   4  11   16.67    0.65
  -4  -4  11   15.36    0.57
   4   4 -11   13.81    1.05
   4  -4 -11   16.73    1.27
  -4  -4  11   14.53    0.58
  -4   4  11   12.89    1.00
  -4  -4  11   13.31    1.05
  -4  -4  11   13.92    1.21
   4  -4 -11   12.62    1.02
  -4  -4  10  517.36    5.76
   4  -4 -10  525.76    5.77
   4   4 -10  522.73    7.44
  -4   4  10  537.08    5.94
  -4   4  10  537.74    5.89
   4  -4 -10  515.93    8.10
  -4  -4  10  523.54    7.58
  -4   4  10  535.92    7.52
  -4   4   9    1.45    0.41
  -4  -4   9    2.06    0.46
  -4   4   9    1.38    0.27
  -4  -4   9    1.42    0.23
   4  -4  -9    1.37    0.25
   4   4  -9    1.43    0.43
  -4   4   9    1.57    0.52
  -4   4   9    1.19    0.25
  -4  -4   9    1.43    0.23
   4  -4  -9    1.54    0.40
   4  -4  -9    1.34    0.50
  -4  -4   8 1674.95   17.83
  -4   4   8 1671.40   17.74
  -4   4   8 1626.37   16.31
   4  -4  -8 1633.33   16.22
   4   4  -8 1641.26   17.63
   4  -4  -8 1642.35   18.21
  -4   4   8 1669.04   18.24
  -4   4   8 1643.62   16.23
  -4  -4   8 1631.40   16.17
   4  -4  -8 1624.21   18.55
  -4  -4   8 1674.76   18.56
   4  -4  -8 1636.40   17.72
  -4  -4   8 1691.31   18.54
  -4   4   7  119.96    2.71
  -4   4   7  114.25    2.24
   4  -4  -7  119.94    2.78
   4   4  -7  115.07    2.36
  -4  -4   7  122.10    2.49
  -4   4   7  127.12    2.51
  -4   4   7  119.28    1.73
  -4  -4   7  111.21    2.74
  -4  -4   7  124.72    2.88
   4  -4  -7  125.07    2.62
  -4   4   6  185.70    3.06
  -4  -4   6  185.69    3.08
   4  -4  -6  199.87    3.61
   4   4  -6  194.49    3.02
  -4   4   6  194.24    3.45
  -4   4   6  197.72    3.05
  -4  -4   6  187.36    3.53
   4  -4  -6  185.62    3.33
  -4   4   6  192.39    3.62
  -4   4   5    3.87    0.38
  -4  -4   5    3.86    0.39
   4  -4  -5    4.57    0.56
   4   4  -5    4.60    0.38
  -4   4   5    4.41    0.51
  -4  -4   5    4.33    0.52
   4   4  -5    4.76    0.48
  -4   4   5    4.18    0.55
  -4   4   4   22.81    0.76
  -4  -4   4   22.16    0.76
   4   4  -4   19.32    0.64
   4  -4  -4   19.82    1.00
  -4   4   4   18.78    0.89
  -4  -4   4   20.29    0.94
  -4  -4   4   21.27    0.60
   4  -4  -4   20.30    0.95
   4  -4  -4   18.52    0.96
  -4   4   4   19.96    0.96
   4   4  -4   20.07    0.82
  -4  -4   3   32.82    0.87
  -4   4   3   32.99    0.86
  -4   4   3   31.01    1.09
   4  -4  -3   31.39    1.20
   4   4  -3   31.25    0.70
  -4  -4   3   32.63    1.13
  -4  -4   3   32.37    0.65
  -4  -4   3   34.38    1.18
  -4  -4   3   33.56    0.87
  -4   4   3   32.01    1.17
   4   4  -3   33.32    0.98
   4  -4  -3   32.13    1.17
  -4  -4   2  210.47    2.80
  -4   4   2  215.95    2.89
   4   4  -2  216.71    3.15
  -4   4   2  207.85    3.26
   4  -4  -2  209.94    3.48
  -4  -4   2  221.90    2.77
  -4  -4   2  225.00    3.40
  -4  -4   2  215.89    3.29
  -4  -4   2  218.16    3.01
  -4   4   2  214.40    3.39
   4  -4  -2  219.11    3.52
   4   4  -2  216.51    3.01
  -4   4   1  167.78    2.79
  -4   4   1  161.55    2.26
  -4  -4   1  155.79    2.19
   4   4  -1  171.04    2.61
  -4   4   1  164.46    2.73
  -4  -4   1  164.98    2.40
  -4  -4   1  167.96    2.76
  -4  -4   1  161.35    2.64
  -4  -4   1  165.86    2.58
   4  -4  -1  167.90    2.94
   4   4  -1  168.68    2.44
  -4   4   1  164.97    2.80
  -4   4   0  271.86    3.83
  -4   4   0  257.04    3.25
  -4  -4   0  253.60    3.18
  -4   4   0  270.25    3.80
   4   4   0  271.42    3.67
   4  -4   0  270.00    3.98
  -4   4   0  270.02    3.93
  -4  -4   0  273.81    3.80
  -4  -4   0  274.15    3.76
  -4  -4   0  264.69    3.59
  -4   4   0  269.66    3.88
   4  -4   0  265.02    4.00
   4   4   0  272.62    3.48
  -4   4  -1  173.07    2.89
  -4   4  -1  175.21    2.46
  -4  -4  -1  177.96    2.42
   4  -4   1  180.67    3.03
   4   4   1  181.91    2.83
  -4   4  -1  181.14    3.04
   4  -4   1  181.30    2.65
  -4  -4  -1  182.98    2.96
  -4  -4  -1  183.30    2.84
  -4  -4  -1  184.54    2.45
  -4   4  -1  181.51    2.98
   4   4   1  180.98    2.64
  -4   4  -2 1154.89   11.97
  -4  -4  -2 1093.78   11.41
  -4   4  -2 1102.35   11.45
   4  -4   2 1148.69   12.15
  -4   4  -2 1123.88   12.21
   4   4   2 1129.33   11.95
  -4  -4  -2 1098.36   12.07
   4  -4   2 1114.68   11.60
  -4  -4  -2 1098.74   11.97
  -4   4  -2 1137.16   12.14
   4  -4   2 1136.62   12.31
   4   4   2 1112.76   11.68
  -4  -4  -2 1150.03   11.59
  -4   4  -3   19.88    0.85
  -4  -4  -3   19.10    0.74
  -4   4  -3   19.65    0.75
  -4  -4  -3   18.58    0.58
   4  -4   3   22.62    0.95
   4   4   3   19.16    0.88
   4   4   3   19.82    0.97
  -4   4  -3   21.32    0.97
   4  -4   3   17.35    0.73
  -4  -4  -3   18.43    0.90
  -4   4  -3   19.52    0.92
   4  -4   3   20.09    0.97
   4   4   3   18.49    0.80
  -4  -4  -3   20.41    0.82
  -4   4  -4  736.46    8.72
   4  -4   4  724.77    8.72
  -4  -4  -4  729.65    8.47
   4  -4   4  697.13    8.10
  -4  -4  -4  709.73    8.73
   4  -4   4  716.59    8.45
   4   4   4  712.59    8.58
  -4  -4  -4  698.33    7.79
  -4   4  -4  740.84    8.82
   4   4   4  717.99    8.81
  -4   4  -4  727.09    8.35
  -4  -4  -5    0.29    0.28
   4  -4   5    0.02    0.29
  -4   4  -5    0.19    0.32
   4  -4   5    0.04    0.23
  -4  -4  -5   -0.02    0.34
  -4  -4  -5    0.01    0.19
  -4   4  -5    0.30    0.31
   4  -4   5    0.10    0.25
   4   4   5   -0.08    0.31
  -4   4  -5    0.24    0.27
  -4   4  -6  569.97    7.55
   4  -4   6  548.66    7.37
  -4  -4  -6  575.74    7.54
   4   4   6  558.71    7.53
  -4  -4  -6  559.95    6.87
   4  -4   6  536.39    6.99
  -4   4  -6  591.68    7.69
  -4  -4  -6  580.93    7.67
   4  -4   6  565.15    7.01
  -4  -4  -6  588.97    7.66
   4   4   7  124.20    1.79
   4  -4   7  121.56    1.78
   4  -4   7  117.93    1.82
  -4  -4  -7  121.55    1.77
  -4   4  -7  121.88    2.91
  -4  -4  -7  121.05    2.49
   4   4   7  127.21    2.96
   4   4   7  120.08    2.92
   4  -4   7  117.31    2.44
   4  -4   7  122.68    1.84
  -4  -4  -7  122.97    1.75
  -4   4  -7  122.31    1.74
   4  -4   7  122.94    2.73
  -4  -4  -7  126.65    2.88
  -4  -4  -7  121.61    2.92
  -4  -4  -7  126.17    2.92
   4  -4   8   38.96    0.90
   4   4   8   40.30    0.92
  -4  -4  -8   38.97    0.89
   4  -4   8   37.26    0.94
  -4   4  -8   39.33    1.67
  -4  -4  -8   38.67    1.42
   4   4   8   41.10    1.71
   4   4   8   39.94    1.69
   4  -4   8   39.13    0.94
  -4  -4  -8   40.30    0.90
  -4   4  -8   38.47    0.87
   4  -4   8   37.14    1.45
  -4  -4  -8   41.72    1.72
  -4  -4  -8   39.88    1.68
   4  -4   9   47.56    1.03
   4   4   9   49.25    1.09
  -4  -4  -9   49.05    1.05
   4  -4   9   48.22    1.11
  -4   4  -9   48.63    1.96
  -4  -4  -9   46.53    1.67
   4   4   9   47.07    1.94
   4  -4   9   48.33    1.12
  -4  -4  -9   50.27    1.06
  -4   4  -9   47.24    1.03
  -4  -4  -9   48.65    1.94
  -4  -4  -9   48.22    1.93
   4  -4   9   48.24    2.12
   4   4  10  309.59    3.90
   4  -4  10  298.20    3.74
  -4   4 -10  310.41    3.81
   4   4  10  316.94    3.95
   4  -4  10  317.43    3.94
  -4  -4 -10  316.90    3.85
  -4  -4 -10  312.70    3.81
   4  -4  10  316.63    3.97
  -4  -4 -10  303.32    5.21
  -4   4 -10  307.19    5.74
   4   4  10  303.55    5.77
  -4  -4 -10  328.28    5.77
   4  -4  10  329.94    6.29
   4   4  10  323.42    5.85
  -4  -4 -10  318.94    5.82
  -4  -4 -11   67.02    2.44
   4  -4  11   67.58    2.70
   4   4  11   65.60    2.48
   4  -4  11   67.03    1.38
  -4  -4 -11   65.40    2.48
   4  -4  11   65.35    1.45
   4   4  11   69.69    1.42
  -4   4 -11   69.76    1.35
   4  -4  11   67.22    1.41
   4   4  11   67.53    1.43
  -4  -4 -11   66.95    1.37
  -4  -4 -11   67.04    1.32
  -4   4 -11   67.44    2.50
  -4  -4 -11   65.41    2.20
   4   4  11   64.95    2.47
   4   4  11   66.35    1.43
  -4   4 -11   65.91    1.39
   4  -4  12  151.79    2.32
  -4   4 -12  146.14    3.81
  -4  -4 -12  144.75    3.85
   4  -4  12  146.40    2.40
  -4  -4 -12  149.06    2.19
  -4   4 -12  148.06    2.26
   4  -4  12  146.75    2.32
  -4  -4 -12  148.75    2.29
   4   4  12  147.72    2.24
   4   4  12  154.89    2.40
  -4  -4 -12  144.87    2.18
   4   4  12  145.26    3.84
  -4   4 -12  137.30    3.81
  -4   4 -12  149.13    2.32
  -4  -4 -12  137.46    3.63
   4  -4  12  144.54    4.13
   4   4  12  146.08    3.90
   4   4  12  150.40    2.35
  -4  -4 -12  146.15    2.40
   4   4  13   68.72    1.45
  -4  -4 -13   68.93    1.50
   4   4  13   66.88    1.33
   4  -4  13   68.76    1.42
  -4  -4 -13   71.94    1.43
  -4  -4 -13   67.01    1.29
   4   4  13   69.45    1.46
   4  -4  13   65.91    1.39
   4  -4  13   66.69    1.49
  -4   4 -13   68.07    1.38
  -4  -4 -13   68.62    1.33
  -4   4 -13   67.41    1.41
   4   4  13   69.59    1.40
   4  -4  13   68.18    1.40
   4   4  14  325.66    4.04
  -4  -4 -14  324.90    4.13
  -4   4 -14  327.49    3.96
  -4  -4 -14  316.39    3.85
  -4  -4 -14  305.17    3.94
   4   4  14  307.09    3.79
   4  -4  14  321.31    3.95
   4  -4  14  327.70    4.10
   4   4  14  326.58    4.04
   4  -4  14  306.33    3.89
   4  -4  14  323.72    4.10
   4  -4  14  327.62    3.97
   4   4  14  318.62    3.95
  -4   4 -14  322.77    3.97
   4   4  15    2.10    0.29
   4  -4  15    1.43    0.28
   4   4  15    1.40    0.32
  -4  -4 -15    1.67    0.35
  -4  -4 -15    1.68    0.27
  -4   4 -15    1.51    0.29
   4  -4  15    1.71    0.28
   4   4  15    1.51    0.31
   4  -4  15    1.61    0.33
  -4  -4 -15    1.70    0.27
  -4   4 -15    1.74    0.27
  -4   4 -15    1.79    0.31
   4   4  15    1.94    0.34
   4  -4  15    1.68    0.34
  -4   4 -15    1.30    0.28
   4   4  15    1.68    0.32
   4   4  16   45.19    0.91
   4  -4  16   43.43    0.90
   4  -4  16   46.29    1.00
   4   4  16   43.78    0.96
  -4   4 -16   46.58    0.90
  -4  -4 -16   45.32    0.88
   4  -4  16   46.37    0.98
   4  -4  16   44.50    0.99
   4   4  16   46.04    0.99
  -4  -4 -16   44.03    1.01
  -4   4 -16   45.26    0.97
  -4   4 -16   45.39    0.93
   4   4  16   45.16    0.99
  -4  -4 -16   44.41    0.88
  -4   4 -16   46.18    0.95
   4   4  17    4.99    0.29
   4  -4  17    5.05    0.31
  -4   4 -17    4.60    0.25
   4   4  17    5.02    0.31
  -4   4 -17    5.18    0.30
   4   4  17    5.49    0.32
  -4  -4 -17    5.25    0.34
  -4   4 -17    5.41    0.29
   4   4  17    5.00    0.27
   4  -4  17    5.46    0.31
   4  -4  17    5.33    0.32
  -4  -4 -18  181.75    2.02
  -4  -4 -18  180.81    2.07
  -4  -6  18    2.91    0.18
   4  -6 -18    3.27    0.16
  -4   6  18    3.08    0.15
   4  -6 -17    1.22    0.19
  -4  -6  17    0.99    0.20
  -4  -6  17    0.95    0.16
   4  -6 -17    1.15    0.22
  -4  -6  16   80.86    1.29
  -4  -6  16   80.01    1.28
  -4  -6  16   80.91    1.35
  -4   6  16   78.07    1.28
   4  -6 -16   81.67    1.31
  -4   6  16   78.11    1.28
  -4  -6  15    5.44    0.37
  -4  -6  15    5.57    0.42
  -4  -6  15    5.33    0.39
   4  -6 -15    5.25    0.38
  -4   6  15    4.81    0.36
  -4   6  15    4.78    0.37
   4  -6 -14  293.35    3.71
  -4  -6  14  292.44    3.63
  -4  -6  14  290.23    3.67
  -4  -6  14  296.95    3.70
  -4  -6  14  292.72    3.74
  -4   6  14  292.54    3.67
  -4   6  14  287.01    3.64
   4  -6 -14  294.64    3.66
  -4   6  14  287.31    3.62
  -4   6  14  281.45    3.50
  -4   6  13   11.27    0.57
  -4  -6  13   11.99    0.57
  -4  -6  13   11.49    0.59
  -4  -6  13   11.09    0.56
   4  -6 -13   11.18    0.51
  -4   6  13   11.05    0.58
  -4   6  13   11.49    0.57
   4  -6 -13   11.10    0.56
  -4  -6  13   11.36    0.62
  -4  -6  12   50.27    1.26
  -4   6  12   50.83    1.20
   4  -6 -12   50.52    1.13
  -4  -6  12   53.92    1.11
  -4  -6  12   51.59    1.24
  -4  -6  12   51.28    1.19
  -4  -6  12   54.22    1.20
  -4   6  12   47.53    1.16
  -4   6  12   48.44    1.18
   4  -6 -12   50.47    1.18
  -4   6  11   44.79    1.12
   4   6 -11   41.09    1.89
   4  -6 -11   45.38    2.14
  -4  -6  11   42.43    1.00
  -4  -6  11   42.85    1.11
  -4  -6  11   40.77    1.06
  -4  -6  11   42.96    1.07
   4  -6 -11   44.29    1.10
  -4   6  11   43.25    1.10
  -4  -6  11   41.52    1.13
  -4   6  11   43.43    1.12
   4  -6 -11   44.90    1.08
  -4   6  11   44.18    2.03
  -4  -6  11   44.25    1.12
   4  -6 -11   41.21    1.96
  -4  -6  11   43.48    2.13
  -4   6  10    0.96    0.29
  -4   6  10    0.38    0.27
  -4  -6  10    0.29    0.25
   4  -6 -10    0.15    0.28
  -4  -6  10    0.36    0.30
  -4   6  10    0.52    0.30
   4  -6 -10    0.49    0.28
   4  -6 -10    0.59    0.52
   4   6 -10    0.66    0.45
  -4  -6  10    0.24    0.23
  -4  -6  10    0.18    0.23
  -4  -6  10    0.22    0.27
  -4  -6  10    0.44    0.29
   4  -6 -10    1.33    0.58
  -4  -6  10    0.44    0.27
  -4  -6  10    1.35    0.61
  -4   6   9    6.51    0.46
   4  -6  -9    6.80    0.45
  -4   6   9    5.93    0.80
  -4  -6   9    4.95    0.77
  -4  -6   9    6.46    0.91
   4  -6  -9    7.29    0.80
  -4  -6   9    6.00    0.39
  -4  -6   9    5.80    0.41
   4   6  -9    5.31    0.72
   4  -6  -9    6.22    0.84
  -4   6   9    7.18    0.45
  -4   6   8  994.45   10.31
  -4  -6   8  964.55   10.15
  -4   6   8 1001.62   10.36
   4  -6  -8 1005.75   10.36
  -4   6   8  986.75   12.62
   4  -6  -8  984.91   12.83
   4  -6  -8  968.72   10.20
  -4  -6   8  997.60   10.23
  -4  -6   8  990.98   10.27
  -4  -6   8 1038.41   12.93
  -4  -6   8 1014.20   12.85
   4  -6  -8 1007.01   12.44
   4   6  -8  984.84   12.25
   4  -6  -8  993.01   12.90
  -4   6   7   26.62    0.76
  -4   6   7   27.29    0.79
  -4  -6   7   27.26    0.72
  -4   6   7   27.74    0.76
   4  -6  -7   27.49    0.79
  -4   6   7   26.69    1.42
   4  -6  -7   27.69    1.51
  -4   6   7   26.29    1.22
   4  -6  -7   26.91    0.74
  -4  -6   7   28.65    0.76
  -4  -6   7   27.92    0.75
  -4  -6   7   28.50    1.51
  -4  -6   7   27.27    1.46
   4  -6  -7   27.78    1.43
   4   6  -7   27.63    1.33
   4  -6  -7   28.05    1.49
  -4   6   6  200.56    2.62
  -4  -6   6  192.51    2.53
  -4   6   6  207.37    2.67
  -4   6   6  203.93    2.61
   4  -6  -6  201.68    2.67
  -4   6   6  201.02    4.05
   4  -6  -6  204.97    4.24
   4  -6  -6  198.92    2.60
  -4  -6   6  195.02    2.56
  -4  -6   6  189.90    2.56
  -4  -6   6  197.78    4.09
  -4  -6   6  198.94    4.00
   4  -6  -6  196.39    4.02
   4   6  -6  200.96    3.76
   4  -6  -6  199.26    4.10
  -4   6   5    2.30    0.29
  -4  -6   5    2.43    0.25
  -4   6   5    2.29    0.26
   4  -6  -5    2.38    0.29
  -4   6   5    2.00    0.47
   4   6  -5    2.09    0.44
   4  -6  -5    1.66    0.52
   4  -6  -5    2.44    0.28
  -4  -6   5    2.23    0.26
  -4  -6   5    2.24    0.24
  -4  -6   5    1.88    0.46
   4  -6  -5    2.40    0.55
   4   6  -5    1.91    0.42
   4  -6  -5    2.13    0.49
   4  -6  -4  202.81    3.86
   4   6  -4  201.85    3.54
  -4  -6   4  192.25    2.48
  -4  -6   4  186.15    2.47
   4   6  -4  211.76    3.73
   4  -6  -4  201.71    4.04
  -4   6   4  187.20    3.74
   4  -6  -4  208.16    2.59
  -4  -6   4  186.50    2.99
  -4  -6   4  196.24    3.67
  -4   6   4  206.36    2.59
  -4   6   3   87.07    1.44
   4  -6  -3   90.18    1.46
   4   6  -3   90.57    2.26
  -4   6   3   90.35    2.36
   4  -6  -3   90.50    1.46
  -4  -6   3   89.46    1.40
  -4  -6   3   94.32    2.24
  -4  -6   3   91.70    1.97
   4  -6  -3   90.54    2.32
   4   6  -3   89.38    2.11
   4  -6  -3   91.96    2.49
  -4  -6   2  968.64   10.54
  -4  -6   2 1021.59   11.79
  -4  -6   2  975.83   11.22
  -4  -6   2  978.49   11.10
   4  -6  -2  995.85   11.94
   4   6  -2 1010.91   11.51
  -4   6   2  945.76   11.64
   4  -6  -2  984.12   11.94
   4   6  -2  978.35   11.18
   4  -6  -2  988.11   11.54
   4  -6  -1    6.03    0.69
  -4   6   1    4.91    0.61
   4   6  -1    6.11    0.61
  -4   6   1    5.56    0.60
  -4  -6   1    8.67    0.75
  -4  -6   1    8.52    0.66
  -4  -6   1    7.65    0.54
   4   6  -1    5.54    0.54
   4  -6  -1    5.94    0.70
   4   6   0   41.07    1.45
  -4   6   0   39.39    1.49
   4  -6   0   37.16    1.47
  -4   6   0   39.71    1.43
  -4  -6   0   41.35    1.50
   4  -6   0   39.40    1.33
  -4  -6   0   39.26    1.41
  -4  -6   0   39.23    1.28
   4   6   0   38.03    1.30
   4   6   1  200.35    3.66
  -4   6  -1  199.26    3.75
   4  -6   1  202.99    3.75
   4   6   1  198.65    3.43
   4  -6   1  200.40    3.90
  -4   6  -1  203.37    3.57
   4  -6   1  204.91    3.45
  -4  -6  -1  210.66    3.76
  -4  -6  -1  211.26    3.73
  -4  -6  -1  210.79    3.54
  -4   6  -2   10.89    0.85
   4   6   2    9.81    0.78
   4  -6   2   10.42    0.79
  -4   6  -2    9.57    0.78
  -4  -6  -2    9.65    0.53
   4  -6   2   10.93    0.87
   4   6   2   10.37    0.72
  -4  -6  -2   11.68    0.45
  -4   6  -2   11.62    0.46
   4  -6   2    9.22    0.66
  -4  -6  -2    8.80    0.77
  -4  -6  -2    7.81    0.68
  -4   6  -2   10.67    0.74
   4  -6   3    8.78    0.43
  -4   6  -3    7.90    0.38
  -4   6  -3    7.19    0.63
  -4  -6  -3    8.06    0.38
   4   6   3    7.31    0.71
   4   6   3    8.33    0.79
   4  -6   3    7.27    0.67
  -4   6  -3    7.76    0.74
   4  -6   3    5.71    0.57
   4  -6   3    6.81    0.61
  -4  -6  -3    7.39    0.72
  -4  -6  -3    6.16    0.67
   4  -6   3    7.44    0.76
   4   6   3    6.88    0.63
  -4  -6  -3    7.81    0.55
   4  -6   3    8.28    0.42
   4  -6   4  489.17    5.35
   4  -6   4  484.91    5.34
  -4  -6  -4  482.83    5.25
   4  -6   4  458.30    5.28
  -4   6  -4  484.98    6.40
   4   6   4  476.42    6.89
   4   6   4  482.17    7.08
   4  -6   4  466.39    6.52
  -4   6  -4  480.49    6.96
  -4  -6  -4  490.00    5.30
   4  -6   4  486.52    5.26
   4  -6   4  455.91    5.14
   4  -6   4  472.27    6.58
   4  -6   4  470.94    6.38
  -4  -6  -4  486.76    6.92
   4   6   4  468.08    6.59
   4  -6   4  481.99    6.99
  -4  -6  -4  491.09    6.31
   4  -6   5    3.50    0.34
   4   6   5    3.36    0.32
   4  -6   5    3.35    0.33
   4  -6   5    3.77    0.33
  -4  -6  -5    3.28    0.31
   4   6   5    2.63    0.53
   4  -6   5    3.28    0.48
  -4   6  -5    3.54    0.59
  -4   6  -5    3.23    0.27
  -4  -6  -5    3.53    0.33
   4  -6   5    3.18    0.29
   4  -6   5    2.90    0.27
  -4  -6  -5    3.27    0.60
   4  -6   5    4.18    0.54
   4  -6   5    3.13    0.56
  -4  -6  -5    3.51    0.62
   4  -6   5    3.42    0.59
  -4  -6  -5    4.21    0.52
   4  -6   6  840.60    8.77
   4   6   6  838.60    8.77
  -4  -6  -6  824.67    8.51
   4  -6   6  815.48    8.77
   4   6   6  839.01   10.80
  -4   6  -6  812.28   10.79
   4   6   6  826.07   10.96
  -4   6  -6  841.39    8.58
  -4  -6  -6  830.48    8.73
   4  -6   6  821.08    8.59
   4  -6   6  819.49    8.62
  -4  -6  -6  824.16    8.61
  -4  -6  -6  815.34   10.77
   4  -6   6  845.08   10.78
   4  -6   6  813.33   10.10
  -4  -6  -6  859.20   10.96
   4  -6   6  811.12   10.54
  -4  -6  -6  854.46   10.38
   4   6   7    1.77    0.29
  -4  -6  -7    1.90    0.25
   4  -6   7    2.96    0.34
  -4  -6  -7    2.02    0.30
  -4   6  -7    2.14    0.52
   4   6   7    1.65    0.54
   4   6   7    1.73    0.56
  -4   6  -7    1.67    0.25
   4  -6   7    1.49    0.30
  -4  -6  -7    1.84    0.30
  -4  -6  -7    1.39    0.25
   4  -6   7    1.33    0.27
   4  -6   7    1.11    0.47
  -4  -6  -7    1.24    0.49
  -4  -6  -7    2.03    0.49
   4  -6   7    2.14    0.50
  -4   6  -7    1.88    0.54
   4  -6   8    5.25    0.41
   4   6   8    5.49    0.43
  -4   6  -8    5.03    0.35
   4  -6   8    6.64    0.46
  -4  -6  -8    6.79    0.40
  -4  -6  -8    5.31    0.41
   4  -6   8    5.21    0.44
   4   6   8    7.20    0.86
  -4   6  -8    4.36    0.71
   4   6   8    4.82    0.76
  -4  -6  -8    4.37    0.33
   4  -6   8    5.32    0.38
  -4   6  -8    5.41    0.78
  -4  -6  -8    4.53    0.67
  -4  -6  -8    4.83    0.76
   4  -6   8    4.53    0.74
  -4  -6  -8    4.66    0.71
  -4  -6  -9   50.73    1.14
  -4  -6  -9   52.21    2.07
  -4   6  -9   50.55    2.12
   4  -6   9   50.23    1.13
  -4  -6  -9   50.37    1.17
  -4  -6  -9   50.09    1.20
   4   6   9   50.21    1.19
   4  -6   9   50.66    1.15
  -4   6  -9   50.49    1.08
  -4  -6  -9   49.57    1.07
   4  -6   9   50.00    1.23
   4   6   9   50.04    1.20
  -4  -6  -9   51.45    1.16
   4  -6   9   51.17    1.21
   4   6   9   47.31    2.08
  -4   6  -9   49.90    2.11
   4   6   9   46.34    2.10
   4   6   9   49.52    1.18
   4  -6   9   45.78    1.07
  -4   6  -9   47.22    1.10
  -4  -6  -9   50.68    2.16
   4  -6   9   48.41    2.20
   4  -6  10   53.70    1.19
  -4  -6 -10   52.52    1.18
  -4  -6 -10   55.84    2.22
  -4   6 -10   59.21    2.33
  -4  -6 -10   54.77    1.26
   4   6  10   55.54    1.28
  -4   6 -10   56.14    1.17
   4  -6  10   54.04    1.19
  -4  -6 -10   56.66    1.20
   4   6  10   56.85    1.31
   4  -6  10   55.94    1.31
   4  -6  10   57.10    1.32
  -4  -6 -10   57.83    1.26
  -4   6 -10   53.55    2.25
   4   6  10   56.76    2.34
   4  -6  10   61.71    1.28
   4  -6  10   60.10    1.38
  -4   6 -10   58.56    1.23
   4   6  10   59.17    1.31
  -4  -6 -10   60.21    2.37
   4  -6  10   60.32    2.53
   4  -6  11   15.17    0.70
   4   6  11   15.28    0.69
  -4  -6 -11   15.36    0.62
  -4  -6 -11   15.59    0.64
   4  -6  11   15.48    0.70
   4   6  11   15.68    0.70
   4  -6  11   15.13    0.62
   4  -6  11   14.55    0.70
   4  -6  11   15.32    0.66
   4   6  11   16.14    0.69
  -4  -6 -11   15.86    0.68
   4   6  11   14.64    0.67
  -4   6 -11   13.75    0.59
  -4   6 -11   16.17    0.61
   4  -6  12  247.49    3.36
  -4  -6 -12  244.81    3.21
   4   6  12  244.59    3.35
  -4  -6 -12  243.96    3.22
   4   6  12  242.04    3.40
   4   6  12  245.86    3.35
  -4  -6 -12  243.11    3.33
  -4   6 -12  246.28    3.26
  -4   6 -12  247.41    3.14
   4  -6  12  245.53    3.28
   4   6  13   20.26    0.75
   4   6  13   18.40    0.63
  -4  -6 -13   20.16    0.69
   4  -6  13   20.24    0.72
   4  -6  13   21.74    0.74
  -4  -6 -13   19.79    0.68
   4   6  13   20.26    0.75
  -4  -6 -13   19.84    0.74
  -4   6 -13   20.22    0.69
  -4   6 -13   20.33    0.65
   4  -6  14  182.26    2.54
  -4  -6 -14  192.24    2.55
   4   6  14  190.30    2.62
  -4  -6 -14  185.42    2.45
  -4  -6 -14  192.82    2.55
   4  -6  14  194.04    2.60
   4   6  14  192.35    2.63
  -4  -6 -14  186.68    2.63
  -4   6 -14  185.84    2.48
  -4   6 -14  188.52    2.44
  -4  -6 -15    0.78    0.23
   4   6  15    0.84    0.24
   4   6  15    0.73    0.28
  -4   6 -15    0.85    0.26
   4  -6  15    0.78    0.28
  -4  -6 -15    0.78    0.24
   4   6  15    0.71    0.24
  -4  -6 -15    0.72    0.26
   4  -6  15    0.84    0.24
  -4   6 -15    0.33    0.19
   4   6  16    2.52    0.27
  -4   6 -16    2.95    0.24
   4  -6  16    2.41    0.24
   4  -6  16    2.30    0.27
  -4  -6 -16    2.57    0.24
   4   6  16    2.68    0.25
  -4   6 -16    2.39    0.22
  -4  -6 -16    2.36    0.23
  -4   6 -16    2.77    0.25
   4   6  16    2.65    0.24
  -4  -6 -17    1.81    0.16
   4  -6  17    1.96    0.19
   4  -8 -17    3.09    0.14
  -4   8  16   58.62    0.91
  -4  -8  16   56.66    0.88
   4  -8 -16   62.86    0.93
   4  -8 -16   64.43    0.94
   4  -8 -15    3.81    0.29
  -4  -8  15    3.45    0.29
  -4   8  15    3.33    0.29
   4  -8 -15    3.50    0.28
   4  -8 -15    3.33    0.26
   4  -8 -14  226.83    2.82
   4  -8 -14  218.35    2.70
  -4   8  14  224.75    2.76
  -4  -8  14  227.39    2.87
  -4   8  14  218.36    2.79
  -4   8  14  231.32    2.89
   4  -8 -14  226.42    2.81
  -4  -8  14  229.37    2.90
   4  -8 -14  229.39    2.82
   4  -8 -13    0.88    0.25
   4  -8 -13    0.84    0.25
  -4   8  13    0.95    0.26
  -4  -8  13    0.60    0.24
  -4  -8  13    0.67    0.30
  -4   8  13    0.93    0.27
   4  -8 -13    0.79    0.28
  -4  -8  13    1.13    0.32
   4  -8 -13    0.82    0.27
  -4  -8  12    0.64    0.33
   4  -8 -12    0.96    0.30
   4  -8 -12    0.92    0.29
   4  -8 -12    1.00    0.28
  -4   8  12    1.31    0.31
  -4  -8  12    0.87    0.26
  -4  -8  12    0.58    0.23
  -4  -8  12    0.71    0.31
  -4   8  12    1.49    0.31
   4  -8 -12    1.97    0.34
   4  -8 -12    0.67    0.29
  -4  -8  12    0.47    0.27
  -4   8  11   29.77    0.88
   4  -8 -11   29.84    0.89
  -4   8  11   28.30    0.87
  -4  -8  11   28.04    0.82
  -4  -8  11   28.33    0.91
  -4  -8  11   29.00    0.79
  -4  -8  11   29.27    0.88
  -4  -8  11   27.16    0.82
   4  -8 -11   30.29    0.89
  -4   8  11   27.90    0.86
   4  -8 -11   28.71    0.84
  -4  -8  11   29.50    0.90
   4  -8 -11   28.26    0.83
  -4  -8  11   29.49    0.94
  -4   8  10   23.55    0.81
   4  -8 -10   22.59    0.82
  -4   8  10   22.41    0.80
  -4  -8  10   23.58    0.80
  -4  -8  10   24.00    0.78
  -4  -8  10   22.47    0.83
  -4  -8  10   21.36    0.76
   4  -8 -10   22.06    0.80
  -4   8  10   22.09    0.79
  -4  -8  10   22.64    0.80
   4  -8 -10   23.21    0.76
   4  -8 -10   22.19    0.71
  -4  -8   9   24.39    0.82
  -4   8   9   25.61    0.85
  -4  -8   9   24.60    0.80
   4  -8  -9   25.23    0.84
  -4   8   9   26.03    0.85
  -4  -8   9   26.24    0.85
   4  -8  -9   24.75    0.79
  -4   8   9   24.79    0.84
   4  -8  -9   24.39    0.86
   4  -8  -9   23.80    0.77
  -4  -8   9   24.82    0.83
   4  -8  -9   24.34    0.79
  -4  -8   8  167.52    2.50
  -4  -8   8  166.02    4.19
  -4  -8   8  160.05    3.99
   4  -8  -8  168.60    4.13
  -4   8   8  164.18    2.50
  -4  -8   8  168.86    2.49
   4  -8  -8  160.34    4.05
  -4  -8   8  167.58    2.47
  -4  -8   8  161.22    2.49
   4  -8  -8  171.31    2.52
  -4   8   8  159.38    2.49
   4  -8  -8  165.24    2.46
  -4   8   8  170.04    2.53
   4  -8  -8  168.75    2.56
   4   8  -8  155.84    3.87
  -4   8   8  160.14    4.12
  -4  -8   8  172.76    2.52
   4  -8  -8  165.74    2.41
   4  -8  -8  162.19    2.40
  -4   8   7   68.52    1.40
  -4  -8   7   65.98    1.35
   4   8  -7   55.25    2.13
   4  -8  -7   63.04    2.39
  -4  -8   7   62.03    1.32
  -4  -8   7   64.28    1.37
  -4   8   7   64.34    1.38
   4  -8  -7   65.67    1.37
  -4   8   7   64.47    1.39
   4  -8  -7   65.54    1.41
   4   8  -7   60.12    2.30
  -4   8   7   64.96    2.50
   4  -8  -7   65.46    2.60
   4  -8  -7   60.73    1.26
  -4  -8   7   64.79    1.35
  -4  -8   7   62.10    2.45
  -4  -8   7   60.54    2.30
   4  -8  -7   62.01    2.45
  -4  -8   6  327.83    3.99
   4   8  -6  304.36    5.50
   4  -8  -6  316.34    5.83
  -4  -8   6  319.59    3.98
   4  -8  -6  329.02    4.06
   4  -8  -6  321.39    3.92
  -4  -8   6  317.88    3.83
  -4   8   6  318.94    4.07
  -4   8   6  324.56    3.92
  -4   8   6  296.97    5.55
   4  -8  -6  321.31    6.21
  -4   8   6  316.04    6.00
   4   8  -6  303.90    5.71
  -4  -8   6  326.29    4.06
  -4   8   6  320.12    4.04
   4  -8  -6  315.56    3.88
  -4  -8   6  326.28    4.00
  -4  -8   6  320.87    6.04
  -4  -8   6  304.82    5.58
   4  -8  -6  317.66    6.08
   4  -8  -5  100.00    1.76
   4  -8  -5   99.64    1.68
  -4  -8   5   93.26    1.59
  -4   8   5   99.02    1.65
   4   8  -5   95.01    2.83
  -4   8   5   96.98    3.01
  -4   8   5  101.18    1.76
  -4  -8   5   95.16    1.69
  -4  -8   5   96.84    2.99
  -4  -8   5   91.91    2.65
   4  -8  -5   95.70    3.05
   4  -8  -5   95.88    2.82
   4   8  -5   92.62    2.66
   4  -8  -4   90.90    1.64
  -4  -8   4   89.80    1.53
   4  -8  -4   89.35    1.58
   4  -8  -4   86.35    1.60
  -4   8   4   86.70    1.51
   4   8  -4   85.07    2.64
  -4   8   4   82.10    2.72
   4  -8  -4   86.09    2.86
  -4   8   4   90.15    1.62
  -4  -8   4   82.63    1.53
   4  -8  -4   77.47    2.72
   4   8  -4   86.82    2.50
   4  -8  -4   85.48    2.57
  -4  -8   3    0.74    0.26
   4  -8  -3    0.77    0.30
  -4  -8   3    0.60    0.20
   4  -8  -3    0.64    0.27
  -4   8   3    0.75    0.24
  -4   8   3    0.67    0.46
   4  -8  -3    0.93    0.27
  -4   8   3    0.47    0.46
   4   8  -3    0.23    0.41
   4  -8  -3    0.04    0.47
  -4   8   3    0.51    0.27
   4  -8  -3    0.62    0.38
   4   8  -3    0.61    0.38
   4  -8  -3    0.92    0.53
  -4   8   2  467.48    7.13
  -4   8   2  454.98    5.16
   4  -8  -2  465.00    5.27
   4   8  -2  461.23    7.12
  -4   8   2  435.38    7.23
   4  -8  -2  458.92    7.43
   4  -8  -2  437.21    6.67
   4   8  -2  452.86    6.79
  -4  -8   2  463.07    5.23
  -4  -8   2  447.51    6.60
  -4   8   2  459.23    5.29
  -4  -8   2  446.85    5.09
   4  -8  -2  463.90    5.30
  -4  -8   2  458.53    5.22
   4  -8  -2  460.74    5.32
   4  -8  -1   54.16    1.14
  -4   8   1   51.76    1.09
  -4   8   1   62.20    2.12
   4  -8  -1   52.95    2.10
  -4   8   1   50.88    2.08
   4   8  -1   51.15    2.00
  -4  -8   1   50.49    1.07
  -4  -8   1   51.05    1.13
   4  -8  -1   50.97    1.17
  -4   8   1   49.08    1.14
  -4  -8   1   57.91    1.18
  -4  -8   1   62.55    2.24
   4  -8  -1   58.82    2.00
  -4  -8   1   56.80    1.94
   4   8  -1   53.64    1.90
   4  -8  -1   49.15    1.75
   4  -8   0  581.42    6.42
  -4  -8   0  579.58    6.26
  -4   8   0  579.19    6.35
   4  -8   0  575.08    6.39
  -4   8   0  561.52    6.22
  -4  -8   0  557.33    6.05
  -4   8   0  574.24    8.07
   4  -8   0  570.23    6.25
   4  -8   0  570.19    8.37
  -4   8   0  536.21    8.38
   4   8   0  570.87    8.29
   4  -8   0  570.62    6.34
   4  -8   0  555.40    6.15
  -4  -8   0  585.32    8.45
   4  -8   0  570.73    7.97
  -4  -8   0  580.88    8.13
  -4  -8   0  559.37    7.53
   4   8   0  552.48    7.88
  -4  -8  -1   14.07    0.57
   4  -8   1   14.40    0.62
   4  -8   1   14.24    0.63
  -4   8  -1   12.92    0.58
  -4   8  -1   12.88    0.97
  -4  -8  -1   13.34    0.50
  -4   8  -1   13.41    0.55
   4  -8   1   13.63    0.54
   4   8   1   12.24    1.05
   4  -8   1   14.45    1.08
  -4   8  -1   10.83    1.02
   4  -8   1   14.09    0.61
   4  -8   1   13.70    0.54
  -4  -8  -1   14.33    1.11
  -4  -8  -1   13.34    1.05
   4  -8   1   14.38    1.00
  -4  -8  -1   13.88    0.96
   4  -8   1   12.73    1.12
   4   8   1   14.16    1.00
   4  -8   2   89.19    1.60
  -4   8  -2   87.89    1.61
  -4  -8  -2   87.99    1.56
  -4   8  -2   85.02    2.39
  -4  -8  -2   89.42    1.49
   4  -8   2   87.70    1.47
  -4   8  -2   86.38    1.51
   4  -8   2   81.31    2.50
  -4   8  -2   88.23    2.78
   4   8   2   91.32    2.75
   4  -8   2   90.25    1.63
   4  -8   2   91.20    1.54
   4  -8   2   92.39    2.51
  -4  -8  -2  100.06    2.85
  -4  -8  -2   93.45    2.76
  -4  -8  -2   92.30    2.55
   4  -8   2   87.49    2.81
   4   8   2   88.60    2.53
  -4   8  -3    3.45    0.37
  -4  -8  -3    3.08    0.35
   4  -8   3    3.25    0.35
  -4  -8  -3    3.46    0.33
  -4   8  -3    3.49    0.33
   4   8   3    2.93    0.67
   4  -8   3    3.11    0.57
  -4   8  -3    2.66    0.61
   4   8   3    3.23    0.66
   4  -8   3    3.29    0.37
   4  -8   3    3.80    0.59
  -4  -8  -3    4.72    0.74
  -4  -8  -3    4.91    0.76
  -4  -8  -3    4.00    0.67
   4  -8   3    2.99    0.67
   4   8   3    3.93    0.61
  -4   8  -4  168.55    2.43
   4  -8   4  162.91    2.48
   4  -8   4  166.16    2.38
   4  -8   4  160.12    2.47
  -4  -8  -4  161.85    2.34
  -4   8  -4  165.03    2.34
  -4   8  -4  157.18    3.90
   4   8   4  160.15    3.88
   4   8   4  158.97    3.98
   4  -8   4  157.56    2.27
   4  -8   4  157.69    3.88
   4   8   4  152.29    3.55
   4  -8   4  156.15    3.44
  -4  -8  -4  158.55    3.86
  -4  -8  -4  161.53    3.77
  -4   8  -5    2.24    0.33
   4   8   5    2.56    0.32
  -4   8  -5    2.54    0.34
   4  -8   5    2.41    0.30
   4  -8   5    2.12    0.61
  -4  -8  -5    2.73    0.33
  -4  -8  -5    2.80    0.34
   4  -8   5    3.22    0.33
   4   8   5    2.50    0.37
  -4   8  -5    2.54    0.36
  -4  -8  -5    2.78    0.35
   4  -8   5    2.19    0.32
   4  -8   5    2.79    0.39
   4  -8   5    2.57    0.38
  -4  -8  -5    2.76    0.35
  -4   8  -5    3.07    0.34
  -4   8  -5    2.64    0.61
  -4   8  -5    4.23    0.77
   4   8   5    2.25    0.60
   4  -8   5    2.71    0.34
  -4  -8  -5    3.26    0.65
  -4   8  -6  576.65    6.41
   4   8   6  579.60    6.47
  -4   8  -6  565.45    6.43
   4  -8   6  557.41    8.47
   4   8   6  587.32    6.55
  -4  -8  -6  581.64    6.40
  -4  -8  -6  582.00    6.52
   4  -8   6  562.54    6.31
   4  -8   6  588.40    6.60
   4  -8   6  571.69    6.60
  -4  -8  -6  583.42    6.49
  -4   8  -6  578.70    6.40
  -4   8  -6  579.69    8.92
   4   8   6  572.83    8.82
   4   8   6  557.50    8.95
  -4   8  -6  555.65    8.56
   4  -8   6  579.52    6.38
  -4  -8  -6  567.42    6.38
  -4  -8  -6  580.84    6.39
  -4  -8  -6  589.63    8.86
  -4  -8  -6  575.80    8.88
   4  -8   6  553.17    6.26
   4  -8   6  572.98    6.40
  -4  -8  -6  569.71    6.23
   4  -8   7    8.13    0.53
  -4  -8  -7    9.25    0.54
  -4  -8  -7    8.53    0.44
   4  -8   7    7.95    0.45
  -4   8  -7    8.70    0.50
  -4   8  -7    9.80    0.52
  -4   8  -7    9.73    1.06
   4   8   7    8.16    0.99
   4   8   7    8.38    0.99
  -4   8  -7    7.05    0.87
   4   8   7    8.90    0.53
  -4   8  -7    9.11    0.51
   4   8   7    8.83    0.55
  -4  -8  -7    8.73    0.50
  -4  -8  -7    8.73    0.50
   4  -8   7    8.03    0.48
  -4  -8  -7    8.03    0.47
  -4  -8  -7    8.35    0.96
  -4  -8  -7    8.91    0.99
   4  -8   8   16.04    0.72
  -4   8  -8   15.43    0.65
   4  -8   8   16.78    0.71
  -4  -8  -8   17.15    0.62
   4  -8   8   17.25    0.67
  -4  -8  -8   16.49    0.64
   4  -8   8   15.72    0.70
  -4  -8  -8   15.46    0.64
   4   8   8   15.81    0.70
  -4   8  -8   15.46    0.63
   4   8   8   16.26    0.69
   4  -8   8   14.92    0.59
  -4  -8  -8   16.31    0.58
  -4   8  -8   16.96    0.65
   4   8   9    5.68    0.50
   4  -8   9    5.34    0.48
  -4  -8  -9    5.83    0.47
  -4   8  -9    5.58    0.44
   4  -8   9    6.39    0.46
  -4  -8  -9    6.24    0.40
  -4  -8  -9    5.97    0.45
   4  -8   9    6.47    0.51
   4  -8   9    6.00    0.46
  -4  -8  -9    5.89    0.45
   4   8   9    6.03    0.49
   4  -8   9    5.52    0.39
  -4   8  -9    6.41    0.44
  -4  -8  -9    5.82    0.39
   4   8   9    5.91    0.47
   4   8  10   45.24    1.14
   4  -8  10   40.88    1.12
   4   8  10   40.38    1.10
  -4  -8 -10   41.34    0.91
  -4  -8 -10   41.36    1.07
  -4   8 -10   42.86    1.03
   4  -8  10   36.94    0.99
  -4  -8 -10   38.44    1.00
   4  -8  10   38.07    1.05
   4  -8  10   42.21    1.02
  -4  -8 -10   43.27    1.06
   4   8  10   44.13    1.12
   4  -8  10   39.32    0.97
  -4  -8 -10   38.06    0.89
  -4   8 -10   39.04    0.95
   4  -8  11   33.07    0.84
  -4  -8 -11   33.50    0.92
  -4   8 -11   34.88    0.90
  -4  -8 -11   33.47    0.89
   4  -8  11   34.55    0.91
   4  -8  11   35.08    0.97
   4   8  11   34.77    0.97
   4  -8  11   32.94    0.97
  -4  -8 -11   31.64    0.78
  -4  -8 -11   32.92    0.90
   4   8  11   33.98    0.96
   4   8  11   34.11    0.98
  -4  -8 -11   32.57    0.78
  -4   8 -11   31.94    0.81
   4   8  12  242.46    3.15
   4  -8  12  238.88    3.16
   4  -8  12  233.26    2.98
   4  -8  12  241.28    3.08
  -4  -8 -12  242.24    3.03
   4  -8  12  245.22    3.17
  -4  -8 -12  238.04    3.08
  -4   8 -12  243.06    3.06
   4   8  12  249.38    3.19
  -4  -8 -12  243.85    3.11
  -4   8 -12  240.29    3.01
   4  -8  12  226.38    2.89
   4   8  12  246.79    3.22
   4   8  13   14.92    0.57
   4  -8  13   14.40    0.55
  -4   8 -13   14.17    0.52
  -4  -8 -13   15.42    0.54
   4   8  13   15.33    0.58
  -4  -8 -13   14.42    0.54
   4  -8  13   14.86    0.54
  -4  -8 -13   14.60    0.52
   4  -8  13   14.98    0.58
   4  -8  13   14.00    0.47
   4   8  13   15.24    0.61
  -4   8 -13   14.77    0.49
   4   8  14   49.76    0.97
  -4  -8 -14   49.85    0.95
   4  -8  14   52.70    0.95
   4  -8  14   51.27    0.97
  -4  -8 -14   51.47    0.91
   4  -8  14   50.97    0.98
   4   8  14   50.23    1.02
   4   8  14   49.05    0.94
  -4   8 -14   50.59    0.93
  -4  -8 -15    6.24    0.26
   4  -8  15    6.57    0.30
  -4   8 -15    5.83    0.29
  -4  -8 -15    5.85    0.24
  -4  -8 -15    5.93    0.29
   4  -8  16    0.55    0.10
  -4  10  14  105.25    1.35
   4 -10 -14  100.95    1.32
  -4 -10  14  101.77    1.34
  -4 -10  13    1.18    0.23
   4 -10 -13    1.15    0.21
  -4 -10  13    1.54    0.25
  -4  10  13    1.22    0.22
   4 -10 -13    1.29    0.19
  -4  10  13    1.13    0.20
  -4 -10  12    0.12    0.23
  -4 -10  12    0.13    0.25
   4 -10 -12    0.15    0.21
  -4  10  12    0.68    0.20
  -4  10  12    0.03    0.22
  -4  10  12    0.35    0.22
   4 -10 -12    0.18    0.20
  -4 -10  11   11.91    0.48
  -4  10  11   12.60    0.52
  -4  10  11   11.42    0.49
  -4  10  11   12.52    0.54
  -4 -10  11   11.65    0.48
   4 -10 -11   12.75    0.53
  -4  10  10   29.06    0.79
   4 -10 -10   27.92    0.83
  -4 -10  10   27.60    0.78
  -4 -10  10   28.06    0.83
   4 -10 -10   27.97    0.74
  -4  10  10   26.89    0.78
  -4 -10  10   28.53    0.79
  -4  10  10   27.58    0.79
   4 -10 -10   28.62    0.79
  -4 -10  10   29.31    0.83
  -4  10  10   27.91    0.83
  -4  10   9    0.34    0.30
   4 -10  -9    0.29    0.26
   4 -10  -9    0.04    0.29
  -4 -10   9    0.43    0.28
  -4 -10   9   -0.03    0.27
  -4  10   9    0.63    0.28
  -4  10   9    0.36    0.27
  -4  10   9    0.32    0.26
  -4 -10   9    0.20    0.27
  -4 -10   9    0.50    0.33
   4 -10  -9    0.49    0.28
  -4 -10   9    0.50    0.32
  -4  10   8  414.57    4.88
   4 -10  -8  394.40    4.92
  -4 -10   8  412.16    4.90
  -4 -10   8  418.39    4.93
  -4  10   8  412.99    4.80
  -4 -10   8  409.33    4.92
  -4  10   8  401.15    4.88
   4 -10  -8  411.43    4.89
  -4 -10   8  414.99    4.89
   4 -10  -8  417.43    4.81
  -4  10   7    4.14    0.42
  -4 -10   7    4.15    0.45
   4 -10  -7    4.46    0.40
  -4 -10   7    3.44    0.40
  -4 -10   7    4.42    0.45
  -4  10   7    4.07    0.37
  -4  10   7    3.63    0.41
   4 -10  -7    3.82    0.38
  -4  10   7    4.02    0.43
   4 -10  -7    3.99    0.41
  -4 -10   6   86.36    1.57
  -4  10   6   86.86    1.68
   4 -10  -6   85.18    1.57
   4 -10  -6   87.30    1.69
  -4  10   6   86.96    1.64
   4 -10  -6   85.74    1.67
  -4 -10   6   83.40    1.63
  -4  10   6   84.10    1.65
  -4 -10   6   86.26    1.67
  -4  10   6   83.58    1.50
   4 -10  -6   82.70    1.55
  -4 -10   6   83.98    1.63
  -4 -10   6   81.35    1.47
  -4 -10   5   29.68    0.87
  -4  10   5   28.74    0.93
   4 -10  -5   29.81    0.87
   4 -10  -5   29.17    0.96
  -4  10   5   29.88    0.93
   4 -10  -5   31.05    0.94
  -4 -10   5   28.25    0.76
  -4 -10   5   29.24    0.84
   4 -10  -5   31.16    0.89
  -4 -10   5   29.99    0.93
  -4  10   5   29.13    0.94
  -4 -10   5   29.92    0.95
  -4 -10   4    3.61    0.42
   4 -10  -4    3.21    0.42
   4 -10  -4    3.23    0.39
   4 -10  -4    3.03    0.39
  -4 -10   4    3.93    0.39
  -4  10   4    3.81    0.42
   4 -10  -4    3.58    0.37
  -4  10   4    3.33    0.40
  -4 -10   4    2.71    0.36
   4 -10  -4    3.00    0.38
  -4 -10   4    2.77    0.32
   4 -10  -3   10.24    0.61
   4 -10  -3   10.08    0.59
  -4  10   3   10.66    0.59
   4 -10  -3   11.03    0.58
  -4 -10   3    9.45    0.53
  -4  10   3   10.52    0.59
   4 -10  -3   10.43    0.54
  -4 -10   3   10.31    0.50
   4 -10  -3   12.09    0.59
  -4 -10   3   11.53    0.57
   4 -10  -2  242.45    4.92
  -4 -10   2  245.68    3.19
  -4  10   2  248.76    3.37
   4 -10  -2  238.94    3.15
   4 -10  -2  247.34    3.24
  -4 -10   2  248.92    3.37
   4 -10  -2  243.56    3.39
  -4 -10   2  239.40    3.13
  -4  10   2  250.07    3.36
   4 -10  -2  249.99    3.30
   4 -10  -2  238.08    5.23
   4  10  -2  226.82    5.03
   4 -10  -2  247.03    3.24
  -4 -10   2  230.75    3.08
  -4 -10   2  249.12    3.27
   4 -10  -1    2.14    0.58
   4 -10  -1    2.13    0.69
  -4 -10   1    0.98    0.30
  -4  10   1    1.14    0.31
   4 -10  -1    1.98    0.31
  -4  10   1    1.07    0.60
  -4 -10   1    1.53    0.33
  -4 -10   1    1.60    0.35
  -4 -10   1    2.01    0.31
   4 -10  -1    1.54    0.38
   4 -10  -1    1.65    0.38
  -4  10   1    1.45    0.34
  -4  10   1    0.99    0.49
   4 -10  -1    1.57    0.31
   4 -10  -1    1.12    0.55
  -4  10   1    1.29    0.58
   4  10  -1    1.64    0.59
  -4 -10   1    2.12    0.36
   4 -10  -1    1.80    0.34
  -4 -10   1    1.53    0.29
  -4 -10   0    7.70    0.46
  -4  10   0    8.41    0.52
  -4  10   0    7.30    0.98
   4 -10   0    8.65    0.46
   4 -10   0    9.34    0.49
  -4 -10   0    8.12    0.53
  -4 -10   0    8.67    0.52
   4 -10   0    8.93    0.57
   4 -10   0    9.13    0.58
  -4  10   0    8.07    0.54
  -4 -10   0    7.96    0.44
   4 -10   0   11.37    0.57
  -4 -10   0    9.26    0.53
   4 -10   0    8.35    0.47
   4  10   0    6.83    0.93
   4 -10   0    6.91    0.87
  -4  10   0    7.62    0.98
  -4 -10   0    8.83    1.05
   4 -10   0    8.67    0.91
   4 -10   0    8.86    1.05
  -4 -10   0    8.48    0.91
  -4 -10   0    8.63    0.52
   4 -10   1   37.55    1.06
  -4 -10  -1   37.25    1.00
  -4  10  -1   36.00    1.02
   4 -10   1   34.95    1.06
  -4 -10  -1   34.80    0.94
  -4 -10  -1   33.33    0.86
   4 -10   1   35.05    0.96
  -4 -10  -1   35.03    0.86
   4 -10   1   34.15    0.88
  -4  10  -1   33.85    1.89
   4  10   1   34.45    1.85
   4 -10   1   34.44    0.90
  -4 -10  -1   34.27    0.92
  -4  10  -1   37.54    1.02
   4 -10   1   34.59    0.93
   4 -10   1   32.25    1.86
  -4 -10  -1   32.65    1.72
  -4 -10  -2    7.04    0.43
   4 -10   2    5.85    0.44
  -4 -10  -2    7.07    0.45
  -4  10  -2    8.39    0.53
   4 -10   2    7.07    0.43
   4 -10   2    7.05    0.50
  -4 -10  -2    7.68    0.51
  -4  10  -2    6.97    0.50
  -4 -10  -2    6.41    0.41
  -4 -10  -2    6.33    0.45
   4 -10   2    6.90    0.47
  -4 -10  -3   13.41    0.61
   4 -10   3   13.73    0.63
  -4 -10  -3   12.91    0.54
  -4  10  -3   14.08    0.58
  -4 -10  -3   14.28    0.59
   4 -10   3   13.50    0.62
  -4 -10  -3   12.85    0.62
  -4 -10  -3   14.03    0.59
   4 -10   3   13.39    0.57
  -4  10  -3   15.12    0.68
  -4 -10  -3   14.74    0.61
   4  10   3   14.48    0.61
  -4  10  -3   15.45    0.67
   4 -10   3   14.70    0.65
  -4  10  -3   14.53    0.67
  -4 -10  -3   14.65    0.66
   4 -10   4  166.98    2.47
   4 -10   4  175.69    2.67
  -4  10  -4  173.53    2.58
  -4 -10  -4  164.85    2.53
   4 -10   4  171.05    2.64
  -4 -10  -4  170.00    2.45
  -4  10  -4  160.23    2.35
   4 -10   4  165.71    2.49
  -4 -10  -4  166.33    2.50
   4  10   4  172.34    2.61
  -4 -10  -4  158.08    2.30
   4 -10   4  166.29    2.36
  -4  10  -4  175.97    2.57
   4  10   4  170.66    2.47
  -4  10  -4  176.17    2.51
  -4 -10  -4  163.55    2.31
  -4 -10  -4  164.97    2.41
   4 -10   4  159.48    2.27
   4 -10   4  165.94    2.47
   4 -10   5    6.07    0.43
   4 -10   5    6.52    0.52
  -4  10  -5    5.99    0.47
  -4 -10  -5    6.48    0.44
  -4  10  -5    5.81    0.40
   4 -10   5    6.30    0.47
  -4 -10  -5    5.89    0.46
   4 -10   5    5.89    0.51
   4  10   5    5.97    0.48
  -4  10  -5    6.43    0.47
   4  10   5    6.02    0.46
  -4  10  -5    6.26    0.45
  -4 -10  -5    6.12    0.40
   4 -10   5    5.11    0.37
  -4 -10  -5    5.50    0.44
   4 -10   5    6.10    0.47
  -4 -10  -6  233.74    3.20
   4 -10   6  226.19    3.21
  -4  10  -6  233.58    3.18
   4 -10   6  232.31    3.28
  -4 -10  -6  231.43    3.13
  -4  10  -6  223.77    2.98
   4 -10   6  231.97    3.17
  -4 -10  -6  233.33    3.09
   4  10   6  239.67    3.23
  -4  10  -6  234.09    3.10
   4  10   6  230.23    3.09
  -4  10  -6  233.43    3.07
  -4 -10  -6  225.73    2.90
  -4 -10  -6  228.27    3.03
  -4 -10  -7    3.44    0.32
  -4 -10  -7    4.06    0.39
  -4  10  -7    3.71    0.37
  -4 -10  -7    3.32    0.39
  -4  10  -7    3.54    0.34
  -4 -10  -7    3.99    0.38
   4 -10   7    3.99    0.42
   4 -10   7    2.79    0.33
   4  10   7    3.37    0.41
  -4 -10  -7    3.10    0.30
  -4  10  -7    3.35    0.36
   4  10   7    3.02    0.36
  -4  10  -7    3.44    0.40
   4 -10   7    3.60    0.40
  -4  10  -8   13.30    0.54
  -4 -10  -8   13.56    0.50
  -4 -10  -8   14.62    0.62
  -4  10  -8   15.29    0.56
  -4 -10  -8   13.88    0.56
   4 -10   8   14.66    0.64
  -4 -10  -8   14.90    0.56
   4  10   8   14.31    0.64
  -4 -10  -8   14.10    0.50
  -4  10  -8   15.13    0.56
   4  10   8   15.92    0.63
   4 -10   8   15.37    0.63
  -4  10  -8   14.81    0.63
   4  10   9   12.79    0.60
   4 -10   9   12.86    0.61
  -4  10  -9   12.65    0.50
  -4 -10  -9   13.37    0.54
   4 -10   9   13.18    0.59
  -4 -10  -9   14.18    0.50
  -4  10  -9   14.40    0.60
   4 -10   9   12.87    0.54
   4  10   9   13.23    0.60
  -4  10  -9   13.97    0.51
   4  10   9   13.43    0.58
   4 -10  10   41.49    0.99
   4  10  10   41.94    0.99
  -4 -10 -10   42.69    0.97
  -4  10 -10   40.48    0.86
   4 -10  10   44.10    1.00
  -4 -10 -10   42.44    0.89
  -4  10 -10   42.42    0.96
   4  10  10   41.61    0.97
   4 -10  10   42.34    0.90
   4  10  10   41.27    0.96
  -4 -10 -11    0.08    0.20
   4  10  11    0.08    0.21
  -4  10 -11    0.17    0.17
  -4 -10 -11    0.31    0.19
   4 -10  11    0.19    0.23
   4 -10  11    0.19    0.21
  -4  10 -11    0.26    0.18
   4 -10  11    0.13    0.19
   4  10  11    0.26    0.21
   4  10  11    0.12    0.22
   4  10  11    0.17    0.24
  -4  10 -11    0.09    0.20
   4  10  12   71.66    1.15
   4  10  12   68.53    1.11
  -4 -10 -12   69.69    1.11
   4 -10  12   65.39    1.02
  -4  10 -12   72.16    1.12
   4  10  12   68.21    1.12
  -4 -10 -12   65.02    0.99
  -4 -10 -13    3.73    0.18
   4  10  13    3.92    0.26
   4  10  14   50.99    0.71
   4 -12 -11    2.23    0.14
  -4  12  11    2.08    0.17
  -4 -12  11    2.25    0.17
  -4 -12  10   58.87    0.93
  -4  12  10   53.92    0.82
  -4 -12  10   56.58    0.85
   4 -12 -10   59.63    0.87
  -4  12  10   61.47    0.95
  -4 -12  10   61.44    0.97
  -4 -12   9    2.87    0.28
  -4  12   9    2.31    0.27
   4 -12  -9    2.57    0.22
   4 -12  -9    2.79    0.24
  -4 -12   9    3.12    0.26
  -4  12   9    2.30    0.19
  -4 -12   9    2.11    0.25
  -4 -12   9    2.48    0.26
   4 -12  -9    2.26    0.22
   4 -12  -8   55.97    1.03
  -4 -12   8   59.79    1.05
   4 -12  -8   57.10    1.06
  -4 -12   8   55.35    1.01
  -4 -12   8   58.68    1.07
  -4  12   8   52.37    0.87
  -4  12   8   53.40    1.00
   4 -12  -8   57.86    0.97
   4 -12  -8   56.46    1.01
  -4  12   8   55.92    1.09
  -4 -12   8   58.57    1.07
  -4  12   7    5.73    0.40
   4 -12  -7    6.05    0.34
   4 -12  -7    6.03    0.36
   4 -12  -7    5.76    0.37
  -4  12   7    5.13    0.32
   4 -12  -7    5.95    0.37
  -4 -12   7    5.56    0.34
  -4 -12   7    6.17    0.40
  -4  12   7    5.52    0.36
  -4 -12   7    6.19    0.40
  -4 -12   7    5.93    0.38
  -4  12   6   43.17    1.00
   4 -12  -6   42.80    0.87
   4 -12  -6   42.96    0.99
  -4  12   6   39.88    0.88
   4 -12  -6   42.13    0.94
  -4 -12   6   39.86    0.87
  -4 -12   6   42.54    0.95
  -4  12   6   41.64    0.95
  -4 -12   6   44.91    1.02
  -4 -12   6   44.30    0.98
  -4  12   5   25.47    0.78
  -4  12   5   27.37    0.79
   4 -12  -5   23.80    0.65
  -4  12   5   24.68    0.70
   4 -12  -5   23.87    0.71
  -4 -12   5   25.70    0.80
  -4  12   5   25.57    0.75
   4 -12  -5   24.15    0.76
  -4 -12   5   22.34    0.61
  -4 -12   5   25.43    0.76
  -4  12   4    2.86    0.36
  -4  12   4    3.18    0.38
   4 -12  -4    3.65    0.31
   4 -12  -4    3.10    0.37
  -4  12   4    2.93    0.32
   4 -12  -4    3.16    0.32
  -4  12   4    2.93    0.34
  -4 -12   4    2.54    0.37
  -4 -12   4    4.17    0.41
  -4 -12   4    3.67    0.32
  -4 -12   3    8.87    0.45
  -4  12   3    8.03    0.45
   4 -12  -3    8.41    0.43
  -4 -12   3    8.91    0.43
  -4  12   3    8.08    0.48
   4 -12  -3    8.31    0.42
  -4 -12   3    8.73    0.51
  -4  12   3    9.03    0.52
  -4  12   2    0.84    0.33
   4 -12  -2    0.79    0.24
   4 -12  -2    0.70    0.32
  -4  12   2    0.89    0.27
   4 -12  -2    0.64    0.23
  -4 -12   2    0.68    0.25
  -4 -12   2    0.88    0.31
   4 -12  -2    0.67    0.30
  -4 -12   2    0.83    0.26
   4 -12  -1   23.84    0.79
  -4 -12   1   24.12    0.68
   4 -12  -1   24.19    0.81
  -4  12   1   22.74    0.75
   4 -12  -1   22.59    0.75
  -4 -12   1   22.65    0.71
  -4 -12   1   25.39    0.80
   4 -12  -1   22.87    0.66
  -4  12   1   26.88    0.82
  -4 -12   1   22.97    0.73
   4 -12   0  228.52    3.11
  -4 -12   0  214.33    2.87
   4 -12   0  226.29    3.04
  -4  12   0  222.10    2.98
   4 -12   0  233.32    2.98
  -4 -12   0  227.54    2.96
  -4 -12   0  223.49    2.97
   4 -12   0  215.74    2.77
  -4  12   0  232.79    3.02
  -4 -12   0  233.76    2.99
   4 -12   1   11.90    0.56
  -4 -12  -1   11.07    0.52
   4 -12   1   11.08    0.59
  -4  12  -1   11.31    0.53
   4 -12   1   11.48    0.55
  -4 -12  -1   11.24    0.53
   4 -12   1   10.23    0.44
  -4 -12  -1   11.90    0.55
   4  12   1   11.05    0.57
  -4 -12  -1   10.95    0.53
  -4  12  -1   11.84    0.58
  -4  12  -1   11.28    0.54
  -4  12  -2   11.20    0.53
   4 -12   2    9.66    0.42
   4 -12   2   10.95    0.53
  -4  12  -2   11.13    0.55
  -4  12  -2   11.16    0.53
   4 -12   2   11.52    0.53
  -4 -12  -2   11.20    0.52
  -4 -12  -2   11.09    0.54
  -4 -12  -2   11.42    0.50
   4  12   2   10.83    0.56
  -4  12  -3   45.90    1.04
  -4 -12  -3   43.87    0.95
   4 -12   3   44.79    1.02
   4 -12   3   42.06    0.86
  -4  12  -3   46.44    1.01
  -4  12  -3   48.35    1.07
  -4 -12  -3   47.27    1.04
   4 -12   3   46.49    1.11
   4 -12   3   44.49    0.98
  -4 -12  -3   47.14    1.06
   4  12   3   45.86    1.08
  -4  12  -4  185.15    2.52
  -4 -12  -4  181.92    2.40
  -4  12  -4  187.20    2.43
  -4  12  -4  189.61    2.51
  -4 -12  -4  191.17    2.53
   4 -12   4  180.73    2.45
   4 -12   4  182.70    2.60
  -4 -12  -4  191.89    2.54
   4 -12   4  187.65    2.54
   4  12   4  180.69    2.57
   4 -12   5    0.85    0.26
   4  12   5    0.27    0.25
  -4  12  -5    0.48    0.25
  -4 -12  -5    0.89    0.22
  -4  12  -5    0.54    0.25
   4  12   5    0.61    0.23
   4 -12   5    0.82    0.25
  -4 -12  -5    0.65    0.23
  -4 -12  -5    0.65    0.25
   4 -12   5    0.52    0.27
  -4 -12  -5    0.73    0.29
  -4  12  -5    0.77    0.25
  -4 -12  -6  309.37    3.62
  -4  12  -6  318.00    3.59
   4  12   6  310.62    3.62
  -4 -12  -6  330.61    3.69
   4 -12   6  324.65    3.71
   4 -12   6  314.97    3.74
  -4  12  -6  312.25    3.70
  -4 -12  -6  305.38    3.56
  -4  12  -6  324.70    3.59
   4 -12   6  318.82    3.60
   4  12   6  314.45    3.76
   4 -12   7    5.26    0.28
   4  12   7    6.32    0.37
   4  12   7    5.77    0.38
  -4 -12  -7    5.99    0.33
   4  12   7    5.62    0.33
   4 -12   7    6.39    0.35
  -4 -12  -7    6.64    0.34
   4 -12   7    5.82    0.34
  -4  12  -7    5.96    0.34
  -4 -12  -7    6.51    0.36
  -4  12  -7    6.24    0.30
  -4 -12  -7    6.61    0.32
   4  12   8   12.19    0.45
   4  12   8   12.98    0.47
  -4 -12  -8   12.45    0.42
   4  12   8   12.69    0.44
   4 -12   8   14.24    0.46
  -4 -12  -8   13.45    0.40
  -4 -12  -8   14.22    0.45
   4 -12   8   14.84    0.45
  -4 -12  -8   12.22    0.38
  -4  12  -8   13.35    0.44
   4 -12   9    0.36    0.17
  -4 -12  -9    0.39    0.13
  -4 -12  -9    0.42    0.16
   4 -12   9    0.56    0.16
   4  12   9    0.28    0.16
   4  12  10    3.07    0.18
   4  12  10    2.58    0.16
  -4 -14   6   19.67    0.38
  -4  14   6   20.06    0.37
   4 -14  -6   19.92    0.35
  -4 -14   5    1.69    0.16
  -4  14   5    1.44    0.15
  -4  14   5    1.34    0.14
  -4 -14   5    1.63    0.16
   4 -14  -4    1.71    0.15
  -4  14   4    1.75    0.17
  -4 -14   4    1.81    0.18
  -4 -14   3    3.88    0.25
   4 -14  -3    3.44    0.22
  -4  14   3    3.97    0.24
  -4  14   3    3.27    0.22
  -4 -14   3    3.96    0.24
  -4 -14   2   44.11    0.76
  -4 -14   2   45.68    0.77
  -4  14   2   45.45    0.74
  -4  14   2   45.41    0.78
  -4 -14   1   35.81    0.65
  -4  14   1   35.08    0.63
  -4  14   1   36.44    0.69
   4 -14   0    7.94    0.33
  -4 -14   0    6.47    0.26
  -4  14   0    8.75    0.33
  -4  14   0    7.39    0.26
   4 -14   1    0.30    0.18
  -4 -14  -1    0.16    0.14
  -4  14  -1    0.34    0.14
  -4  14  -1    0.32    0.16
   4  14   1    0.23    0.10
   4 -14   2    1.12    0.18
  -4 -14  -2    0.95    0.16
  -4  14  -2    1.05    0.14
   4  14   2    0.65    0.12
  -4  14  -2    0.91    0.16
   4 -14   3    3.41    0.20
  -4 -14  -3    2.99    0.20
  -4 -14  -3    3.52    0.21
  -4  14  -3    2.89    0.16
  -4 -14  -4    4.67    0.21
   4 -14   4    4.26    0.17
   4 -14   5    0.12    0.08
  -4 -14  -5    0.08    0.09
  -5   1  20    0.18    0.09
  -5  -1  20    0.15    0.09
  -5  -1  19  140.17    1.80
  -5   1  19  147.06    1.80
  -5  -1  19  144.65    1.79
   5  -1 -19  134.85    1.78
  -5   1  19  141.10    1.77
  -5  -1  19  136.57    1.77
  -5   1  19  145.06    1.80
  -5   1  18    0.83    0.21
  -5  -1  18    1.17    0.25
  -5   1  18    1.04    0.24
  -5  -1  18    1.04    0.24
   5   1 -18    1.06    0.22
   5  -1 -18    1.44    0.24
  -5   1  18    1.12    0.24
  -5  -1  18    1.26    0.21
   5   1 -17   14.08    0.54
   5  -1 -17   14.06    0.52
  -5  -1  17   15.21    0.60
  -5   1  17   14.92    0.56
  -5   1  17   13.14    0.51
  -5   1  17   16.88    0.61
  -5  -1  17   16.26    0.60
   5  -1 -16    1.37    0.29
  -5   1  16    1.50    0.32
  -5  -1  16    1.07    0.30
  -5   1  16    1.81    0.30
  -5  -1  16    1.49    0.32
  -5   1  16    1.70    0.29
   5  -1 -15   46.59    1.08
  -5  -1  15   44.72    1.12
  -5   1  15   41.89    1.08
  -5  -1  15   41.55    1.07
  -5   1  15   44.08    1.08
  -5  -1  15   44.40    1.13
  -5  -1  15   46.01    1.08
  -5   1  15   47.59    1.09
   5  -1 -14    9.86    0.53
  -5   1  14    9.46    0.53
  -5  -1  14   10.26    0.55
  -5  -1  14    9.43    0.55
  -5   1  14    9.99    0.53
  -5   1  14   10.74    0.53
  -5  -1  14   10.66    0.54
  -5  -1  13  515.39    5.71
  -5   1  13  513.64    5.70
  -5   1  13  499.01    7.57
  -5  -1  13  490.75    7.51
  -5   1  13  484.95    5.70
  -5  -1  13  489.77    5.71
  -5  -1  13  477.12    7.57
   5  -1 -13  508.88    8.14
   5   1 -13  504.99    8.00
   5  -1 -13  494.19    7.75
  -5  -1  13  483.64    5.60
  -5  -1  13  499.88    5.75
  -5   1  13  496.40    8.05
  -5  -1  13  489.89    8.04
  -5   1  13  494.04    5.70
   5  -1 -12    3.32    0.67
   5   1 -12    3.08    0.65
  -5   1  12    3.58    0.68
  -5  -1  12    2.63    0.61
   5  -1 -12    3.04    0.59
  -5  -1  12    3.48    0.33
  -5   1  12    3.37    0.33
  -5   1  12    2.63    0.58
  -5  -1  12    3.31    0.58
  -5  -1  12    3.18    0.60
   5   1 -11    7.00    0.79
  -5   1  11    6.44    0.78
  -5  -1  11    6.75    0.81
   5  -1 -11    7.86    0.81
  -5  -1  11    8.66    0.44
  -5   1  11    8.63    0.44
  -5   1  11    6.30    0.62
  -5   1  11    6.65    0.71
  -5  -1  11    6.88    0.69
  -5  -1  11    6.15    0.73
   5   1 -10   17.79    1.10
  -5   1  10   15.04    1.03
  -5  -1  10   15.04    1.05
   5  -1 -10   14.89    1.02
   5   1 -10   15.47    0.91
  -5   1  10   15.77    0.53
  -5  -1  10   15.82    0.54
  -5   1  10   16.11    0.98
  -5  -1  10   15.31    0.93
  -5  -1  10   15.73    1.02
  -5   1  10   14.53    0.85
  -5   1   9   20.16    0.80
   5   1  -9   19.95    1.09
  -5   1   9   24.63    1.23
  -5  -1   9   22.73    1.20
   5  -1  -9   19.20    1.08
   5   1  -9   20.54    0.98
  -5   1   9   19.00    0.59
  -5  -1   9   23.57    1.05
  -5  -1   9   22.81    1.15
  -5   1   9   23.83    1.01
  -5   1   9   24.95    1.10
   5  -1  -8  253.54    4.20
   5   1  -8  244.20    3.80
  -5   1   8  253.78    4.22
  -5  -1   8  236.94    4.13
  -5  -1   8  251.44    3.79
  -5  -1   8  250.17    4.10
  -5   1   8  248.73    3.73
  -5   1   8  254.97    3.87
   5  -1  -8  245.16    3.55
   5  -1  -7 2745.92   28.69
   5   1  -7 2775.08   28.19
  -5  -1   7 2691.94   28.61
  -5   1   7 2884.87   28.77
  -5  -1   7 2862.34   28.08
  -5  -1   7 2842.22   28.61
  -5   1   7 2834.29   28.07
  -5   1   7 2886.41   28.18
   5  -1  -7 2765.31   27.97
   5  -1  -6   20.41    0.77
  -5   1   6   20.76    0.91
  -5  -1   6   18.38    0.87
   5   1  -6   18.94    0.77
   5  -1  -6   20.39    0.94
  -5   1   6   20.21    0.73
  -5  -1   6   17.22    0.37
  -5  -1   6   20.18    0.72
  -5  -1   6   19.83    0.88
  -5   1   6   21.34    0.78
   5  -1  -6   20.28    0.62
   5   1  -5 1557.06   15.70
  -5   1   5 1640.75   16.30
   5  -1  -5 1639.88   16.46
  -5   1   5 1680.62   16.97
  -5   1   5 1652.30   16.77
  -5  -1   5 1616.31   16.90
  -5  -1   5 1556.94   16.69
   5  -1  -5 1658.56   16.88
   5  -1  -5 1617.20   16.03
   5   1  -5 1639.34   16.40
  -5   1   5 1576.97   16.31
  -5  -1   5 1587.95   15.67
  -5  -1   5 1634.31   16.11
  -5  -1   5 1628.25   16.75
  -5   1   5 1617.91   16.30
  -5   1   4    2.29    0.25
   5   1  -4    2.01    0.20
   5  -1  -4    1.82    0.29
  -5  -1   4    1.80    0.32
  -5  -1   4    2.11    0.36
  -5   1   4    2.07    0.32
  -5   1   4    2.61    0.39
   5   1  -4    1.71    0.12
   5   1  -4    1.95    0.26
   5  -1  -4    1.67    0.23
  -5  -1   4    1.66    0.18
  -5   1   4    1.79    0.27
  -5  -1   4    2.28    0.20
  -5  -1   4    2.11    0.32
  -5   1   4    2.57    0.27
  -5  -1   4    1.95    0.33
   5   1  -3   98.03    1.47
   5  -1  -3   98.56    1.76
  -5   1   3   99.06    1.39
   5   1  -3   93.11    1.12
   5   1  -3   95.67    1.37
  -5  -1   3   88.14    1.72
  -5   1   3   88.09    1.67
  -5   1   3   86.01    1.72
  -5  -1   3   86.99    1.66
   5  -1  -3   98.84    1.61
  -5   1   3   99.98    1.61
  -5   1   3   97.51    1.66
  -5  -1   3   91.44    1.62
  -5  -1   3   89.75    1.72
  -5   1   2   33.45    0.62
   5   1  -2   32.62    0.47
   5  -1  -2   35.03    0.96
   5   1  -2   33.58    0.63
  -5  -1   2   34.21    0.91
  -5   1   2   33.96    0.95
  -5  -1   2   33.62    0.94
  -5   1   2   34.85    0.92
  -5   1   2   34.51    0.78
   5  -1  -2   33.26    0.88
  -5   1   2   32.31    0.89
  -5  -1   2   35.58    0.82
  -5   1   1   35.59    0.61
   5  -1  -1   39.78    1.04
   5   1  -1   37.29    0.77
  -5   1   1   34.02    0.95
  -5  -1   1   33.55    0.95
  -5   1   1   33.51    0.92
  -5  -1   1   34.46    0.92
   5  -1  -1   37.48    0.98
  -5   1   1   36.02    0.75
  -5   1   1   37.62    0.97
  -5  -1   1   36.32    0.75
  -5   1   0 4035.57   38.67
  -5  -1   0 3942.72   39.16
  -5   1   0 4025.73   39.17
  -5  -1   0 4074.21   39.07
  -5  -1   0 4013.67   38.56
   5  -1   0 4072.18   38.96
   5   1   0 3986.32   38.40
   5   1   0 4032.55   38.91
  -5   1   0 3994.49   39.10
   5  -1   1   91.61    1.65
   5  -1   1   90.32    1.74
   5   1   1   88.26    1.32
  -5  -1  -1   89.78    1.33
  -5   1  -1   92.03    1.65
   5   1   1   88.29    1.58
  -5  -1  -1   94.21    1.73
  -5   1  -1   95.44    1.73
  -5   1  -1   89.93    1.39
  -5   1  -1   90.85    1.70
   5  -1   1   95.01    1.43
  -5  -1  -1   94.81    1.67
  -5  -1  -1   93.68    1.23
   5  -1   2   43.04    1.15
  -5   1  -2   43.46    1.10
  -5  -1  -2   43.89    0.91
   5   1   2   41.56    0.91
   5   1   2   40.24    1.08
  -5   1  -2   42.13    1.13
   5  -1   2   40.11    0.95
  -5  -1  -3  217.14    2.92
   5  -1   3  212.86    3.29
  -5   1  -3  223.11    3.20
   5   1   3  214.33    3.25
   5  -1   3  236.06    3.13
  -5  -1  -3  232.39    3.32
  -5  -1  -3  222.42    3.22
   5  -1   4   30.59    1.11
   5  -1   4   30.43    1.08
  -5  -1  -4   30.83    0.92
  -5   1  -4   31.10    1.05
   5   1   4   29.90    1.09
   5  -1   4   30.02    0.98
  -5  -1  -4   31.30    1.06
  -5  -1  -4   29.46    1.04
   5  -1   5  322.28    4.53
  -5  -1  -5  320.77    4.63
   5   1   5  318.99    4.49
   5  -1   5  340.04    4.87
   5  -1   5  343.63    4.75
  -5  -1  -5  335.52    4.42
  -5   1  -5  332.30    4.61
   5   1   5  339.53    4.81
   5  -1   6    7.18    0.60
  -5  -1  -6    6.78    0.61
   5   1   6    7.20    0.61
   5  -1   6    7.70    0.64
  -5  -1  -6    7.93    0.60
  -5   1  -6    7.14    0.61
  -5  -1  -7 2296.51   23.80
  -5   1  -7 2251.36   23.98
   5  -1   7 2258.39   23.95
  -5  -1  -7 2246.15   24.12
   5  -1   7 2329.62   24.10
  -5  -1  -7 2344.00   24.02
   5   1   7 2343.27   24.10
   5  -1   8   31.76    0.79
   5   1   8   33.36    1.52
   5  -1   8   32.40    1.51
   5  -1   8   32.31    1.35
  -5   1  -8   32.04    1.39
  -5  -1  -8   31.58    1.33
  -5   1  -8   32.50    0.76
   5   1   8   33.07    0.80
   5  -1   8   32.61    0.81
  -5  -1  -8   32.94    0.78
   5  -1   8   31.10    0.77
   5   1   8   32.13    0.76
  -5  -1  -8   31.37    1.44
   5  -1   8   32.74    1.42
  -5  -1  -8   32.28    1.35
   5   1   8   33.75    1.44
  -5  -1  -9  448.28    5.04
  -5  -1  -9  447.30    4.95
   5  -1   9  462.30    5.16
   5   1   9  452.30    7.05
   5  -1   9  446.73    7.06
  -5  -1  -9  461.44    6.66
  -5   1  -9  462.81    6.82
  -5   1  -9  446.84    5.04
   5   1   9  447.84    5.16
   5   1   9  455.19    5.11
   5  -1   9  454.95    5.14
  -5  -1  -9  447.15    5.09
   5   1   9  454.97    5.08
   5  -1   9  454.47    5.08
  -5  -1  -9  461.67    6.96
   5  -1   9  452.51    6.55
   5   1   9  481.13    7.02
   5  -1   9  469.03    6.91
  -5  -1  -9  467.46    6.71
  -5  -1 -10   57.25    1.16
   5   1  10   58.36    1.20
   5  -1  10   57.57    1.21
  -5  -1 -10   55.58    1.17
  -5   1 -10   55.42    1.16
   5  -1  10   57.32    1.23
   5   1  10   57.19    1.22
   5   1  10   56.51    2.19
   5  -1  10   59.50    2.26
  -5   1 -10   58.85    2.13
   5   1  10   55.85    1.96
  -5  -1 -10   56.49    2.01
   5   1  10   57.62    1.18
   5  -1  10   58.57    1.20
   5   1  10   55.72    2.11
   5  -1  10   58.90    2.16
  -5  -1 -10   56.58    1.98
  -5  -1 -10   58.64    2.19
   5  -1  10   54.67    1.87
   5  -1  11    5.72    0.46
  -5  -1 -11    3.95    0.71
   5   1  11    5.30    0.42
   5  -1  11    6.05    0.39
   5  -1  11    5.69    0.42
  -5  -1 -11    5.48    0.41
  -5   1 -11    5.37    0.43
   5   1  11    4.30    0.40
   5  -1  11    4.84    0.42
  -5  -1 -11    4.92    0.41
   5  -1  11    4.51    0.42
   5   1  11    6.40    0.74
  -5   1 -11    3.88    0.69
   5   1  11    4.00    0.74
   5  -1  11    3.94    0.75
  -5  -1 -11    4.01    0.67
   5   1  11    3.40    0.67
   5  -1  11    2.82    0.65
  -5   1 -11    4.21    0.40
  -5  -1 -11    4.16    0.41
  -5   1 -12   28.38    0.91
  -5  -1 -12   29.52    0.90
   5  -1  12   29.76    0.96
  -5  -1 -12   29.41    1.67
   5   1  12   31.19    0.91
   5  -1  12   30.72    0.91
  -5  -1 -12   29.01    0.96
  -5   1 -12   29.78    0.89
  -5  -1 -12   28.74    0.88
  -5   1 -12   29.48    0.86
   5  -1  12   30.00    0.90
   5   1  12   28.85    0.88
  -5  -1 -12   30.38    0.90
   5   1  12   28.82    0.93
   5   1  12   27.58    1.66
   5  -1  12   29.24    1.72
  -5  -1 -12   30.59    1.61
  -5   1 -12   30.35    1.68
   5  -1  12   28.83    0.89
   5   1  12   27.78    1.63
   5  -1  12   29.65    1.68
  -5   1 -12   28.85    0.92
  -5  -1 -12   31.77    0.96
   5   1  13  161.91    2.42
   5  -1  13  162.01    2.45
  -5  -1 -13  162.95    2.46
  -5   1 -13  167.64    2.44
   5  -1  13  156.62    2.48
   5   1  13  155.95    2.52
  -5   1 -13  161.15    2.50
  -5  -1 -13  163.70    2.47
   5  -1  13  163.68    2.58
   5  -1  13  157.34    2.41
   5   1  13  170.19    2.53
   5  -1  13  168.31    2.52
  -5  -1 -13  161.72    2.59
  -5   1 -13  161.80    2.53
  -5  -1 -13  165.82    2.45
  -5   1 -13  164.60    2.47
  -5  -1 -14    7.93    0.49
  -5   1 -14    7.59    0.51
   5  -1  14    8.07    0.50
   5   1  14    7.77    0.48
  -5   1 -14    8.54    0.50
  -5  -1 -14    7.81    0.51
   5  -1  14    7.92    0.54
   5   1  14    7.68    0.53
  -5  -1 -14    7.58    0.48
  -5   1 -14    7.67    0.51
   5  -1  14    7.48    0.48
   5   1  14    9.06    0.53
   5  -1  14    8.47    0.53
  -5  -1 -14    8.41    0.58
   5   1  14    8.36    0.53
   5  -1  14    7.95    0.52
  -5   1 -14    8.27    0.53
  -5  -1 -15  183.56    2.73
  -5   1 -15  183.56    2.71
   5  -1  15  186.82    2.65
   5   1  15  182.75    2.62
  -5   1 -15  186.29    2.61
  -5  -1 -15  183.83    2.57
  -5   1 -15  187.31    2.55
   5  -1  15  183.94    2.51
  -5  -1 -15  188.17    2.62
   5   1  15  175.53    2.46
   5  -1  15  186.80    2.68
   5   1  15  180.82    2.65
  -5  -1 -15  177.32    2.50
  -5   1 -15  178.17    2.55
   5  -1  15  183.45    2.51
   5  -1  15  182.01    2.58
   5   1  15  184.64    2.65
   5   1  15  183.96    2.70
   5  -1  15  175.66    2.66
  -5  -1 -16    1.27    0.31
  -5   1 -16    1.20    0.32
   5   1  16    1.63    0.29
  -5   1 -16    1.53    0.29
  -5  -1 -16    1.61    0.28
  -5   1 -16    1.21    0.25
  -5  -1 -16    1.67    0.29
   5   1  16    1.56    0.31
   5  -1  16    1.30    0.28
  -5  -1 -16    1.27    0.27
  -5   1 -16    1.22    0.26
  -5   1 -16    1.39    0.26
   5  -1  16    1.24    0.24
   5   1  16    1.36    0.33
   5   1  16    1.13    0.28
   5  -1  16    1.08    0.26
  -5  -1 -17    0.63    0.20
  -5   1 -17    0.64    0.22
   5  -1  17    0.98    0.24
   5   1  17    0.64    0.23
   5   1  17    0.50    0.21
  -5   1 -17    0.65    0.24
  -5  -1 -17    0.94    0.26
   5   1  17    0.70    0.22
   5   1  17    0.55    0.25
   5  -1  17    0.40    0.24
  -5   1 -17    0.53    0.18
  -5  -1 -17    0.41    0.21
  -5   1 -17    0.63    0.21
  -5  -1 -17    0.74    0.21
  -5  -1 -18    0.78    0.20
  -5  -1 -18    0.54    0.19
  -5   1 -18    0.71    0.17
  -5   1 -18    0.65    0.16
  -5  -1 -18    0.70    0.17
  -5   1 -18    0.57    0.16
   5   1  18    0.53    0.18
   5  -1  18    0.53    0.18
  -5  -1 -19    0.21    0.08
   5   1  19    0.29    0.08
   5  -1  19    0.32    0.08
  -5  -1 -19    0.31    0.09
  -5  -3  19   59.51    0.92
  -5   3  19   52.95    0.79
  -5   3  19   54.33    0.80
  -5   3  19   58.23    0.88
  -5   3  18   12.64    0.43
  -5  -3  18   12.78    0.42
   5  -3 -18   12.12    0.43
  -5   3  18   13.02    0.42
  -5  -3  18   12.97    0.43
  -5  -3  18   13.14    0.49
  -5   3  17   70.25    1.21
  -5  -3  17   69.46    1.21
  -5  -3  17   66.28    1.29
  -5  -3  17   68.65    1.20
  -5   3  17   68.80    1.19
  -5  -3  16   15.63    0.66
   5  -3 -16   15.40    0.62
   5  -3 -16   14.85    0.53
  -5   3  16   16.02    0.58
  -5  -3  16   16.78    0.67
  -5  -3  16   15.39    0.56
  -5   3  16   16.04    0.59
  -5  -3  16   15.79    0.60
  -5  -3  15    9.22    0.45
  -5  -3  15    9.27    0.49
  -5  -3  15    8.94    0.55
  -5  -3  15    9.57    0.45
   5  -3 -15    9.31    0.53
  -5   3  15    8.97    0.49
  -5  -3  15    8.49    0.48
  -5   3  15    9.45    0.46
  -5   3  15    9.98    0.51
   5  -3 -15    9.87    0.48
  -5   3  15    8.37    0.44
  -5   3  14   33.12    0.90
  -5  -3  14   33.31    0.92
  -5  -3  14   33.49    0.86
  -5  -3  14   32.01    0.91
  -5   3  14   31.67    0.85
  -5   3  14   31.34    0.86
  -5   3  14   31.90    0.90
   5  -3 -14   31.82    0.87
   5  -3 -13  409.85    4.75
  -5   3  13  412.79    4.81
  -5   3  13  402.68    4.74
  -5   3  13  402.20    6.71
  -5   3  13  401.45    4.74
  -5  -3  13  394.28    4.75
  -5  -3  13  412.34    7.12
   5  -3 -13  393.47    7.13
   5   3 -13  404.94    6.75
   5  -3 -13  398.77    7.04
  -5  -3  13  410.19    4.69
  -5  -3  13  396.01    4.82
  -5   3  13  405.85    4.71
  -5  -3  13  396.43    4.91
  -5  -3  13  398.24    6.90
  -5   3  13  396.61    6.80
  -5   3  12   30.34    0.85
   5  -3 -12   29.79    0.83
  -5   3  12   29.34    0.84
  -5   3  12   28.98    0.82
  -5  -3  12   28.63    0.83
  -5  -3  12   28.15    1.62
  -5   3  12   31.32    1.58
   5   3 -12   29.50    1.53
   5  -3 -12   28.43    1.65
  -5  -3  12   29.43    0.86
  -5  -3  12   29.34    0.88
  -5   3  12   28.82    1.56
  -5  -3  12   30.16    1.61
  -5  -3  12   29.77    0.91
  -5  -3  11   97.75    2.96
  -5   3  11   99.47    2.75
   5   3 -11  104.18    2.80
  -5   3  11  104.64    2.87
  -5  -3  11   98.96    2.86
  -5   3  11  106.76    1.71
   5  -3 -11   98.83    3.01
  -5   3  11  102.67    1.77
  -5  -3  10    9.53    0.91
  -5   3  10    8.60    0.81
   5   3 -10    8.23    0.75
  -5  -3  10    9.22    0.86
  -5   3  10    9.68    0.84
  -5   3  10    9.02    0.43
   5  -3 -10    8.89    0.92
  -5   3  10    8.76    0.46
   5   3  -9  431.44    6.17
   5  -3  -9  429.68    6.18
  -5  -3   9  443.33    6.45
  -5   3   9  446.32    6.41
  -5   3   9  425.70    4.78
  -5  -3   9  427.11    6.65
   5  -3  -9  427.77    6.74
  -5   3   8   29.04    1.24
  -5  -3   8   29.66    1.27
   5  -3  -8   27.44    1.21
   5   3  -8   26.78    1.13
  -5   3   8   27.00    1.21
  -5  -3   8   26.64    1.32
   5  -3  -8   27.24    1.05
   5  -3  -8   26.44    1.35
  -5  -3   7  634.81    7.84
  -5   3   7  640.06    7.81
   5  -3  -7  604.36    7.87
  -5   3   7  622.35    7.84
   5   3  -7  624.60    7.51
  -5  -3   7  610.03    8.11
   5  -3  -7  626.09    7.53
   5  -3  -7  628.10    8.28
  -5   3   6  282.41    4.16
  -5  -3   6  281.00    4.17
   5  -3  -6  284.87    4.40
   5   3  -6  284.37    3.90
  -5   3   6  290.89    4.24
  -5   3   6  283.87    3.57
  -5  -3   6  292.01    4.49
   5  -3  -6  295.87    4.65
  -5  -3   5  493.42    6.10
  -5   3   5  500.13    6.12
   5  -3  -5  494.19    6.48
   5   3  -5  498.62    5.75
  -5   3   5  502.56    6.19
  -5  -3   5  508.72    6.47
  -5  -3   5  499.16    6.51
   5  -3  -5  495.95    6.62
   5  -3  -5  498.29    6.19
  -5   3   5  497.36    6.45
  -5   3   4    2.22    0.32
  -5   3   4    2.12    0.35
  -5  -3   4    1.94    0.34
  -5  -3   4    2.19    0.31
   5   3  -4    1.01    0.19
   5  -3  -4    1.51    0.35
  -5   3   4    1.49    0.30
  -5  -3   4    2.13    0.36
  -5  -3   4    1.82    0.38
  -5   3   4    1.61    0.37
   5  -3  -4    1.18    0.31
  -5  -3   3    1.45    0.26
  -5   3   3    3.89    0.39
  -5   3   3    1.43    0.26
  -5  -3   3    3.41    0.35
   5   3  -3    0.80    0.12
   5  -3  -3    0.78    0.33
  -5   3   3    0.65    0.24
  -5  -3   3    0.96    0.31
  -5  -3   3    1.00    0.33
  -5   3   3    0.84    0.31
   5  -3  -3    0.86    0.30
   5   3  -3    0.79    0.19
  -5  -3   2  424.35    5.04
  -5   3   2  417.53    5.09
  -5  -3   2  423.92    5.03
  -5   3   2  436.01    5.04
   5   3  -2  425.99    4.87
  -5   3   2  423.13    5.07
   5  -3  -2  436.27    5.58
  -5  -3   2  441.02    4.77
  -5  -3   2  420.76    5.26
  -5  -3   2  407.60    5.29
  -5  -3   2  426.80    4.88
   5   3  -2  424.72    4.69
   5  -3  -2  425.64    5.44
  -5   3   2  415.05    5.27
  -5   3   1    1.63    0.33
  -5   3   1    1.57    0.27
  -5  -3   1    2.01    0.29
  -5   3   1    1.09    0.25
   5  -3  -1    1.69    0.36
  -5  -3   1    1.45    0.23
  -5  -3   1    1.48    0.27
   5  -3  -1    1.16    0.32
   5   3  -1    1.62    0.19
  -5   3   1    1.11    0.28
  -5   3   0  337.13    4.41
  -5   3   0  322.34    4.10
  -5  -3   0  324.16    4.06
  -5   3   0  335.94    4.16
   5   3   0  342.84    4.02
  -5   3   0  322.71    4.45
  -5  -3   0  326.65    4.12
  -5  -3   0  331.50    4.14
  -5  -3   0  326.35    4.20
   5  -3   0  337.77    4.57
   5   3   0  320.86    3.70
  -5   3   0  330.78    4.28
  -5   3  -1 1348.57   14.06
  -5   3  -1 1336.39   13.75
  -5  -3  -1 1350.95   13.71
   5  -3   1 1362.43   14.25
   5   3   1 1345.30   13.66
   5   3   1 1377.41   14.08
  -5   3  -1 1292.13   14.11
  -5  -3  -1 1352.59   13.90
   5  -3   1 1327.09   13.31
  -5  -3  -1 1344.48   13.98
  -5  -3  -1 1376.82   13.55
   5  -3   1 1264.09   14.18
  -5   3  -1 1347.90   13.92
   5   3   1 1241.10   13.29
  -5   3  -2   66.40    1.58
  -5   3  -2   69.27    1.49
  -5  -3  -2   70.13    1.50
   5   3   2   65.38    1.43
  -5  -3  -2   63.04    0.93
   5  -3   2   66.18    1.63
   5   3   2   65.63    1.60
  -5   3  -2   64.10    1.61
  -5  -3  -2   67.17    1.56
   5  -3   2   64.65    1.17
  -5  -3  -2   66.13    1.59
  -5  -3  -2   64.40    1.38
  -5   3  -2   64.03    1.50
  -5  -3  -3  416.62    5.16
  -5   3  -3  421.44    5.29
   5  -3   3  402.48    5.46
  -5  -3  -3  382.91    5.27
   5  -3   3  375.97    4.61
   5  -3   3  419.87    5.56
   5  -3   3  406.27    5.37
  -5  -3  -3  414.90    4.54
   5   3   3  416.16    5.47
  -5   3  -3  388.04    5.37
   5   3   3  415.87    5.16
  -5   3  -3  432.67    5.37
  -5  -3  -4    5.64    0.52
   5  -3   4    5.78    0.58
  -5   3  -4    5.76    0.53
   5  -3   4    5.87    0.54
   5  -3   4    5.73    0.39
  -5  -3  -4    6.00    0.59
  -5  -3  -4    5.13    0.37
   5  -3   4    5.68    0.62
   5  -3   4    6.04    0.56
   5   3   4    5.41    0.51
   5   3   4    5.55    0.56
  -5   3  -4    5.69    0.53
  -5  -3  -5  647.76    8.01
   5  -3   5  647.75    8.10
  -5  -3  -5  629.17    8.09
   5  -3   5  640.58    8.02
   5  -3   5  650.76    8.34
   5  -3   5  649.47    7.92
  -5  -3  -5  646.57    7.38
   5   3   5  659.66    8.02
   5   3   5  660.15    8.23
  -5  -3  -6   12.66    0.84
   5  -3   6   12.26    0.83
   5  -3   6   12.78    0.80
  -5  -3  -6   13.02    0.70
   5   3   6   13.03    0.85
  -5  -3  -6   13.32    0.87
   5  -3   6   13.97    0.88
   5  -3   7 1329.55   13.42
   5  -3   7 1326.50   13.40
   5   3   7 1334.89   13.38
  -5  -3  -7 1363.97   13.39
   5  -3   7 1338.59   13.46
   5  -3   7 1326.90   14.79
  -5  -3  -7 1372.55   14.65
   5   3   7 1368.44   15.24
   5   3   7 1326.13   13.46
  -5  -3  -7 1327.66   13.39
  -5   3  -7 1328.16   13.38
  -5  -3  -7 1369.35   15.32
   5  -3   7 1319.39   15.05
  -5  -3  -7 1401.93   15.40
   5  -3   7 1393.36   15.37
   5  -3   8    3.31    0.31
   5  -3   8    3.59    0.31
   5   3   8    3.84    0.31
  -5  -3  -8    3.28    0.30
   5  -3   8    3.36    0.32
   5   3   8    3.47    0.60
   5  -3   8    3.71    0.51
   5  -3   8    3.50    0.66
  -5  -3  -8    3.17    0.47
   5   3   8    3.10    0.31
  -5  -3  -8    3.34    0.30
  -5   3  -8    3.45    0.28
   5  -3   8    3.30    0.33
  -5   3  -8    2.73    0.29
  -5  -3  -8    3.68    0.60
   5  -3   8    3.03    0.53
   5  -3   8    3.39    0.59
  -5  -3  -8    2.81    0.58
   5  -3   9    7.61    0.44
   5   3   9    7.31    0.43
   5  -3   9    7.47    0.43
  -5  -3  -9    7.78    0.43
   5  -3   9    7.26    0.45
  -5  -3  -9    9.09    0.75
   5   3   9    6.86    0.83
  -5   3  -9    7.63    0.40
   5  -3   9    8.34    0.48
   5   3   9    7.51    0.46
  -5  -3  -9    9.28    0.46
  -5   3  -9    7.63    0.43
  -5  -3  -9    7.43    0.82
   5  -3   9    7.88    0.74
   5  -3   9    9.47    0.90
  -5  -3  -9    7.78    0.83
   5   3   9    7.78    0.82
   5   3  10   68.79    1.35
   5  -3  10   66.89    1.28
   5  -3  10   68.04    1.35
  -5   3 -10   67.03    1.31
  -5  -3 -10   69.62    1.27
  -5   3 -10   68.45    1.26
   5  -3  10   68.30    1.38
  -5  -3 -10   67.49    1.33
  -5  -3 -10   65.54    1.27
   5  -3  10   68.84    1.40
   5   3  10   65.03    2.43
  -5  -3 -10   63.15    2.08
   5  -3  10   65.51    2.37
  -5  -3 -10   65.37    2.30
   5   3  10   65.21    2.37
  -5  -3 -10   64.33    2.38
   5  -3  11  232.44    4.94
  -5  -3 -11  236.44    4.79
   5   3  11  239.17    5.00
   5   3  11  237.70    3.16
   5  -3  11  222.85    2.98
   5  -3  11  239.71    3.17
  -5  -3 -11  233.20    3.03
  -5   3 -11  236.93    3.11
   5  -3  11  235.66    3.19
   5   3  11  230.99    3.10
  -5  -3 -11  234.42    3.13
  -5   3 -11  231.91    3.01
   5  -3  11  237.43    3.22
  -5  -3 -11  233.66    3.02
   5   3  11  229.61    4.99
  -5  -3 -11  222.99    4.44
   5  -3  11  226.15    3.19
  -5  -3 -11  222.32    3.11
   5  -3  11  228.96    3.23
   5   3  11  227.82    3.23
  -5   3 -11  231.33    3.20
   5   3  12   70.35    1.45
   5  -3  12   73.44    1.47
  -5  -3 -12   71.77    1.38
  -5   3 -12   71.58    1.43
  -5   3 -12   70.01    1.35
   5  -3  12   71.67    1.48
   5   3  12   71.80    1.43
  -5  -3 -12   68.18    1.32
   5  -3  12   72.54    1.52
   5   3  12   68.15    2.58
  -5  -3 -12   63.46    2.26
   5  -3  12   68.79    1.49
  -5  -3 -12   70.96    1.43
   5  -3  12   69.44    1.49
   5   3  12   73.34    2.67
   5  -3  12   66.59    2.53
  -5  -3 -12   65.08    2.39
  -5   3 -12   71.29    1.48
   5  -3  13  377.61    4.62
  -5   3 -13  376.87    4.45
   5   3  13  369.31    4.53
   5   3  13  377.07    4.68
   5  -3  13  370.91    4.68
   5   3  13  382.99    4.65
  -5  -3 -13  382.62    4.77
  -5  -3 -13  370.98    4.54
   5  -3  13  389.63    4.71
  -5   3 -13  378.94    4.66
  -5   3 -13  385.78    4.61
  -5  -3 -13  381.07    4.52
   5   3  14   45.24    1.12
   5  -3  14   43.05    1.11
   5   3  14   46.72    1.13
  -5  -3 -14   45.86    1.18
  -5   3 -14   47.73    1.12
  -5  -3 -14   46.05    1.05
  -5   3 -14   45.30    1.00
   5  -3  14   45.90    1.09
   5   3  14   42.98    1.02
   5   3  14   46.45    1.16
   5  -3  14   44.59    1.13
  -5   3 -14   46.39    1.14
   5  -3  14   44.95    1.12
  -5  -3 -14   43.75    1.03
   5   3  14   46.00    1.17
   5  -3  14   42.68    1.03
  -5   3 -14   45.80    1.12
   5   3  15  256.13    3.31
   5  -3  15  250.24    3.30
   5   3  15  256.42    3.32
  -5  -3 -15  251.96    3.39
  -5   3 -15  260.95    3.30
  -5  -3 -15  254.57    3.20
   5  -3  15  246.25    3.19
  -5  -3 -15  257.25    3.30
   5   3  15  254.66    3.34
   5  -3  15  256.81    3.36
   5  -3  15  259.56    3.32
  -5   3 -15  260.76    3.31
  -5  -3 -15  260.24    3.22
  -5   3 -15  263.66    3.23
   5   3  15  262.14    3.39
  -5   3 -15  259.18    3.30
  -5   3 -16    0.54    0.27
   5   3  16    0.89    0.26
  -5  -3 -16    0.70    0.30
  -5  -3 -16    0.77    0.22
  -5   3 -16    1.07    0.25
  -5  -3 -16    0.74    0.25
   5   3  16    0.41    0.25
   5  -3  16    0.82    0.27
   5  -3  16    0.83    0.25
  -5   3 -16    0.53    0.23
   5   3  16    0.58    0.25
  -5   3 -16    1.01    0.24
  -5  -3 -16    0.90    0.23
   5   3  16    0.53    0.26
   5   3  16    0.79    0.26
   5  -3  16    0.70    0.25
  -5  -3 -17    2.48    0.22
  -5   3 -17    2.13    0.24
  -5  -3 -17    2.22    0.25
   5  -3  17    1.93    0.24
   5   3  17    2.05    0.24
   5  -3  17    2.04    0.24
   5  -3  17    2.03    0.23
   5   3  17    2.04    0.23
   5  -3  17    1.75    0.22
   5   3  17    1.96    0.24
  -5   3 -17    1.80    0.20
  -5  -3 -17    1.96    0.21
  -5   3 -17    1.99    0.21
  -5  -3 -17    2.02    0.26
   5   3  17    2.28    0.24
  -5   3 -17    2.11    0.25
   5   3  18    0.05    0.10
  -5  -3 -18    0.00    0.15
  -5   3 -18    0.14    0.12
  -5  -3 -18    0.14    0.15
   5  -5 -18    0.26    0.16
  -5   5  18    0.11    0.14
   5  -5 -18    0.13    0.11
  -5  -5  18    0.16    0.16
   5  -5 -17   13.98    0.49
  -5  -5  17   14.01    0.42
  -5  -5  17   14.82    0.51
  -5  -5  16    8.98    0.44
  -5  -5  16    9.91    0.49
   5  -5 -16    8.83    0.46
   5  -5 -16    8.70    0.40
  -5   5  16    9.17    0.36
  -5  -5  16    8.86    0.47
  -5  -5  15   20.40    0.60
  -5  -5  15   21.61    0.65
  -5  -5  15   19.34    0.67
  -5  -5  15   21.46    0.74
   5  -5 -15   19.74    0.71
  -5   5  15   18.53    0.64
  -5   5  15   18.01    0.62
   5  -5 -15   18.92    0.64
  -5   5  15   19.84    0.58
  -5  -5  15   20.36    0.71
  -5  -5  14    1.13    0.36
  -5  -5  14    0.75    0.23
  -5  -5  14    1.10    0.33
  -5  -5  14    1.04    0.30
  -5   5  14    1.22    0.27
  -5   5  14    0.80    0.22
  -5  -5  14    0.95    0.23
  -5  -5  14    0.79    0.25
  -5   5  14    1.40    0.31
  -5   5  14    0.82    0.27
   5  -5 -14    2.21    0.32
   5  -5 -14    1.56    0.36
  -5   5  13  644.94    7.15
  -5  -5  13  646.28    7.27
  -5  -5  13  656.87    7.15
  -5  -5  13  666.30    7.29
  -5  -5  13  657.80    7.36
  -5  -5  13  644.97    6.99
  -5   5  13  648.43    7.19
   5  -5 -13  660.81    7.19
  -5   5  13  656.12    7.24
  -5   5  12    1.41    0.31
  -5   5  12    1.22    0.31
   5  -5 -12    1.25    0.30
  -5   5  12    1.50    0.36
   5  -5 -12    1.43    0.27
  -5  -5  12    1.38    0.31
  -5  -5  12    1.40    0.35
  -5  -5  12    1.16    0.35
   5  -5 -12    1.33    0.62
   5   5 -12    1.41    0.54
  -5   5  12    1.82    0.54
  -5  -5  12    1.18    0.28
  -5   5  12    1.47    0.29
   5  -5 -11  993.29   10.36
  -5   5  11 1002.23   10.35
  -5  -5  11  987.20   10.49
  -5   5  11  995.48   10.46
   5  -5 -11  986.09   10.28
  -5  -5  11  970.31   10.42
  -5  -5  11  994.74   10.29
  -5  -5  11  971.60   10.37
   5   5 -11  992.78   12.60
   5  -5 -11  982.73   13.29
  -5   5  11  968.91   10.34
   5  -5 -11  980.83   12.69
  -5   5  10   14.61    0.59
  -5  -5  10   15.23    1.23
  -5   5  10   14.71    0.64
   5  -5 -10   15.33    0.59
  -5   5  10   14.18    1.11
   5   5 -10   14.34    1.06
   5  -5 -10   15.76    1.27
  -5  -5  10   16.46    0.56
  -5  -5  10   16.65    0.61
  -5  -5  10   15.09    0.64
  -5  -5  10   15.16    0.63
  -5  -5  10   15.25    1.03
  -5  -5   9    4.28    0.70
   5  -5  -9    3.72    0.57
  -5   5   9    5.01    0.40
   5  -5  -9    5.15    0.38
  -5   5   9    6.32    0.75
   5  -5  -9    4.58    0.68
   5   5  -9    4.06    0.60
  -5  -5   9    3.99    0.30
  -5  -5   9    4.39    0.34
  -5  -5   9    3.43    0.52
  -5   5   9    5.22    0.38
  -5  -5   8   30.26    1.55
   5  -5  -8   31.61    1.41
  -5   5   8   29.94    0.82
   5  -5  -8   30.20    0.81
  -5   5   8   28.79    1.43
   5  -5  -8   30.16    1.51
   5   5  -8   29.19    1.34
  -5  -5   8   30.14    0.74
  -5  -5   8   30.92    0.76
  -5  -5   8   31.16    1.26
  -5   5   8   27.51    0.74
  -5   5   7 1112.41   11.31
   5  -5  -7 1077.15   11.24
  -5   5   7 1119.97   11.44
  -5   5   7 1146.99   11.42
   5  -5  -7 1129.42   11.41
  -5   5   7 1130.34   13.27
   5  -5  -7 1143.95   13.64
  -5   5   7 1044.13   12.28
   5   5  -7 1122.40   12.89
   5  -5  -7 1099.47   13.68
  -5  -5   7 1120.14   11.25
  -5  -5   7 1134.19   11.29
  -5  -5   7 1145.72   13.62
   5  -5  -7 1146.29   13.23
  -5  -5   7 1097.58   12.45
  -5   5   6    1.64    0.26
  -5   5   6    1.88    0.27
   5  -5  -6    2.09    0.28
  -5   5   6    1.44    0.34
  -5   5   6    2.10    0.46
   5  -5  -6    1.98    0.50
  -5   5   6    2.28    0.54
   5  -5  -6    1.93    0.55
   5   5  -6    1.91    0.41
  -5  -5   6    2.05    0.24
  -5  -5   6    2.16    0.51
   5  -5  -6    2.28    0.47
  -5  -5   6    1.88    0.34
  -5   5   6    1.80    0.33
  -5   5   5  432.02    4.69
   5  -5  -5  420.38    4.71
   5   5  -5  412.26    5.60
   5  -5  -5  431.97    6.35
  -5   5   5  418.13    6.29
   5  -5  -5  431.83    6.38
  -5   5   5  421.84    6.01
  -5  -5   5  398.10    5.23
  -5   5   5  399.92    5.22
  -5  -5   5  423.60    6.18
  -5  -5   5  418.78    6.13
   5   5  -4   11.07    0.66
   5  -5  -4   12.31    0.87
   5  -5  -4   11.47    0.85
  -5   5   4   11.83    0.86
   5  -5  -4   11.31    0.88
   5   5  -4   11.01    0.72
  -5   5   4   11.07    0.77
  -5  -5   4   12.04    0.59
  -5  -5   4   12.84    0.86
  -5  -5   4   12.14    0.82
  -5  -5   4   12.31    0.54
  -5  -5   3 1017.31   11.59
  -5  -5   3  999.49   11.41
  -5  -5   3 1010.92   10.68
   5   5  -3  975.73   10.84
   5  -5  -3  978.59   11.72
  -5   5   3  986.83   11.63
   5   5  -3  990.55   11.10
  -5   5   3  966.92   11.33
   5  -5  -3  988.53   11.82
  -5   5   2   29.28    1.24
   5   5  -2   31.06    1.00
   5  -5  -2   30.76    1.33
  -5   5   2   29.14    1.17
   5   5  -2   31.06    1.10
  -5  -5   2   29.48    0.86
  -5  -5   2   29.98    1.21
  -5  -5   2   29.83    1.01
  -5   5   2   30.53    1.23
  -5   5   1  520.88    6.71
   5  -5  -1  513.05    6.94
   5   5  -1  514.55    6.07
  -5   5   1  520.36    6.76
   5   5  -1  517.71    6.36
   5  -5  -1  504.38    6.89
  -5  -5   1  526.03    6.08
  -5  -5   1  529.92    6.68
  -5  -5   1  521.97    6.36
  -5   5   0   49.23    1.51
   5  -5   0   51.27    1.70
   5   5   0   46.90    1.24
  -5   5   0   47.29    1.54
  -5   5   0   45.97    1.46
   5   5   0   49.73    1.43
   5  -5   0   45.58    1.57
  -5  -5   0   42.99    0.98
  -5  -5   0   50.03    1.36
  -5  -5   0   48.76    1.48
  -5  -5   0   50.46    1.47
  -5   5  -1  932.91   10.63
  -5  -5  -1  912.21    9.57
   5   5   1  910.36   10.09
  -5   5  -1  917.74   10.76
  -5   5  -1  919.08   10.64
   5   5   1  909.14   10.41
   5  -5   1  924.83   10.88
  -5   5  -1  901.78   10.85
  -5  -5  -1  878.43    9.57
  -5  -5  -1  949.81   10.45
   5  -5   1  910.40   10.09
  -5  -5  -1  953.12   10.59
  -5  -5  -1  936.58   10.64
  -5   5  -2    5.41    0.53
  -5  -5  -2    5.51    0.42
  -5   5  -2    5.56    0.60
   5  -5   2    4.82    0.61
   5   5   2    4.68    0.45
   5  -5   2    6.24    0.61
   5   5   2    6.11    0.63
   5   5   2    5.41    0.56
  -5   5  -2    4.35    0.58
  -5  -5  -2    6.03    0.41
  -5  -5  -2    6.14    0.58
   5  -5   2    5.70    0.47
  -5  -5  -2    6.91    0.65
  -5   5  -3  323.25    4.79
   5   5   3  318.93    4.83
   5  -5   3  315.20    4.92
  -5   5  -3  325.72    5.09
   5   5   3  319.38    5.11
  -5  -5  -3  320.93    4.44
  -5   5  -3  323.19    4.99
   5   5   3  300.79    4.49
   5  -5   3  316.30    5.13
  -5   5  -3  337.98    4.32
  -5  -5  -3  328.10    4.26
  -5  -5  -3  351.48    5.04
   5  -5   3  327.39    4.44
  -5  -5  -3  338.67    5.08
  -5  -5  -4    0.72    0.21
   5  -5   4    0.91    0.22
   5  -5   4    0.69    0.21
  -5  -5  -4    0.58    0.20
  -5   5  -4    1.28    0.35
  -5   5  -4    1.00    0.39
   5   5   4    0.60    0.41
   5  -5   4    0.66    0.34
   5   5   4    0.52    0.34
   5  -5   4    0.72    0.41
  -5  -5  -4    0.54    0.28
  -5   5  -4    0.83    0.35
  -5  -5  -4    0.53    0.20
  -5  -5  -4    0.36    0.23
  -5   5  -4    0.48    0.25
  -5  -5  -4    0.50    0.36
   5  -5   4    0.70    0.28
   5   5   5   81.81    1.36
   5  -5   5   84.68    1.42
  -5  -5  -5   82.90    1.38
  -5   5  -5   84.00    1.32
   5  -5   5   82.44    1.40
  -5   5  -5   81.25    2.04
   5  -5   5   80.54    1.36
   5  -5   5   78.54    2.10
   5   5   5   78.85    2.21
  -5   5  -5   84.27    2.35
   5   5   5   82.34    2.39
  -5  -5  -5   82.68    2.10
  -5   5  -5   86.23    2.32
   5  -5   5   78.60    2.29
  -5  -5  -5   77.79    1.29
  -5   5  -5   80.02    1.91
  -5  -5  -5   79.85    1.92
  -5  -5  -5   79.10    2.27
   5  -5   5   76.01    1.84
  -5  -5  -5   77.61    2.30
  -5  -5  -6    5.16    0.35
  -5   5  -6    4.95    0.32
   5  -5   6    5.50    0.34
   5  -5   6    4.89    0.38
  -5  -5  -6    5.01    0.31
  -5  -5  -6    5.35    0.37
   5  -5   6    6.42    0.38
   5   5   6    4.66    0.63
  -5   5  -6    5.66    0.70
   5  -5   6    4.57    0.55
   5   5   6    4.80    0.35
   5  -5   6    4.84    0.36
  -5  -5  -6    5.99    0.34
  -5  -5  -6    5.52    0.62
  -5   5  -6    4.99    0.65
   5  -5   6    5.05    0.65
  -5  -5  -6    7.03    0.75
  -5   5  -7 1205.90   12.24
  -5  -5  -7 1215.60   12.20
   5  -5   7 1206.15   12.38
  -5  -5  -7 1225.98   12.33
  -5   5  -7 1223.21   14.65
   5   5   7 1191.18   14.49
   5  -5   7 1202.95   12.37
   5   5   7 1225.03   12.32
  -5  -5  -7 1183.90   12.15
  -5  -5  -7 1224.52   14.33
  -5   5  -7 1220.21   14.48
   5  -5   7 1187.25   14.27
  -5  -5  -7 1234.33   14.67
  -5   5  -8   32.05    0.83
   5  -5   8   31.92    0.91
  -5  -5  -8   32.36    0.82
   5   5   8   31.31    0.89
  -5  -5  -8   33.40    0.88
   5  -5   8   33.13    0.91
  -5   5  -8   34.43    1.69
   5   5   8   34.47    1.66
   5   5   8   35.82    1.72
   5  -5   8   31.61    0.87
   5   5   8   31.53    0.86
  -5  -5  -8   34.52    0.80
  -5  -5  -8   34.50    1.68
   5  -5   8   34.94    1.79
  -5  -5  -8   32.11    1.55
  -5   5  -8   32.75    1.61
   5  -5   8   31.86    1.48
  -5  -5  -9  105.28    3.02
  -5   5  -9  108.18    3.06
  -5   5  -9  108.12    1.74
   5  -5   9  104.69    1.86
  -5  -5  -9  105.33    1.74
   5  -5   9  107.10    1.85
  -5  -5  -9  108.11    1.79
  -5   5  -9  105.65    3.11
   5   5   9  104.55    3.12
   5  -5   9  104.22    1.78
  -5  -5  -9  106.59    1.84
   5   5   9  106.31    1.80
   5  -5   9  102.95    1.76
   5   5   9  108.77    1.85
  -5  -5  -9  108.56    3.14
   5  -5   9  111.81    3.40
  -5  -5 -10   63.69    1.35
   5  -5  10   66.34    1.38
  -5  -5 -10   68.03    2.46
  -5   5 -10   64.54    2.41
   5  -5  10   65.54    1.33
  -5  -5 -10   66.05    1.41
   5   5  10   66.76    1.38
  -5   5 -10   67.84    1.33
   5  -5  10   65.80    1.42
  -5  -5 -10   66.64    1.33
  -5  -5 -10   67.07    1.35
   5  -5  10   67.77    1.44
  -5   5 -10   67.73    2.52
   5   5  10   63.35    2.48
   5  -5  10   62.66    1.33
   5   5  10   67.13    1.44
  -5   5 -10   65.95    1.35
  -5  -5 -10   67.72    2.50
   5  -5  10   66.21    2.66
   5   5  11    2.26    0.66
  -5   5 -11    2.15    0.28
  -5  -5 -11    1.91    0.27
   5  -5  11    3.55    0.38
  -5  -5 -11    3.86    0.39
  -5  -5 -11    2.96    0.67
  -5   5 -11    2.49    0.63
   5  -5  11    1.84    0.39
   5   5  11    3.49    0.40
   5  -5  11    4.41    0.38
  -5  -5 -11    3.25    0.41
  -5  -5 -11    3.59    0.31
  -5   5 -11    2.72    0.36
   5  -5  11    3.49    0.41
  -5  -5 -11    3.50    0.39
  -5  -5 -11    3.02    0.35
   5  -5  11    3.14    0.42
   5   5  11    3.12    0.69
   5   5  11    2.81    0.38
  -5   5 -11    2.26    0.35
  -5   5 -11    2.56    0.38
   5  -5  12    2.06    0.31
   5   5  12    1.35    0.34
  -5   5 -12    1.80    0.31
  -5  -5 -12    1.43    0.26
   5  -5  12    1.72    0.36
  -5  -5 -12    1.84    0.33
  -5  -5 -12    1.90    0.33
   5   5  12    1.37    0.37
   5  -5  12    1.54    0.38
  -5   5 -12    1.88    0.28
  -5  -5 -12    2.20    0.28
   5  -5  12    1.05    0.30
  -5  -5 -12    1.39    0.31
   5  -5  12    1.73    0.41
   5   5  12    2.08    0.37
  -5   5 -12    2.06    0.37
   5  -5  13   52.33    1.14
   5   5  13   63.58    1.32
  -5  -5 -13   62.64    1.34
  -5  -5 -13   60.76    1.13
  -5   5 -13   64.29    1.27
   5   5  13   59.30    1.22
   5  -5  13   62.12    1.33
  -5  -5 -13   61.16    1.27
  -5  -5 -13   58.00    1.20
   5   5  13   60.29    1.33
   5  -5  13   59.34    1.34
  -5  -5 -13   56.03    1.11
  -5   5 -13   53.94    1.09
   5  -5  13   62.12    1.27
   5  -5  13   55.92    1.33
   5   5  13   59.85    1.34
  -5   5 -13   60.03    1.29
   5   5  14   25.78    0.72
   5  -5  14   25.97    0.79
  -5  -5 -14   27.61    0.80
   5   5  14   27.07    0.83
   5   5  14   26.60    0.86
   5  -5  14   28.23    0.87
   5  -5  14   28.05    0.81
  -5  -5 -14   26.77    0.83
   5   5  14   26.30    0.80
  -5   5 -14   26.94    0.79
  -5   5 -14   26.74    0.77
   5  -5  15  309.86    3.72
  -5  -5 -15  317.80    3.78
   5   5  15  323.91    3.85
   5   5  15  321.27    3.91
  -5   5 -15  323.79    3.84
   5  -5  15  332.04    3.81
   5  -5  15  332.58    3.90
   5   5  15  319.67    3.83
  -5  -5 -15  320.39    3.87
  -5   5 -15  316.04    3.74
  -5   5 -15  321.96    3.74
  -5  -5 -16    0.16    0.18
   5   5  16    0.32    0.20
   5  -5  16    0.14    0.20
   5   5  16    0.18    0.23
  -5   5 -16    0.09    0.19
   5  -5  16    0.05    0.21
  -5  -5 -16    0.11    0.20
  -5   5 -16    0.23    0.20
   5   5  16    0.16    0.19
  -5  -5 -16    0.17    0.21
  -5   5 -16    0.10    0.16
   5  -5  16    0.15    0.18
  -5  -5 -17   32.73    0.60
   5  -5  17   33.03    0.62
   5   5  17   29.48    0.60
  -5   5 -17   24.75    0.48
  -5   5 -17   28.02    0.53
   5  -7 -17    0.37    0.13
  -5  -7  17    0.47    0.11
   5  -7 -17    0.31    0.15
  -5   7  16    0.06    0.17
  -5   7  16    0.03    0.13
   5  -7 -16    0.05    0.19
   5  -7 -16    0.10    0.17
   5  -7 -16    0.32    0.19
  -5  -7  16    0.26    0.19
  -5   7  15   57.22    1.09
   5  -7 -15   58.70    1.08
   5  -7 -15   55.11    1.03
  -5  -7  15   55.85    1.02
  -5  -7  15   56.77    1.09
   5  -7 -15   57.23    1.11
   5  -7 -14    9.99    0.51
   5  -7 -14    9.85    0.47
  -5   7  14   10.10    0.46
  -5   7  14   10.66    0.52
   5  -7 -14   10.59    0.50
  -5  -7  14    9.60    0.45
  -5  -7  14   10.77    0.55
  -5  -7  14    9.31    0.46
  -5  -7  14   10.10    0.52
  -5  -7  14    9.30    0.47
  -5   7  13   68.04    1.31
  -5   7  13   71.72    1.41
   5  -7 -13   71.86    1.37
   5  -7 -13   67.19    1.27
  -5  -7  13   68.91    1.43
  -5  -7  13   67.04    1.28
  -5  -7  13   66.59    1.39
  -5  -7  13   67.99    1.31
  -5  -7  13   66.58    1.31
   5  -7 -13   67.14    1.37
  -5   7  13   68.62    1.29
   5  -7 -13   67.31    1.31
   5  -7 -12    3.89    0.39
  -5   7  12    3.46    0.37
   5  -7 -12    3.99    0.38
  -5  -7  12    3.28    0.43
  -5  -7  12    3.64    0.37
  -5  -7  12    3.76    0.33
  -5  -7  12    3.28    0.41
  -5  -7  12    4.28    0.38
   5  -7 -12    3.65    0.38
  -5   7  12    4.03    0.38
  -5   7  12    4.26    0.43
  -5   7  11   87.40    1.61
  -5  -7  11   91.90    1.74
  -5  -7  11   89.30    1.55
  -5  -7  11   87.71    1.56
  -5  -7  11   92.02    1.65
  -5   7  11   91.16    1.70
   5  -7 -11   88.00    1.65
   5  -7 -11   90.35    1.60
  -5  -7  11   90.77    1.70
  -5  -7  11   85.14    1.60
   5  -7 -11   88.73    1.65
  -5   7  11   87.25    1.62
  -5  -7  10   13.18    0.62
   5  -7 -10   13.89    0.62
  -5   7  10   13.56    0.61
  -5  -7  10   12.86    1.21
  -5   7  10   13.87    0.66
   5  -7 -10   14.31    0.64
  -5   7  10   13.68    1.17
  -5  -7  10   14.07    0.59
  -5  -7  10   13.73    0.61
  -5  -7  10   13.56    0.56
  -5  -7  10   13.83    0.65
   5  -7 -10   14.22    1.26
   5  -7 -10   14.46    0.61
  -5  -7  10   13.21    0.64
  -5   7  10   13.91    0.65
  -5   7  10   14.16    0.62
  -5  -7   9   53.89    2.31
  -5  -7   9   54.97    2.32
   5  -7  -9   51.95    2.11
  -5   7   9   50.31    1.18
  -5   7   9   49.99    1.22
   5  -7  -9   50.66    2.25
  -5  -7   9   54.23    1.16
  -5  -7   9   57.06    1.22
  -5  -7   9   49.60    1.19
   5  -7  -9   52.01    1.20
  -5   7   9   50.91    1.17
   5  -7  -9   51.10    1.12
  -5   7   9   51.76    1.24
   5  -7  -9   53.08    1.24
  -5   7   9   52.43    2.18
   5  -7  -9   52.54    1.15
  -5  -7   9   55.45    1.25
  -5  -7   9   54.47    1.26
  -5  -7   8   21.47    1.45
  -5  -7   8   21.93    1.43
   5  -7  -8   22.05    1.40
  -5   7   8   21.57    0.75
  -5   7   8   21.25    0.77
  -5  -7   8   18.99    0.75
  -5  -7   8   20.71    0.75
   5  -7  -8   21.19    0.74
  -5   7   8   20.31    0.72
   5  -7  -8   21.52    0.72
  -5   7   8   21.70    0.79
   5  -7  -8   22.25    0.78
   5   7  -8   19.86    1.27
  -5   7   8   20.46    1.38
   5  -7  -8   22.37    1.51
   5  -7  -8   21.76    1.47
  -5  -7   8   21.98    0.71
  -5  -7   8   22.94    0.75
   5  -7  -8   22.47    0.71
  -5  -7   8   21.15    0.69
  -5   7   7  658.26    7.32
  -5   7   7  686.63    7.46
   5  -7  -7  683.28    7.46
  -5   7   7  682.31    7.37
   5   7  -7  635.95    9.14
  -5   7   7  658.90    9.54
   5  -7  -7  668.62    9.94
   5  -7  -7  657.62    7.32
  -5  -7   7  688.47    7.32
  -5  -7   7  688.43    7.34
  -5  -7   7  658.79    9.53
   5  -7  -7  699.21    9.80
   5  -7  -7  655.13    9.74
  -5   7   7  659.46    9.89
  -5   7   6    4.01    0.37
  -5   7   6    3.59    0.39
   5  -7  -6    4.97    0.41
  -5   7   6    4.79    0.38
   5   7  -6    4.19    0.65
  -5   7   6    4.42    0.71
   5  -7  -6    3.39    0.71
   5  -7  -6    3.87    0.36
  -5  -7   6    4.43    0.35
  -5  -7   6    3.91    0.66
   5  -7  -6    3.31    0.67
  -5   7   6    3.96    0.75
   5  -7  -6    3.85    0.71
   5   7  -6    3.35    0.55
  -5   7   5  782.99    8.38
  -5   7   5  791.23    8.28
   5  -7  -5  746.13    8.34
   5   7  -5  760.42   10.04
   5  -7  -5  783.17   10.85
  -5   7   5  760.38   10.39
   5  -7  -5  773.97    8.19
   5  -7  -5  805.03    8.35
  -5  -7   5  774.97    8.10
  -5  -7   5  791.93    8.24
   5  -7  -5  769.30   10.61
  -5  -7   5  764.26   10.14
   5   7  -5  759.45    9.75
  -5   7   5  763.21   10.70
   5  -7  -5  783.60   10.55
  -5   7   4   54.59    1.18
  -5   7   4   56.65    1.15
  -5   7   4   57.59    2.08
   5   7  -4   52.67    1.87
  -5   7   4   53.48    2.00
   5  -7  -4   54.52    1.12
  -5  -7   4   54.67    1.07
   5  -7  -4   54.26    1.17
  -5  -7   4   56.01    1.13
  -5  -7   4   58.53    2.12
  -5  -7   4   54.37    1.88
   5   7  -4   53.18    1.76
  -5   7   4   53.58    2.12
   5  -7  -4   55.43    2.03
  -5   7   3  108.71    1.76
  -5   7   3  108.91    2.87
  -5   7   3  107.59    1.70
   5  -7  -3  108.58    1.76
   5  -7  -3  103.38    2.99
   5   7  -3  106.39    2.68
  -5   7   3  102.86    2.81
   5  -7  -3  112.24    1.73
  -5  -7   3  110.47    1.67
   5  -7  -3  110.43    1.78
  -5  -7   3  100.27    1.65
  -5  -7   3  103.92    2.83
  -5  -7   3   98.52    2.26
   5   7  -3  102.13    2.46
  -5   7   3  100.86    2.91
   5  -7  -3  108.64    2.84
  -5   7   2  134.43    3.15
  -5   7   2  130.56    1.92
   5  -7  -2  127.32    1.97
   5  -7  -2  128.30    3.30
   5   7  -2  126.99    2.95
  -5   7   2  121.26    3.08
  -5   7   2  128.64    1.97
  -5  -7   2  127.14    1.80
  -5  -7   2  131.12    1.90
   5  -7  -2  129.96    1.96
   5  -7  -2  129.32    1.99
  -5  -7   2  127.16    1.90
  -5  -7   2  134.41    3.19
  -5  -7   2  126.81    2.72
   5  -7  -2  130.09    3.33
  -5   7   2  123.45    3.23
   5   7  -2  126.05    2.73
   5  -7  -2  132.57    3.08
   5  -7  -1   34.76    0.84
   5  -7  -1   34.67    1.64
  -5   7   1   31.85    1.51
  -5   7   1   35.49    0.85
  -5   7   1   34.49    1.54
   5  -7  -1   35.98    0.88
  -5   7   1   35.29    0.89
   5  -7  -1   36.11    0.89
  -5  -7   1   35.66    0.82
  -5  -7   1   34.54    1.21
  -5  -7   1   35.59    1.57
   5  -7  -1   36.03    1.40
  -5  -7   1   36.02    1.42
  -5   7   1   36.27    1.65
   5  -7  -1   34.68    1.67
   5   7  -1   33.20    1.31
   5  -7  -1   33.14    1.45
   5  -7   0    3.55    0.31
   5  -7   0    4.01    0.63
   5   7   0    4.04    0.60
  -5   7   0    3.45    0.62
  -5   7   0    3.93    0.32
   5  -7   0    3.80    0.33
  -5  -7   0    3.41    0.26
  -5   7   0    3.20    0.59
  -5  -7   0    3.48    0.30
   5  -7   0    3.25    0.34
  -5   7   0    3.38    0.33
   5  -7   0    3.96    0.35
  -5  -7   0    4.00    0.50
   5  -7   0    3.90    0.54
  -5  -7   0    4.15    0.64
  -5  -7   0    4.08    0.59
   5   7   0    3.82    0.52
  -5   7   0    3.14    0.61
   5  -7   1   60.11    1.21
   5  -7   1   59.96    2.09
  -5   7  -1   60.84    2.11
   5   7   1   60.12    1.98
  -5   7  -1   62.86    1.19
  -5  -7  -1   61.56    1.10
  -5   7  -1   64.79    2.02
  -5  -7  -1   62.53    1.18
   5  -7   1   61.42    1.23
  -5   7  -1   63.51    1.23
   5  -7   1   62.72    1.25
  -5  -7  -1   64.91    1.91
   5  -7   1   61.40    1.83
  -5  -7  -1   64.72    2.09
  -5  -7  -1   59.76    2.00
  -5   7  -1   59.25    2.13
   5   7   1   59.42    1.80
   5  -7   1   60.66    2.21
   5  -7   2   80.96    1.46
  -5  -7  -2   80.39    1.35
  -5   7  -2   81.39    1.41
  -5   7  -2   81.58    2.28
  -5   7  -2   82.21    2.50
   5   7   2   79.76    2.35
   5   7   2   80.44    2.55
   5  -7   2   78.22    2.39
   5  -7   2   83.28    1.50
  -5   7  -2   85.69    1.48
  -5  -7  -2   82.25    1.43
   5  -7   2   81.37    1.47
  -5  -7  -2   81.61    2.29
   5  -7   2   81.26    2.13
  -5  -7  -2   83.79    2.44
  -5  -7  -2   82.33    2.42
  -5   7  -2   81.37    2.50
   5  -7   2   85.16    2.63
   5   7   2   77.45    2.13
   5  -7   3   31.58    0.87
  -5   7  -3   30.81    0.81
  -5  -7  -3   31.13    0.79
[truncated: 3,488,560 more chars]
