# Supplementary material for: Syntheses and crystal structures of the ethanol, acetonitrile and diethyl ether Werner clathrates bis­(iso­thio­cyanato-κN)tetra­kis­(3-methyl­pyridine-κN)nickel(II)
Source: Acta Crystallogr E Crystallogr Commun. 2022 Sep 8;78(Pt 10):993–8. doi: 10.1107/S2056989022008891 (PMC9535821; doi:10.1107/S2056989022008891)
Supplement: Supplementary file 2 [file e-78-00993-1sup2.hkl]

data_1                                                                          
_shelx_title ' 3pic2_autored_a.res in C2/c'                                     
_shelx_refln_list_code          4                                               
_shelx_F_calc_maximum      375.87                                               
_exptl_crystal_F_000      1352.00                                               
_reflns_d_resolution_high  0.7836                                               
                                                                                
loop_                                                                           
 _space_group_symop_operation_xyz                                               
 'x, y, z'                                                                      
 '-x, y, -z+1/2'                                                                
 'x+1/2, y+1/2, z'                                                              
 '-x+1/2, y+1/2, -z+1/2'                                                        
 '-x, -y, -z'                                                                   
 'x, -y, z-1/2'                                                                 
 '-x+1/2, -y+1/2, -z'                                                           
 'x+1/2, -y+1/2, z-1/2'                                                         
                                                                                
_cell_length_a    18.5763                                                       
_cell_length_b    11.6179                                                       
_cell_length_c    15.8998                                                       
_cell_angle_alpha  90.000                                                       
_cell_angle_beta   97.448                                                       
_cell_angle_gamma  90.000                                                       
                                                                                
_shelx_F_squared_multiplier     1.000                                           
                                                                                
loop_                                                                           
 _refln_index_h                                                                 
 _refln_index_k                                                                 
 _refln_index_l                                                                 
 _refln_F_squared_calc                                                          
 _refln_F_squared_meas                                                          
 _refln_F_squared_sigma                                                         
 _refln_observed_status                                                         
   2   0   0      15592.43      15025.17       177.20 o                         
   4   0   0        238.87        336.83        11.48 o                         
   6   0   0         54.01        154.42         3.05 o                         
   8   0   0         26.68         15.50         5.49 o                         
  10   0   0      11054.67       9952.92        79.18 o                         
  12   0   0       4479.44       4588.59        48.99 o                         
  14   0   0      20775.16      20823.82       210.25 o                         
  16   0   0        775.90        647.91         7.60 o                         
  18   0   0       1858.22       1788.37        16.60 o                         
  20   0   0        440.47        492.98         7.02 o                         
  22   0   0         83.63        120.43         2.74 o                         
   1   1   0         34.67         44.29         1.19 o                         
   3   1   0        334.73        270.90         5.62 o                         
   5   1   0      54687.53      54456.59       175.59 o                         
   7   1   0       2360.02       2495.82        30.01 o                         
   9   1   0       2416.79       2332.84        14.62 o                         
  11   1   0        584.22        837.50         8.94 o                         
  13   1   0         11.09          6.79         1.10 o                         
  15   1   0        176.83        130.69         1.96 o                         
  17   1   0         50.21         20.88         1.51 o                         
  19   1   0        129.65        123.19         2.43 o                         
  21   1   0        287.18        250.42         2.58 o                         
  23   1   0          0.47          1.20         0.68 o                         
   0   2   0       1688.00       1645.34         9.63 o                         
   2   2   0       8133.02       7618.83        26.65 o                         
   4   2   0      76137.79      73122.70       393.22 o                         
   6   2   0       4250.94       4207.62        18.52 o                         
   8   2   0         16.88          4.24         1.03 o                         
  10   2   0      12362.96      12082.86        75.25 o                         
  12   2   0        304.32        277.68         8.41 o                         
  14   2   0      19365.84      18583.92        68.62 o                         
  16   2   0          1.50          9.93         1.31 o                         
  18   2   0       1099.84       1116.27         7.48 o                         
  20   2   0        527.64        553.42         4.18 o                         
  22   2   0         14.10         14.16         0.98 o                         
   1   3   0       4526.37       4376.80        24.15 o                         
   3   3   0       1699.38       1808.83        11.20 o                         
   5   3   0       4396.83       4324.17        24.01 o                         
   7   3   0        624.79        674.56         5.15 o                         
   9   3   0       6564.54       6161.19        55.93 o                         
  11   3   0        828.80        782.73         4.86 o                         
  13   3   0         24.67         17.97         1.26 o                         
  15   3   0         25.37         33.45         1.37 o                         
  17   3   0        177.33        214.12         3.06 o                         
  19   3   0         37.16         31.62         1.68 o                         
  21   3   0        247.58        264.49         4.21 o                         
   0   4   0      32945.85      33934.64       172.84 o                         
   2   4   0       2873.45       2951.84        22.29 o                         
   4   4   0       4038.39       3506.15        19.20 o                         
   6   4   0       3105.61       3173.18        21.01 o                         
   8   4   0       7837.17       7489.41        40.12 o                         
  10   4   0      25266.43      23736.64       130.14 o                         
  12   4   0        579.26        543.75        20.00 o                         
  14   4   0       6591.00       6539.51        19.23 o                         
  16   4   0       2216.64       2174.27         9.27 o                         
  18   4   0         15.85         17.68         1.28 o                         
  20   4   0         77.42         70.79         2.68 o                         
  22   4   0         93.45        102.90         3.34 o                         
   1   5   0        183.81        150.83         2.61 o                         
   3   5   0       3026.69       2813.29        27.48 o                         
   5   5   0        510.14        623.04         8.70 o                         
   7   5   0        937.57        746.31         6.41 o                         
   9   5   0        320.09        290.57         2.97 o                         
  11   5   0        288.46        334.28         4.19 o                         
  13   5   0        291.41        273.34         2.36 o                         
  15   5   0         40.77         51.13         1.39 o                         
  17   5   0         68.34         78.96         1.95 o                         
  19   5   0         64.58         58.45         2.43 o                         
  21   5   0         17.42         20.04         1.89 o                         
   0   6   0      42612.33      42351.91       225.99 o                         
   2   6   0        115.03        122.93         3.82 o                         
   4   6   0        644.70        515.43         6.11 o                         
   6   6   0         21.78          5.51         1.20 o                         
   8   6   0        378.61        316.42         3.44 o                         
  10   6   0       5856.12       5850.87        34.62 o                         
  12   6   0        898.61        772.96         7.77 o                         
  14   6   0       6135.00       5860.70        23.96 o                         
  16   6   0        483.70        454.61         3.73 o                         
  18   6   0        700.56        766.87         8.22 o                         
  20   6   0        329.85        369.92         4.15 o                         
   1   7   0          0.11          5.18         0.89 o                         
   3   7   0        978.11        891.06         4.45 o                         
   5   7   0         36.50         47.86         1.24 o                         
   7   7   0        129.16        167.45         2.24 o                         
   9   7   0       2446.62       2502.68        12.78 o                         
  11   7   0          4.75          4.23         0.95 o                         
  13   7   0        116.96        120.15         2.03 o                         
  15   7   0        487.42        481.05         3.64 o                         
  17   7   0        473.86        493.09         4.83 o                         
  19   7   0          1.50          8.21         1.15 o                         
   0   8   0      16363.19      16079.32        59.18 o                         
   2   8   0        537.44        602.40         7.23 o                         
   4   8   0       7586.81       7458.02        30.64 o                         
   6   8   0        554.41        522.50         4.81 o                         
   8   8   0        388.71        369.81         3.00 o                         
  10   8   0        591.78        556.88         5.56 o                         
  12   8   0         40.26         55.07         1.58 o                         
  14   8   0       8548.87       8952.82        46.30 o                         
  16   8   0        346.98        352.67         3.89 o                         
  18   8   0        619.67        626.03         8.98 o                         
   1   9   0        428.52        422.37         3.73 o                         
   3   9   0        147.40        155.62         2.02 o                         
   5   9   0       2303.19       2447.02        16.35 o                         
   7   9   0        730.96        753.52         4.64 o                         
   9   9   0        944.53        933.66         5.73 o                         
  11   9   0        386.40        430.99         3.68 o                         
  13   9   0         66.88         72.37         1.77 o                         
  15   9   0         24.95         26.24         1.42 o                         
  17   9   0          0.41          1.02         0.97 o                         
   0  10   0      22698.06      23341.26       185.33 o                         
   2  10   0        403.46        481.88         6.07 o                         
   4  10   0        113.63        113.23         1.90 o                         
   6  10   0         79.32         87.32         1.68 o                         
   8  10   0       1378.51       1508.68         8.87 o                         
  10  10   0       4297.30       4251.42        28.07 o                         
  12  10   0          5.55          3.24         1.08 o                         
  14  10   0       2498.35       2616.02        34.86 o                         
  16  10   0          9.49          5.64         1.21 o                         
   1  11   0        304.75        317.94         3.52 o                         
   3  11   0        521.06        593.45         4.83 o                         
   5  11   0        965.58        901.01         5.90 o                         
   7  11   0        611.71        701.35         5.80 o                         
   9  11   0        126.47        142.35         2.06 o                         
  11  11   0         45.61         68.91         1.62 o                         
  13  11   0         56.91         59.45         1.47 o                         
  15  11   0         49.70         40.16         2.49 o                         
   0  12   0         25.99         21.17         2.04 o                         
   2  12   0        247.67        250.11         2.99 o                         
   4  12   0       2905.19       2955.18        24.08 o                         
   6  12   0       1613.20       1716.60        12.42 o                         
   8  12   0        553.37        621.39         6.17 o                         
  10  12   0       1930.19       1835.87        18.70 o                         
  12  12   0         64.76         66.99         1.94 o                         
   1  13   0        721.22        718.43         5.86 o                         
   3  13   0         48.74         68.99         1.64 o                         
   5  13   0        256.50        311.47         4.25 o                         
   7  13   0         34.49         62.25         1.40 o                         
   9  13   0         46.06         14.90         1.57 o                         
  11  13   0        233.83        194.52         4.19 o                         
   0  14   0       4319.81       3926.19        31.51 o                         
   2  14   0        156.45        162.64         3.46 o                         
   4  14   0         70.00         98.92         5.34 o                         
   6  14   0         60.82         54.62         3.34 o                         
 -23   1   1       2594.21       2304.00        17.60 o                         
 -21   1   1        216.73        250.78         3.07 o                         
 -19   1   1       1099.28       1176.47        12.96 o                         
 -17   1   1        602.59        558.34         5.50 o                         
 -15   1   1        458.92        478.35         3.56 o                         
 -13   1   1       9282.31       9174.98        33.52 o                         
 -11   1   1        236.24        295.69         4.20 o                         
  -9   1   1        264.95        256.71         8.99 o                         
  -7   1   1       1277.32       1012.65         7.31 o                         
  -5   1   1        382.41        471.05         6.54 o                         
  -3   1   1      22279.42      22329.49        63.02 o                         
  -1   1   1      30010.16      29197.89       138.76 o                         
   1   1   1      59718.26      61974.98       209.37 o                         
   3   1   1       5101.64       5126.59        19.68 o                         
   5   1   1       1279.93       1201.78         8.12 o                         
   7   1   1         74.76         51.22         3.34 o                         
   9   1   1        756.89        666.46         7.64 o                         
  11   1   1       5803.67       5668.62        30.38 o                         
  13   1   1       1169.52       1291.38        16.14 o                         
  15   1   1      11619.32      11625.12        47.71 o                         
  17   1   1        716.41        745.70         8.44 o                         
  19   1   1        833.51        821.71         6.39 o                         
  21   1   1         17.97         29.63         1.31 o                         
  23   1   1         32.80         40.49         1.52 o                         
 -22   2   1        252.30        249.02         2.48 o                         
 -20   2   1        352.51        359.18         3.59 o                         
 -18   2   1          1.03          2.04         1.07 o                         
 -16   2   1        119.83        104.05         1.74 o                         
 -14   2   1        138.22        161.53         2.67 o                         
 -12   2   1         35.79         57.07         1.39 o                         
 -10   2   1        117.77        169.64         7.88 o                         
  -8   2   1       4896.07       5173.49        31.61 o                         
  -6   2   1        164.83        135.97         2.91 o                         
  -4   2   1      39497.12      38991.68       175.22 o                         
  -2   2   1        511.33        457.21         3.28 o                         
   0   2   1       1641.37       1569.26        14.42 o                         
   2   2   1        541.28        548.05         7.32 o                         
   4   2   1       4527.96       4455.65        27.24 o                         
   6   2   1       2707.22       2655.38        11.25 o                         
   8   2   1       2878.98       2787.16        15.31 o                         
  10   2   1        912.00        969.12        13.53 o                         
  12   2   1        125.43         91.90         1.88 o                         
  14   2   1          8.13          6.49         1.06 o                         
  16   2   1          6.87          8.89         1.20 o                         
  18   2   1         92.57         80.59         2.06 o                         
  20   2   1         20.43         16.35         1.26 o                         
  22   2   1        418.67        410.80         9.68 o                         
 -23   3   1       1280.60       1097.93        13.49 o                         
 -21   3   1         78.50         60.43         1.52 o                         
 -19   3   1        407.49        425.19         3.80 o                         
 -17   3   1        545.84        587.43         4.92 o                         
 -15   3   1        559.49        598.43         4.18 o                         
 -13   3   1       3647.14       3538.89        14.42 o                         
 -11   3   1        282.79        341.70        13.23 o                         
  -9   3   1      33371.14      33903.51       150.93 o                         
  -7   3   1       5889.45       6252.12        41.05 o                         
  -5   3   1         15.75         19.95         1.10 o                         
  -3   3   1       1864.38       1993.37        29.23 o                         
  -1   3   1       1574.23       1633.58        12.62 o                         
   1   3   1      48507.36      48093.02       181.27 o                         
   3   3   1         35.59         63.18         7.68 o                         
   5   3   1      18644.62      17615.20       108.14 o                         
   7   3   1       8874.66       8389.17        41.56 o                         
   9   3   1       1086.81       1130.46        11.81 o                         
  11   3   1       4823.84       4742.32        18.23 o                         
  13   3   1        464.97        412.86         9.06 o                         
  15   3   1       8205.33       8388.51        37.40 o                         
  17   3   1        400.19        407.30         3.39 o                         
  19   3   1        238.33        261.27         2.78 o                         
  21   3   1        392.43        393.25         4.26 o                         
 -22   4   1        387.22        402.48         5.89 o                         
 -20   4   1        142.93        168.15         2.87 o                         
 -18   4   1        889.96        883.17         5.72 o                         
 -16   4   1         97.40        110.74         1.82 o                         
 -14   4   1        256.38        288.28         2.50 o                         
 -12   4   1        250.45        309.77         3.18 o                         
 -10   4   1         29.37         24.70         1.15 o                         
  -8   4   1       6534.60       6445.17        41.58 o                         
  -6   4   1       1995.51       2083.74        19.15 o                         
  -4   4   1       1727.41       2158.30        12.06 o                         
  -2   4   1        201.57        246.82         5.30 o                         
   0   4   1         82.40         95.44         2.28 o                         
   2   4   1        925.09        908.21         6.16 o                         
   4   4   1       2022.22       2361.63        10.35 o                         
   6   4   1        182.00        244.42         2.96 o                         
   8   4   1        406.13        378.78         4.86 o                         
  10   4   1        861.83        929.31         4.67 o                         
  12   4   1        454.63        383.10         3.64 o                         
  14   4   1          8.23         15.61         1.08 o                         
  16   4   1         57.16         65.12         2.04 o                         
  18   4   1        335.16        337.52         3.18 o                         
  20   4   1        223.72        242.55         4.11 o                         
  22   4   1         14.55         15.54         1.05 o                         
 -21   5   1         11.09          9.68         2.49 o                         
 -19   5   1         65.18         88.86         2.26 o                         
 -17   5   1       1658.09       1638.56         7.66 o                         
 -15   5   1         21.97         25.95         1.26 o                         
 -13   5   1      32597.80      31755.73        88.25 o                         
 -11   5   1       6584.99       6519.51        43.95 o                         
  -9   5   1       6955.25       6646.17        44.40 o                         
  -7   5   1       1033.48       1004.32        15.35 o                         
  -5   5   1       7625.31       6810.93        28.50 o                         
  -3   5   1       3012.55       2301.32        19.25 o                         
  -1   5   1        545.76        498.29         7.59 o                         
   1   5   1      27224.79      26164.65       117.15 o                         
   3   5   1       4223.65       4752.04        21.55 o                         
   5   5   1      11989.64      12081.67        57.17 o                         
   7   5   1       1367.06       1533.43        11.43 o                         
   9   5   1       9342.92       9111.46        40.19 o                         
  11   5   1       8038.89       7979.45        70.14 o                         
  13   5   1       2843.86       2622.62        13.36 o                         
  15   5   1        440.28        490.07         3.31 o                         
  17   5   1         23.33         22.25         1.14 o                         
  19   5   1       1103.58       1075.67         8.31 o                         
  21   5   1          0.33          2.07         1.06 o                         
 -20   6   1         89.16         76.04         3.05 o                         
 -18   6   1       1020.05       1007.86         7.33 o                         
 -16   6   1        115.56         84.80         1.76 o                         
 -14   6   1         16.29          7.23         1.03 o                         
 -12   6   1        346.81        428.22         3.12 o                         
 -10   6   1         86.43         62.64         2.00 o                         
  -8   6   1       1862.60       2013.67        10.45 o                         
  -6   6   1       2192.38       2435.56        17.11 o                         
  -4   6   1        131.85         87.68         5.58 o                         
  -2   6   1        245.33        290.23         5.05 o                         
   0   6   1       1558.49       1561.81        15.06 o                         
   2   6   1        615.22        653.37         6.72 o                         
   4   6   1       2557.90       2675.95        18.03 o                         
   6   6   1        197.47        205.21         2.38 o                         
   8   6   1        979.45       1016.82         6.10 o                         
  10   6   1          0.21          2.34         1.15 o                         
  12   6   1         67.19         88.74         2.03 o                         
  14   6   1         88.17        121.08         1.85 o                         
  16   6   1         75.09         73.01         1.76 o                         
  18   6   1        101.21        114.75         2.48 o                         
  20   6   1        246.46        222.92         3.52 o                         
 -19   7   1       1463.76       1503.62        14.86 o                         
 -17   7   1       3423.74       3470.91        37.97 o                         
 -15   7   1       1197.09       1190.05         7.61 o                         
 -13   7   1        140.32        167.73         2.30 o                         
 -11   7   1       2785.69       2638.07        13.25 o                         
  -9   7   1       7615.48       7228.18        41.60 o                         
  -7   7   1        969.25        904.43         8.61 o                         
  -5   7   1        549.33        460.34         3.60 o                         
  -3   7   1       4167.15       3796.76        14.21 o                         
  -1   7   1       4256.70       4361.67        26.65 o                         
   1   7   1      22985.20      23334.04        82.59 o                         
   3   7   1         14.14         22.75         0.97 o                         
   5   7   1       1117.57        810.01         5.13 o                         
   7   7   1         11.06         35.67         1.25 o                         
   9   7   1         16.68         14.52         1.72 o                         
  11   7   1        416.49        404.13         3.51 o                         
  13   7   1       2491.25       2481.86        12.59 o                         
  15   7   1      13673.39      13536.55       112.19 o                         
  17   7   1          1.34          2.13         1.15 o                         
  19   7   1        256.01        299.31         3.35 o                         
 -18   8   1         38.43         26.58         1.26 o                         
 -16   8   1          0.50          1.92         1.05 o                         
 -14   8   1        689.67        719.55         5.58 o                         
 -12   8   1        355.47        414.50         3.53 o                         
 -10   8   1         81.82         93.45         1.51 o                         
  -8   8   1        614.32        618.18         3.83 o                         
  -6   8   1        413.49        460.59         4.37 o                         
  -4   8   1        685.52        695.88        11.61 o                         
  -2   8   1        264.84        258.63         2.91 o                         
   0   8   1        618.17        600.93         3.76 o                         
   2   8   1         75.89         79.39         2.35 o                         
   4   8   1        169.19        178.60         2.14 o                         
   6   8   1        452.35        461.61         4.64 o                         
   8   8   1        137.50        133.47         2.07 o                         
  10   8   1        682.89        672.71         4.53 o                         
  12   8   1         24.77         22.39         1.31 o                         
  14   8   1         45.28         52.81         1.50 o                         
  16   8   1         34.84         31.18         1.41 o                         
  18   8   1        149.89        147.54         2.91 o                         
 -17   9   1         43.91         51.47         1.46 o                         
 -15   9   1         89.80         97.08         2.03 o                         
 -13   9   1       3868.56       4019.85        15.48 o                         
 -11   9   1          0.73          2.59         0.94 o                         
  -9   9   1       1142.95       1119.20         6.45 o                         
  -7   9   1          2.79          9.72         1.05 o                         
  -5   9   1       2163.57       2171.38        10.97 o                         
  -3   9   1       4558.25       4543.94        24.51 o                         
  -1   9   1       5745.20       6096.63        34.65 o                         
   1   9   1      15889.27      15769.25        83.41 o                         
   3   9   1          7.22         10.85         1.10 o                         
   5   9   1        324.01        383.65         3.71 o                         
   7   9   1         44.00         42.51         1.18 o                         
   9   9   1        732.28        749.37         4.31 o                         
  11   9   1       2119.27       2161.86        10.33 o                         
  13   9   1         15.73         25.24         1.22 o                         
  15   9   1       3183.79       3338.40        20.29 o                         
  17   9   1        158.26        154.91         2.53 o                         
 -16  10   1         90.29         84.31         2.27 o                         
 -14  10   1         71.52         72.05         1.61 o                         
 -12  10   1          0.12          1.64         1.12 o                         
 -10  10   1        538.97        624.39         4.72 o                         
  -8  10   1       1153.99       1222.31         6.28 o                         
  -6  10   1        802.52        786.33         4.74 o                         
  -4  10   1         43.34         21.30         1.10 o                         
  -2  10   1         94.77        109.59         2.10 o                         
   0  10   1        772.48        841.99         4.95 o                         
   2  10   1         18.90         21.90         1.25 o                         
   4  10   1        414.47        458.86         3.88 o                         
   6  10   1        903.52        949.17         5.12 o                         
   8  10   1         18.47         36.16         1.31 o                         
  10  10   1        209.95        219.38         2.63 o                         
  12  10   1         42.18         32.39         1.30 o                         
  14  10   1         14.22         20.92         1.20 o                         
  16  10   1         20.96         11.78         2.29 o                         
 -15  11   1         94.09         65.95         7.59 o                         
 -13  11   1       3269.18       3393.04        16.10 o                         
 -11  11   1         96.61         83.69         2.45 o                         
  -9  11   1       2025.59       2062.18        13.79 o                         
  -7  11   1        119.03        115.28         2.33 o                         
  -5  11   1        184.85        223.12         3.30 o                         
  -3  11   1        196.62        211.45         2.82 o                         
  -1  11   1       1631.34       1791.88         9.31 o                         
   1  11   1       1558.46       1650.74        12.56 o                         
   3  11   1        381.91        434.09         3.84 o                         
   5  11   1       3552.53       3780.45        16.05 o                         
   7  11   1       1106.85       1010.84         6.32 o                         
   9  11   1       1727.66       1778.81        10.01 o                         
  11  11   1       1314.84       1403.06         8.11 o                         
  13  11   1          1.09          1.26         0.83 o                         
  15  11   1        738.29        817.47        11.26 o                         
 -12  12   1         72.14         75.20         2.59 o                         
 -10  12   1        253.72        230.39         3.03 o                         
  -8  12   1         36.41         26.70         1.15 o                         
  -6  12   1         51.44         34.24         1.32 o                         
  -4  12   1        270.97        311.11         4.62 o                         
  -2  12   1        210.50        214.11         3.11 o                         
   0  12   1          2.05          9.98         1.34 o                         
   2  12   1        172.12        197.97         2.65 o                         
   4  12   1        118.06        147.12         2.03 o                         
   6  12   1         20.69         13.16         1.04 o                         
   8  12   1        289.50        300.68         3.40 o                         
  10  12   1        243.62        210.60         2.70 o                         
  12  12   1         87.07         81.63         1.63 o                         
 -11  13   1         53.56         27.60         1.20 o                         
  -9  13   1       2556.28       2645.13        20.51 o                         
  -7  13   1        337.95        301.81         3.39 o                         
  -5  13   1        149.26        167.32         3.04 o                         
  -3  13   1         35.41         43.64         1.58 o                         
  -1  13   1        299.65        311.23         3.34 o                         
   1  13   1       3116.02       3168.39        16.81 o                         
   3  13   1          6.85          2.48         0.92 o                         
   5  13   1        813.89        944.41        10.85 o                         
   7  13   1        190.78        190.05         3.09 o                         
   9  13   1        244.65        277.64         6.51 o                         
  11  13   1        247.13        159.63         3.53 o                         
  -6  14   1        107.48        114.14         2.55 o                         
  -4  14   1        588.22        467.75         4.95 o                         
  -2  14   1        357.36        390.64         7.32 o                         
   0  14   1        128.70        114.31         3.93 o                         
   2  14   1         49.68         46.19         1.12 o                         
   4  14   1          1.45          3.46         0.79 o                         
   6  14   1         41.37         42.22         2.80 o                         
 -22   0   2       3475.48       3636.38        31.57 o                         
 -20   0   2          2.47          3.22         1.37 o                         
 -18   0   2       8417.18       8429.31        49.63 o                         
 -16   0   2         53.13         47.67         1.96 o                         
 -14   0   2       1822.94       1738.54        37.96 o                         
 -12   0   2        662.54        440.17         9.86 o                         
 -10   0   2        111.73        131.41         6.93 o                         
  -8   0   2      48476.76      46181.97       253.91 o                         
  -6   0   2       5193.72       4842.01       135.97 o                         
  -4   0   2     141278.17     142361.64       595.15 o                         
  -2   0   2      33170.42      33108.08       316.63 o                         
   0   0   2      13038.31      13358.58        99.97 o                         
   2   0   2       2930.41       2370.96        16.68 o                         
   4   0   2      22707.46      23860.80       183.96 o                         
   6   0   2      19896.86      19786.94       229.86 o                         
   8   0   2      30675.86      31933.29       159.81 o                         
  10   0   2       5198.71       4067.90        38.18 o                         
  12   0   2       5174.64       5246.50        43.37 o                         
  14   0   2       5860.96       5838.95        64.57 o                         
  16   0   2      10320.07      10853.23        57.97 o                         
  18   0   2       2562.84       2497.85        50.23 o                         
  20   0   2        565.86        644.41         7.89 o                         
  22   0   2        183.05        188.80         4.58 o                         
 -23   1   2         46.97         32.07         1.69 o                         
 -21   1   2         32.69         27.08         1.42 o                         
 -19   1   2        296.58        257.59         2.72 o                         
 -17   1   2         14.41         22.74         1.20 o                         
 -15   1   2          1.49          0.02         0.87 o                         
 -13   1   2         42.25         28.99         1.50 o                         
 -11   1   2          9.46          3.75         1.04 o                         
  -9   1   2       3966.12       4141.58        28.46 o                         
  -7   1   2       1604.50       1700.65        14.14 o                         
  -5   1   2        478.43        441.08         3.06 o                         
  -3   1   2        117.07         85.05         1.68 o                         
  -1   1   2        198.28        169.29         1.82 o                         
   1   1   2        842.43        864.13         6.74 o                         
   3   1   2       3165.46       2931.23        21.63 o                         
   5   1   2        440.38        550.70         6.51 o                         
   7   1   2       1594.40       1848.29        13.80 o                         
   9   1   2        487.73        666.38         6.90 o                         
  11   1   2         80.29        123.80         2.36 o                         
  13   1   2       1107.08       1117.56         7.76 o                         
  15   1   2        135.36        168.24         2.13 o                         
  17   1   2         32.59         40.79         1.75 o                         
  19   1   2         11.36          7.55         1.13 o                         
  21   1   2         35.06         43.98         1.90 o                         
  23   1   2          8.61         15.34         0.97 o                         
 -22   2   2       4683.30       4757.62        28.88 o                         
 -20   2   2          9.82          4.99         1.03 o                         
 -18   2   2       2494.58       2641.50        18.63 o                         
 -16   2   2        502.93        495.17         4.39 o                         
 -14   2   2       3726.04       3645.59        40.18 o                         
 -12   2   2       8233.55       7689.95        40.17 o                         
 -10   2   2         66.78        114.23         5.53 o                         
  -8   2   2      21257.98      20931.24        76.56 o                         
  -6   2   2        720.90        692.98        21.38 o                         
  -4   2   2       8373.30       7486.23        59.03 o                         
  -2   2   2      37729.48      38247.58       180.71 o                         
   0   2   2      24546.24      25797.51       118.09 o                         
   2   2   2      98302.86     104413.48       317.85 o                         
   4   2   2       3059.73       3036.85        28.15 o                         
   6   2   2      10481.69       9669.24        68.81 o                         
   8   2   2         23.04         32.79         1.66 o                         
  10   2   2      15371.11      15568.39        51.47 o                         
  12   2   2        145.45        189.29         7.66 o                         
  14   2   2        489.68        504.74         6.31 o                         
  16   2   2       7321.06       7242.03        54.83 o                         
  18   2   2         24.01         21.60         1.30 o                         
  20   2   2       2353.46       2328.09        10.96 o                         
  22   2   2        234.45        190.94         8.50 o                         
 -23   3   2         44.88         45.66         2.22 o                         
 -21   3   2        260.32        218.29         2.60 o                         
 -19   3   2        229.03        230.35         2.48 o                         
 -17   3   2        253.53        272.39         2.90 o                         
 -15   3   2        303.03        276.14         2.65 o                         
 -13   3   2         84.81        120.45         2.35 o                         
 -11   3   2        232.66        198.18         2.54 o                         
  -9   3   2         21.71         37.11         2.41 o                         
  -7   3   2       3506.39       3931.56        32.06 o                         
  -5   3   2       5247.02       5578.21        22.15 o                         
  -3   3   2        156.59        159.06         4.69 o                         
  -1   3   2       1852.06       1940.13        11.31 o                         
   1   3   2        269.39        411.96         3.48 o                         
   3   3   2        616.17        617.94         4.74 o                         
   5   3   2        752.30        858.16         5.74 o                         
   7   3   2       1678.69       1924.09        11.02 o                         
   9   3   2       1416.14       1385.12         9.98 o                         
  11   3   2        722.98        750.08         4.81 o                         
  13   3   2        284.00        247.35         2.72 o                         
  15   3   2        170.59        206.73         2.36 o                         
  17   3   2         16.18         12.79         1.25 o                         
  19   3   2         20.32         21.66         1.06 o                         
  21   3   2        134.46        127.69         1.86 o                         
 -22   4   2        952.96        930.86        18.98 o                         
 -20   4   2        809.22        752.96         9.68 o                         
 -18   4   2        638.08        670.68         4.62 o                         
 -16   4   2         82.90         72.84         2.24 o                         
 -14   4   2       8843.75       8574.21        21.21 o                         
 -12   4   2      18314.65      18070.08        86.18 o                         
 -10   4   2       2024.84       2196.19        25.20 o                         
  -8   4   2      18508.26      17615.14       142.21 o                         
  -6   4   2        607.28        640.87         5.23 o                         
  -4   4   2       3136.81       2831.59        14.12 o                         
  -2   4   2       2200.94       2435.65        10.02 o                         
   0   4   2       6699.98       6047.37        65.44 o                         
   2   4   2      41648.93      41401.12       166.63 o                         
   4   4   2      13917.40      14784.35        69.22 o                         
   6   4   2      23183.18      23176.12        79.53 o                         
   8   4   2         15.04         11.27         1.04 o                         
  10   4   2       7645.64       7203.26        40.67 o                         
  12   4   2         32.85         31.23         3.07 o                         
  14   4   2        168.95        154.86         1.98 o                         
  16   4   2       2895.25       3027.97        17.25 o                         
  18   4   2         49.55         41.85         1.29 o                         
  20   4   2       1606.95       1589.48        11.72 o                         
  22   4   2          6.97          6.93         1.44 o                         
 -21   5   2        214.18        221.36         6.35 o                         
 -19   5   2        140.38        136.91         2.38 o                         
 -17   5   2         23.74         24.63         1.16 o                         
 -15   5   2         39.35         36.68         1.48 o                         
 -13   5   2        175.34        152.81         1.82 o                         
 -11   5   2        110.44         69.62         2.14 o                         
  -9   5   2          6.06          5.58         0.99 o                         
  -7   5   2       2616.12       2850.54        24.93 o                         
  -5   5   2        365.27        394.04         4.79 o                         
  -3   5   2         60.78         59.37         2.61 o                         
  -1   5   2          8.37          6.90         1.21 o                         
   1   5   2        405.21        323.41         3.78 o                         
   3   5   2       2382.04       2374.20        11.95 o                         
   5   5   2         99.15         73.76         2.04 o                         
   7   5   2        127.62        130.04         1.93 o                         
   9   5   2        230.21        207.00         2.97 o                         
  11   5   2         36.09         59.76         2.07 o                         
  13   5   2         85.40         58.65         1.35 o                         
  15   5   2        212.23        209.56         2.26 o                         
  17   5   2        105.00        102.85         1.84 o                         
  19   5   2         26.08         34.59         1.43 o                         
  21   5   2         70.33         60.36         1.68 o                         
 -20   6   2          2.06          2.38         1.71 o                         
 -18   6   2       1715.91       1640.88         8.95 o                         
 -16   6   2        192.78        217.50         2.69 o                         
 -14   6   2        350.87        349.10         3.01 o                         
 -12   6   2       2533.46       2492.42         8.80 o                         
 -10   6   2        233.00        232.04         4.02 o                         
  -8   6   2       8767.33       8641.16        56.84 o                         
  -6   6   2         18.71          5.93         0.98 o                         
  -4   6   2      13047.42      12940.72        67.66 o                         
  -2   6   2        238.68        231.36         4.36 o                         
   0   6   2       6777.25       6613.62        48.54 o                         
   2   6   2      15496.36      14338.84        66.43 o                         
   4   6   2        174.33        136.89         3.35 o                         
   6   6   2      12295.89      11636.90        49.51 o                         
   8   6   2         14.72         18.27         1.12 o                         
  10   6   2       3535.26       3603.93        19.18 o                         
  12   6   2       1591.23       1573.96        11.80 o                         
  14   6   2       2024.25       2124.50        16.27 o                         
  16   6   2       6126.33       6295.59        28.37 o                         
  18   6   2         84.07         80.51         1.86 o                         
  20   6   2        807.24        844.86         7.15 o                         
 -19   7   2         66.95         73.34         2.10 o                         
 -17   7   2        124.87        118.01         2.15 o                         
 -15   7   2         43.17         40.82         1.51 o                         
 -13   7   2        326.07        357.24         3.40 o                         
 -11   7   2         45.04         55.46         1.34 o                         
  -9   7   2         75.32         71.48         2.00 o                         
  -7   7   2        607.46        584.59         4.39 o                         
  -5   7   2       1704.77       1685.03         8.25 o                         
  -3   7   2        322.77        354.66         4.14 o                         
  -1   7   2       1091.93       1030.24         7.35 o                         
   1   7   2          9.03         13.34         0.93 o                         
   3   7   2        355.75        355.75         2.86 o                         
   5   7   2       1122.20       1070.19         5.57 o                         
   7   7   2         11.94         18.92         1.30 o                         
   9   7   2        885.83        832.77         4.50 o                         
  11   7   2       1057.21       1072.46         6.16 o                         
  13   7   2        840.33        887.10         5.95 o                         
  15   7   2          1.48          4.04         1.18 o                         
  17   7   2        182.51        192.46         4.48 o                         
  19   7   2          1.19          2.66         1.21 o                         
 -18   8   2       1375.94       1356.84        13.83 o                         
 -16   8   2          9.00          5.94         1.20 o                         
 -14   8   2        765.64        744.27         8.80 o                         
 -12   8   2        729.88        808.44         5.01 o                         
 -10   8   2        473.07        402.55         3.23 o                         
  -8   8   2       6658.96       6689.28        27.36 o                         
  -6   8   2        218.81        259.13         5.15 o                         
  -4   8   2       6134.60       5983.34        26.57 o                         
  -2   8   2       1152.45       1026.25         7.46 o                         
   0   8   2       8319.94       8473.38        34.37 o                         
   2   8   2      13290.83      13145.46        43.10 o                         
   4   8   2       1156.54       1166.25         8.64 o                         
   6   8   2        636.33        530.15         4.36 o                         
   8   8   2        119.00        127.67         1.71 o                         
  10   8   2       4065.98       4199.05        17.56 o                         
  12   8   2       1150.84       1157.87         9.26 o                         
  14   8   2        429.90        460.54         4.03 o                         
  16   8   2       3867.13       4101.28        38.05 o                         
  18   8   2          2.29          2.81         1.19 o                         
 -17   9   2         84.36         76.03         1.96 o                         
 -15   9   2        354.83        382.77         4.10 o                         
 -13   9   2          5.27          4.02         1.16 o                         
 -11   9   2        333.64        406.42         3.17 o                         
  -9   9   2          2.64         12.30         1.25 o                         
  -7   9   2         12.41          8.93         1.00 o                         
  -5   9   2        132.11        125.22         1.82 o                         
  -3   9   2         59.58         57.74         1.51 o                         
  -1   9   2       1155.80       1229.84         7.16 o                         
   1   9   2         24.51         22.93         1.30 o                         
   3   9   2       1270.91       1272.54         6.32 o                         
   5   9   2        736.16        689.06         4.25 o                         
   7   9   2       1383.53       1351.02         7.37 o                         
   9   9   2        131.47        133.21         1.95 o                         
  11   9   2        449.99        431.82         3.43 o                         
  13   9   2        448.54        477.12         3.95 o                         
  15   9   2        130.64        124.01         2.53 o                         
  17   9   2        212.97        210.14        19.43 o                         
 -16  10   2          2.78          9.49         1.02 o                         
 -14  10   2        638.39        621.28         7.39 o                         
 -12  10   2       1868.89       1976.26        12.27 o                         
 -10  10   2        193.61        166.84         2.14 o                         
  -8  10   2       3306.73       3305.79        13.33 o                         
  -6  10   2         10.80          9.03         1.17 o                         
  -4  10   2       3223.63       3195.30        19.34 o                         
  -2  10   2        310.91        315.04         3.04 o                         
   0  10   2        166.53        154.77         1.93 o                         
   2  10   2       1706.60       1704.86         9.49 o                         
   4  10   2         76.20         91.12         1.84 o                         
   6  10   2       3843.39       3881.66        19.28 o                         
   8  10   2        150.96        133.17         2.10 o                         
  10  10   2        791.05        807.10         5.32 o                         
  12  10   2        420.32        395.32         3.58 o                         
  14  10   2        283.28        299.45         3.04 o                         
  16  10   2       1221.91       1192.49        32.46 o                         
 -15  11   2        119.90        103.84         3.27 o                         
 -13  11   2        107.86         86.44         1.67 o                         
 -11  11   2        341.48        389.72         3.26 o                         
  -9  11   2        168.15        131.89         1.84 o                         
  -7  11   2        304.36        309.39         3.04 o                         
  -5  11   2          0.40          1.93         1.04 o                         
  -3  11   2        233.77        277.30         3.73 o                         
  -1  11   2         88.62        116.93         2.04 o                         
   1  11   2        154.90        135.75         2.18 o                         
   3  11   2        992.51       1110.04         9.96 o                         
   5  11   2         12.49         15.93         1.10 o                         
   7  11   2          1.06          3.14         0.98 o                         
   9  11   2        178.95        208.66         2.21 o                         
  11  11   2         35.72         20.13         1.22 o                         
  13  11   2         11.49          9.30         0.82 o                         
  15  11   2         88.08         73.40         2.49 o                         
 -12  12   2       2681.63       2647.88        17.89 o                         
 -10  12   2        131.39        123.11         2.79 o                         
  -8  12   2       1559.82       1567.15        14.05 o                         
  -6  12   2          0.17          1.50         0.93 o                         
  -4  12   2          9.89         10.04         1.19 o                         
  -2  12   2       1379.00       1282.58        17.09 o                         
   0  12   2        489.48        504.05         5.17 o                         
   2  12   2       6234.69       6345.16        36.37 o                         
   4  12   2        139.47        143.60         2.14 o                         
   6  12   2       1275.04       1304.96        12.03 o                         
   8  12   2        165.39        169.44         2.28 o                         
  10  12   2        966.09        907.11        14.15 o                         
  12  12   2          3.96          5.35         0.93 o                         
 -11  13   2        112.06        101.26         3.14 o                         
  -9  13   2          0.59          1.67         0.82 o                         
  -7  13   2          0.11          2.41         0.87 o                         
  -5  13   2        116.18        127.43         1.86 o                         
  -3  13   2         21.10          5.82         1.09 o                         
  -1  13   2         32.13         61.62         1.43 o                         
   1  13   2         68.42        106.49         1.72 o                         
   3  13   2          7.04         14.57         1.10 o                         
   5  13   2          2.69          4.94         0.93 o                         
   7  13   2         64.17         45.90         1.22 o                         
   9  13   2          4.46          5.49         1.03 o                         
  -6  14   2          0.01          1.07         0.70 o                         
  -4  14   2        645.38        591.08         4.99 o                         
  -2  14   2        450.20        479.30         6.24 o                         
   0  14   2        501.78        419.23        11.83 o                         
   2  14   2       1257.21       1257.13        24.61 o                         
   4  14   2         15.68         12.19         0.86 o                         
   6  14   2        403.90        322.20         3.12 o                         
 -23   1   3        281.61        271.24         4.21 o                         
 -21   1   3       4633.49       4694.70        42.03 o                         
 -19   1   3          2.56          4.07         0.98 o                         
 -17   1   3       3591.37       3625.18        14.26 o                         
 -15   1   3        260.19        233.22         2.30 o                         
 -13   1   3        745.80        601.38        13.10 o                         
 -11   1   3       8254.04       7292.23        36.11 o                         
  -9   1   3        674.02        801.54        23.78 o                         
  -7   1   3      61683.82      61509.25       283.69 o                         
  -5   1   3       1495.73       1233.49        16.63 o                         
  -3   1   3      24540.84      24685.31        71.26 o                         
  -1   1   3      21639.33      20189.85        62.63 o                         
   1   1   3       5397.24       5229.15        43.34 o                         
   3   1   3      44475.75      44657.36       164.85 o                         
   5   1   3       2815.36       2919.82        36.42 o                         
   7   1   3      11189.20       9908.56        74.16 o                         
   9   1   3         41.75         21.94         2.33 o                         
  11   1   3       7826.36       7549.48        27.10 o                         
  13   1   3       3768.35       3704.85        18.24 o                         
  15   1   3       1255.85       1193.92         6.44 o                         
  17   1   3       4281.31       4348.61        43.91 o                         
  19   1   3        349.25        325.61         3.27 o                         
  21   1   3        939.37        947.07         6.55 o                         
 -22   2   3         96.66         81.14         4.25 o                         
 -20   2   3         12.30         13.54         1.14 o                         
 -18   2   3        345.53        310.27         2.93 o                         
 -16   2   3        376.53        379.79         3.11 o                         
 -14   2   3        237.34        260.90         3.46 o                         
 -12   2   3         49.72         88.09         2.57 o                         
 -10   2   3        534.25        455.61         6.64 o                         
  -8   2   3        409.16        482.15         5.46 o                         
  -6   2   3        748.05        864.07         8.05 o                         
  -4   2   3       1010.04        997.88         7.76 o                         
  -2   2   3      23579.36      24504.21        88.76 o                         
   0   2   3       6174.22       5489.48        29.70 o                         
   2   2   3       1531.66       1508.30         8.16 o                         
   4   2   3       9293.81       9082.46        35.68 o                         
   6   2   3        340.58        480.47         4.42 o                         
   8   2   3        560.29        650.45         6.24 o                         
  10   2   3       1593.99       1873.93        11.53 o                         
  12   2   3        536.25        554.68         4.21 o                         
  14   2   3        766.45        707.31         4.58 o                         
  16   2   3         40.77         44.79         1.61 o                         
  18   2   3         53.42         53.89         1.68 o                         
  20   2   3         52.40         61.26         1.34 o                         
  22   2   3          0.41          0.93         0.78 o                         
 -23   3   3         32.58         35.72         2.09 o                         
 -21   3   3       2223.90       2274.52        17.23 o                         
 -19   3   3        175.00        154.48         3.09 o                         
 -17   3   3       1884.76       1924.63         9.48 o                         
 -15   3   3        252.07        240.42         4.27 o                         
 -13   3   3       8885.28       8907.94        32.34 o                         
 -11   3   3      19542.07      18125.03        83.67 o                         
  -9   3   3        200.20        252.41         6.73 o                         
  -7   3   3       8536.50       7539.11        35.23 o                         
  -5   3   3         18.66         20.60         3.40 o                         
  -3   3   3      10740.12       9937.71        51.84 o                         
  -1   3   3       9958.37      10123.31        75.84 o                         
   1   3   3       3840.94       4112.60        23.08 o                         
   3   3   3      60252.97      60858.51       180.74 o                         
   5   3   3       4956.67       5346.78        54.77 o                         
   7   3   3      26475.83      26298.02       102.23 o                         
   9   3   3        588.12        627.44        13.69 o                         
  11   3   3       5762.88       5079.61        30.60 o                         
  13   3   3        227.76        234.95         4.13 o                         
  15   3   3         24.98         37.67         1.55 o                         
  17   3   3       6904.94       7121.45        37.80 o                         
  19   3   3          2.29          3.12         0.91 o                         
  21   3   3        879.40        839.59         5.44 o                         
 -22   4   3          0.75          2.49         1.83 o                         
 -20   4   3         51.04         57.81         1.74 o                         
 -18   4   3         10.94          4.60         0.96 o                         
 -16   4   3         48.01         47.42         1.42 o                         
 -14   4   3         14.13         16.03         0.96 o                         
 -12   4   3         14.15         30.02         2.48 o                         
 -10   4   3        447.59        442.32         3.29 o                         
  -8   4   3        842.30       1067.17         8.80 o                         
  -6   4   3       2064.68       2359.98        12.46 o                         
  -4   4   3        502.65        424.92         3.50 o                         
  -2   4   3       3433.44       3786.65        15.16 o                         
   0   4   3       8396.36       8263.22        35.81 o                         
   2   4   3       3418.09       3590.42        16.45 o                         
   4   4   3        283.53        254.68         3.44 o                         
   6   4   3         19.12         12.82         1.27 o                         
   8   4   3        171.75        201.83         5.83 o                         
  10   4   3       1700.85       1455.69         9.76 o                         
  12   4   3        952.55        974.86         6.70 o                         
  14   4   3          8.59          7.34         0.93 o                         
  16   4   3        175.42        182.99         2.19 o                         
  18   4   3         59.67         55.46         1.36 o                         
  20   4   3         31.22         41.92         1.61 o                         
 -21   5   3       2036.81       2196.56        19.64 o                         
 -19   5   3        292.96        271.95         3.68 o                         
 -17   5   3       3631.52       3557.48        24.05 o                         
 -15   5   3       1012.16       1012.98         8.24 o                         
 -13   5   3       7253.16       6958.87        19.46 o                         
 -11   5   3       2378.83       2266.59        20.12 o                         
  -9   5   3          1.25          8.59         2.11 o                         
  -7   5   3      17713.84      17035.05        95.25 o                         
  -5   5   3      11808.03      13021.05        58.47 o                         
  -3   5   3        101.72         36.71         2.83 o                         
  -1   5   3         33.43         14.56         1.09 o                         
   1   5   3      24258.56      25414.61        99.20 o                         
   3   5   3      36140.42      37546.21       193.27 o                         
   5   5   3       4119.19       4259.85        31.57 o                         
   7   5   3       4211.69       3723.45        19.74 o                         
   9   5   3        160.85        122.05         2.29 o                         
  11   5   3       1584.87       1729.40        13.92 o                         
  13   5   3         73.86        108.48         4.06 o                         
  15   5   3        948.88        973.48         8.69 o                         
  17   5   3       3778.43       3926.67        31.43 o                         
  19   5   3         69.70         56.09         1.56 o                         
  21   5   3       1772.74       1591.91        37.98 o                         
 -20   6   3        240.05        211.18         4.53 o                         
 -18   6   3          4.83          8.60         1.27 o                         
 -16   6   3        165.03        175.74         2.71 o                         
 -14   6   3        486.45        476.84         3.70 o                         
 -12   6   3        107.48        118.40         1.93 o                         
 -10   6   3         46.84         40.38         1.67 o                         
  -8   6   3        548.68        536.83         4.45 o                         
  -6   6   3         38.28         17.23         1.37 o                         
  -4   6   3       1160.69       1179.81         7.17 o                         
  -2   6   3          2.07         28.72         2.21 o                         
   0   6   3       1061.08       1229.09         8.60 o                         
   2   6   3        341.95        301.55         4.36 o                         
   4   6   3         76.19        100.91         2.15 o                         
   6   6   3        163.51        148.49         1.91 o                         
   8   6   3         22.16         19.31         1.14 o                         
  10   6   3          2.51          1.78         0.87 o                         
  12   6   3        591.33        554.84         3.70 o                         
  14   6   3          4.43          4.15         1.10 o                         
  16   6   3         91.88        102.90         1.87 o                         
  18   6   3         52.64         42.06         1.59 o                         
  20   6   3          1.61          4.94         1.03 o                         
 -19   7   3         26.97         18.75         2.00 o                         
 -17   7   3       1358.55       1416.15         8.48 o                         
 -15   7   3       3445.02       3346.11        20.34 o                         
 -13   7   3         87.64         83.07         1.83 o                         
 -11   7   3       3237.38       3371.95        16.93 o                         
  -9   7   3          0.27          4.94         1.08 o                         
  -7   7   3       7383.82       6916.16        32.44 o                         
  -5   7   3       1081.17       1397.78        12.09 o                         
  -3   7   3      14509.33      14494.65        48.55 o                         
  -1   7   3          4.91         21.19         1.01 o                         
   1   7   3        185.85         76.72         2.27 o                         
   3   7   3       4808.42       4597.35        18.71 o                         
   5   7   3        353.34        403.00         3.41 o                         
   7   7   3       7147.64       7186.88        38.19 o                         
   9   7   3        198.00        179.36         2.05 o                         
  11   7   3       5667.79       5604.65        23.42 o                         
  13   7   3       1480.11       1497.51         8.17 o                         
  15   7   3        749.51        841.17         5.65 o                         
  17   7   3       2791.41       2894.82        27.22 o                         
  19   7   3          5.06         11.50         1.17 o                         
 -18   8   3         25.55         37.34         1.48 o                         
 -16   8   3         79.41         96.98         1.93 o                         
 -14   8   3         21.38         17.59         1.24 o                         
 -12   8   3        121.59        143.29         2.42 o                         
 -10   8   3         57.33         76.85         1.51 o                         
  -8   8   3          0.41          3.57         0.94 o                         
  -6   8   3          0.52          1.18         1.14 o                         
  -4   8   3         15.30          8.27         1.08 o                         
  -2   8   3        340.60        325.85         3.20 o                         
   0   8   3        883.52        980.81         6.35 o                         
   2   8   3        199.35        225.70         3.03 o                         
   4   8   3         43.17         45.31         1.53 o                         
   6   8   3         37.14         26.56         1.06 o                         
   8   8   3         33.08         30.00         1.06 o                         
  10   8   3        593.57        571.59         4.17 o                         
  12   8   3        202.59        160.03         2.06 o                         
  14   8   3        223.02        261.34         2.71 o                         
  16   8   3         15.95         22.78         1.10 o                         
  18   8   3          8.30          6.76         1.43 o                         
 -17   9   3        667.72        630.73         5.67 o                         
 -15   9   3         31.02         35.30         1.95 o                         
 -13   9   3       1518.93       1492.45        14.14 o                         
 -11   9   3       1783.52       1878.80         8.41 o                         
  -9   9   3        603.93        585.64         4.43 o                         
  -7   9   3       8731.71       8449.50        26.32 o                         
  -5   9   3        339.76        364.20         5.37 o                         
  -3   9   3       5629.67       5515.60        24.19 o                         
  -1   9   3         30.97         38.49         1.30 o                         
   1   9   3       1108.07       1238.25         7.82 o                         
   3   9   3       2978.08       2992.51        14.17 o                         
   5   9   3        348.11        349.58         3.92 o                         
   7   9   3       1933.83       2016.17         9.57 o                         
   9   9   3          8.25         15.13         1.10 o                         
  11   9   3       2683.31       2778.89        15.94 o                         
  13   9   3        474.61        444.26         3.68 o                         
  15   9   3        380.87        426.22         5.38 o                         
  17   9   3        644.18        567.99         6.43 o                         
 -16  10   3         52.94         40.33         1.53 o                         
 -14  10   3        155.42        159.45         2.57 o                         
 -12  10   3         32.10         24.20         1.41 o                         
 -10  10   3        514.57        506.55         3.59 o                         
  -8  10   3        161.32        127.50         2.05 o                         
  -6  10   3        118.47        122.96         2.29 o                         
  -4  10   3        114.03        139.33         2.43 o                         
  -2  10   3          2.30          8.49         1.02 o                         
   0  10   3          3.29          3.78         1.05 o                         
   2  10   3         10.90         16.04         1.09 o                         
   4  10   3        141.63        184.35         2.12 o                         
   6  10   3          6.23         11.43         1.03 o                         
   8  10   3        398.61        439.19         3.16 o                         
  10  10   3         15.01         15.88         1.47 o                         
  12  10   3          0.16          1.41         0.99 o                         
  14  10   3         30.82         41.00         1.71 o                         
  16  10   3          7.84          4.81         0.88 o                         
 -15  11   3          9.32         14.31         1.28 o                         
 -13  11   3       1457.22       1433.11        14.14 o                         
 -11  11   3        992.01        992.94         6.52 o                         
  -9  11   3          8.14         18.02         1.08 o                         
  -7  11   3       2367.89       2572.99        17.15 o                         
  -5  11   3        230.20        211.93         2.37 o                         
  -3  11   3        428.17        418.66         4.18 o                         
  -1  11   3         79.69         85.55         1.79 o                         
   1  11   3       5527.32       5885.46        33.50 o                         
   3  11   3       9243.37       9355.85        50.96 o                         
   5  11   3        371.60        369.59         4.66 o                         
   7  11   3       2498.68       2647.36        15.60 o                         
   9  11   3         66.69         65.47         1.68 o                         
  11  11   3        572.62        657.03         5.17 o                         
  13  11   3         28.80         54.13         2.01 o                         
 -12  12   3        167.63        151.31         3.28 o                         
 -10  12   3          1.36          2.63         0.87 o                         
  -8  12   3         46.35         48.46         1.37 o                         
  -6  12   3          6.49          8.52         1.00 o                         
  -4  12   3        104.34        111.80         2.12 o                         
  -2  12   3        107.95        102.47         1.88 o                         
   0  12   3        422.97        518.62         4.50 o                         
   2  12   3        385.65        381.48         5.13 o                         
   4  12   3        552.22        596.03         5.86 o                         
   6  12   3        259.41        246.41         3.10 o                         
   8  12   3        130.16        120.18         2.42 o                         
  10  12   3          0.24          0.20         0.89 o                         
  12  12   3          2.96          4.82         0.96 o                         
 -11  13   3       1399.89        912.89        11.52 o                         
  -9  13   3         46.11         48.59         1.47 o                         
  -7  13   3        570.50        554.20         5.42 o                         
  -5  13   3         44.82         42.38         1.51 o                         
  -3  13   3       1204.31       1288.84        23.48 o                         
  -1  13   3          4.23          5.30         0.99 o                         
   1  13   3        356.74        396.78         3.05 o                         
   3  13   3       1567.11       1478.21        24.75 o                         
   5  13   3        206.75        260.59         4.17 o                         
   7  13   3        688.44        702.11        13.64 o                         
   9  13   3         57.04         78.65         1.89 o                         
  -6  14   3        605.05        531.37        12.70 o                         
  -4  14   3         46.21         48.41         1.83 o                         
  -2  14   3        102.83        118.54         1.90 o                         
   0  14   3         55.01         75.44         1.67 o                         
   2  14   3        105.25         58.58         5.82 o                         
   4  14   3         31.26         41.60         1.98 o                         
   6  14   3          5.81          4.32         1.31 o                         
 -22   0   4       1732.77       1587.45        82.34 o                         
 -20   0   4       4239.71       4242.90        22.67 o                         
 -18   0   4        126.21        104.20         3.09 o                         
 -16   0   4         40.91         53.57         2.25 o                         
 -14   0   4       2343.76       2416.62        22.44 o                         
 -12   0   4      18618.29      18041.27       109.59 o                         
 -10   0   4       7071.11       7235.99        72.48 o                         
  -8   0   4       6186.59       6527.29        36.15 o                         
  -6   0   4       1828.34       1946.46        42.04 o                         
  -4   0   4      14790.41      14887.16        69.11 o                         
  -2   0   4       8702.52       7226.54        63.71 o                         
   0   0   4      61668.93      65574.65       364.46 o                         
   2   0   4      17519.93      18264.96       106.23 o                         
   4   0   4        301.79        376.32        16.93 o                         
   6   0   4        783.94        754.70        11.06 o                         
   8   0   4       7755.48       7674.51        55.36 o                         
  10   0   4       3110.35       4020.87        25.63 o                         
  12   0   4      16405.74      16963.40       104.84 o                         
  14   0   4         72.73         68.21         4.34 o                         
  16   0   4       1358.57       1436.54        10.84 o                         
  18   0   4        979.41       1192.76        12.31 o                         
  20   0   4        313.48        280.90         4.14 o                         
  22   0   4        739.49        668.48        20.68 o                         
 -23   1   4         25.85         35.80         1.76 o                         
 -21   1   4          9.54         14.61         1.62 o                         
 -19   1   4         31.94         28.04         1.20 o                         
 -17   1   4        247.45        265.86         2.94 o                         
 -15   1   4        467.25        463.80         3.00 o                         
 -13   1   4        160.89        125.24         2.63 o                         
 -11   1   4        511.60        466.22         5.38 o                         
  -9   1   4        338.50        340.36         5.04 o                         
  -7   1   4        229.33        212.71         3.67 o                         
  -5   1   4         13.31         25.84         0.78 o                         
  -3   1   4        277.25        264.27         2.35 o                         
  -1   1   4      24201.17      25782.05        76.48 o                         
   1   1   4       1597.85       1433.79         7.67 o                         
   3   1   4       2181.56       2195.74        14.50 o                         
   5   1   4        487.60        398.71         4.79 o                         
   7   1   4          3.01          6.98         1.42 o                         
   9   1   4        232.58        233.86         2.81 o                         
  11   1   4        315.03        286.70         3.26 o                         
  13   1   4        104.70        117.13         2.13 o                         
  15   1   4        338.87        427.49         3.95 o                         
  17   1   4         35.41         53.43         1.72 o                         
  19   1   4          5.19          4.81         1.05 o                         
  21   1   4          0.61          0.52         0.69 o                         
 -22   2   4        385.56        415.76        24.08 o                         
 -20   2   4        642.85        647.07         5.16 o                         
 -18   2   4        255.89        228.66         2.69 o                         
 -16   2   4       3905.82       4004.32        14.64 o                         
 -14   2   4       1763.84       1597.73         9.73 o                         
 -12   2   4       3866.03       3530.19        25.00 o                         
 -10   2   4          1.27          4.90         0.98 o                         
  -8   2   4      10942.27      10646.31        57.42 o                         
  -6   2   4      18431.96      19051.89       116.06 o                         
  -4   2   4         62.99         86.71         6.72 o                         
  -2   2   4      14096.05      14068.87        57.44 o                         
   0   2   4        741.65        805.69        16.26 o                         
   2   2   4      31156.54      30711.31       108.62 o                         
   4   2   4      20276.18      20676.86        77.98 o                         
   6   2   4      15234.73      16349.75        62.52 o                         
   8   2   4       2632.14       2756.95        22.04 o                         
  10   2   4        379.23        513.76         5.75 o                         
  12   2   4       6918.11       6660.51        40.58 o                         
  14   2   4         97.96        122.71         3.56 o                         
  16   2   4       4426.96       4544.43        16.14 o                         
  18   2   4       1497.41       1607.19         9.04 o                         
  20   2   4         22.10         23.15         0.97 o                         
  22   2   4        286.33        216.57         3.24 o                         
 -23   3   4         43.29         29.57         1.83 o                         
 -21   3   4         16.94         23.11         1.41 o                         
 -19   3   4         33.71         24.03         1.21 o                         
 -17   3   4          0.13          4.26         1.13 o                         
 -15   3   4        776.25        696.95         5.31 o                         
 -13   3   4         38.53         43.79         1.95 o                         
 -11   3   4         40.40         50.71         1.58 o                         
  -9   3   4       1727.66       1694.31        11.99 o                         
  -7   3   4        971.84        822.31         6.51 o                         
  -5   3   4         24.24         22.92         1.45 o                         
  -3   3   4       4884.05       4950.41        37.76 o                         
  -1   3   4      11508.98      11668.94        72.60 o                         
   1   3   4        219.73        204.11         2.64 o                         
   3   3   4         64.00         88.73         2.14 o                         
   5   3   4         76.32         73.93         1.91 o                         
   7   3   4          1.57          3.59         1.21 o                         
   9   3   4         32.58         40.72         1.07 o                         
  11   3   4       1362.47       1542.62        10.21 o                         
  13   3   4        760.19        780.54         4.16 o                         
  15   3   4         86.51        110.47         1.64 o                         
  17   3   4          4.53         13.01         1.13 o                         
  19   3   4         50.42         48.60         1.14 o                         
  21   3   4          1.59          0.72         0.81 o                         
 -22   4   4        498.77        484.56         8.64 o                         
 -20   4   4       2228.25       2358.94        13.70 o                         
 -18   4   4        209.08        238.55         2.72 o                         
 -16   4   4       5775.48       6006.49        18.63 o                         
 -14   4   4        807.11        802.34         4.52 o                         
 -12   4   4      12438.73      11828.66        61.39 o                         
 -10   4   4       1426.30       1363.18        10.41 o                         
  -8   4   4        785.57        660.58         5.93 o                         
  -6   4   4        955.51        565.31         5.38 o                         
  -4   4   4        218.48        268.85         4.49 o                         
  -2   4   4       3593.91       3053.44        16.03 o                         
   0   4   4        239.42        232.21         3.48 o                         
   2   4   4      35828.66      37383.79       142.70 o                         
   4   4   4       8775.18       9435.97        47.25 o                         
   6   4   4         20.81         14.28         2.55 o                         
   8   4   4       2913.12       2529.75        11.22 o                         
  10   4   4          4.39          5.24         0.75 o                         
  12   4   4        875.62        932.63         5.19 o                         
  14   4   4        289.10        294.14         4.28 o                         
  16   4   4       2704.31       2773.14        16.90 o                         
  18   4   4       1836.60       1914.73        16.18 o                         
  20   4   4        147.41        154.67         3.45 o                         
 -21   5   4         98.11        113.32         2.33 o                         
 -19   5   4         12.45         12.94         1.46 o                         
 -17   5   4          0.39          3.67         1.12 o                         
 -15   5   4        143.92        144.44         2.11 o                         
 -13   5   4          8.60          6.50         0.91 o                         
 -11   5   4         13.93         34.21         2.62 o                         
  -9   5   4        158.34        155.40         2.80 o                         
  -7   5   4        442.39        503.52         5.44 o                         
  -5   5   4        137.63        154.46         2.90 o                         
  -3   5   4        947.70       1165.49        10.05 o                         
  -1   5   4          3.58         20.04         1.38 o                         
   1   5   4        466.22        470.38         4.83 o                         
   3   5   4        297.50        363.61         4.46 o                         
   5   5   4         20.06          8.91         0.85 o                         
   7   5   4          5.17         24.91         1.37 o                         
   9   5   4        157.63        149.07         2.14 o                         
  11   5   4        489.80        503.74         3.17 o                         
  13   5   4        118.98        127.41         2.19 o                         
  15   5   4        163.60        168.65         2.09 o                         
  17   5   4        162.76        165.33         2.38 o                         
  19   5   4         19.75         20.66         1.23 o                         
  21   5   4         10.65          8.90         1.18 o                         
 -20   6   4       1737.35       1741.61        11.01 o                         
 -18   6   4          2.12          3.77         1.15 o                         
 -16   6   4        726.90        766.78         5.14 o                         
 -14   6   4        130.72        102.51         1.99 o                         
 -12   6   4       7585.76       7394.97        38.94 o                         
 -10   6   4       2858.29       2801.22        14.94 o                         
  -8   6   4       2812.13       2735.20        14.16 o                         
  -6   6   4       9123.52       8520.88        36.49 o                         
  -4   6   4       2773.96       2592.98        32.48 o                         
  -2   6   4       3850.24       3044.16        21.41 o                         
   0   6   4        137.21        133.73         3.42 o                         
   2   6   4       9502.63       9495.97        32.89 o                         
   4   6   4       5821.49       6270.46        28.10 o                         
   6   6   4       1941.97       2262.33         8.76 o                         
   8   6   4       3324.21       3260.66        14.39 o                         
  10   6   4         14.05         12.35         0.92 o                         
  12   6   4       4680.89       4725.79        18.64 o                         
  14   6   4          0.11          3.69         1.07 o                         
  16   6   4        836.38        875.65         6.74 o                         
  18   6   4       1336.67       1382.05        13.08 o                         
  20   6   4          2.09          4.45         1.18 o                         
 -19   7   4         18.38         16.13         1.12 o                         
 -17   7   4         60.78         64.23         1.96 o                         
 -15   7   4        168.61        192.17         2.68 o                         
 -13   7   4         89.81         71.04         1.85 o                         
 -11   7   4        166.19        154.20         3.61 o                         
  -9   7   4        741.13        721.46         4.76 o                         
  -7   7   4       1036.86       1021.70         7.76 o                         
  -5   7   4        686.70        719.89         5.05 o                         
  -3   7   4       1098.54       1090.55         5.83 o                         
  -1   7   4        260.83        295.22         2.99 o                         
   1   7   4         97.30         55.80         1.38 o                         
   3   7   4        682.70        642.41         4.31 o                         
   5   7   4        297.68        352.54         3.83 o                         
   7   7   4        213.15        236.63         2.63 o                         
   9   7   4        458.07        458.59         2.87 o                         
  11   7   4         23.39         23.06         1.26 o                         
  13   7   4          8.89         19.00         1.20 o                         
  15   7   4         99.70         93.41         2.41 o                         
  17   7   4          0.58          3.19         0.99 o                         
  19   7   4         18.32         13.12         1.52 o                         
 -18   8   4        153.76        164.19         3.55 o                         
 -16   8   4       1069.02       1168.46         6.99 o                         
 -14   8   4       1542.65       1458.23        12.22 o                         
 -12   8   4       1153.69       1202.65         8.66 o                         
 -10   8   4       1267.80       1272.79         9.41 o                         
  -8   8   4       4120.31       4019.14        17.00 o                         
  -6   8   4       8493.04       8506.09        48.17 o                         
  -4   8   4        971.04       1139.90        10.76 o                         
  -2   8   4       6344.67       6294.91        29.40 o                         
   0   8   4        321.56        356.54         3.23 o                         
   2   8   4       1564.14       1554.63         8.97 o                         
   4   8   4       2062.07       2113.99        12.09 o                         
   6   8   4        339.86        405.01         3.09 o                         
   8   8   4       1535.57       1689.72        11.93 o                         
  10   8   4          1.09          6.22         1.22 o                         
  12   8   4       4093.95       4043.12        18.43 o                         
  14   8   4        434.90        385.50         3.43 o                         
  16   8   4       1100.85       1204.13        12.82 o                         
  18   8   4        342.65        308.90         4.44 o                         
 -17   9   4         43.61         51.15         1.81 o                         
 -15   9   4         41.44         31.63         1.57 o                         
 -13   9   4          8.29          7.12         1.36 o                         
 -11   9   4        398.21        430.65         6.27 o                         
  -9   9   4          4.27          4.88         1.06 o                         
  -7   9   4         79.40        111.20         1.82 o                         
  -5   9   4        434.90        409.07         4.62 o                         
  -3   9   4       1229.75       1258.97         6.78 o                         
  -1   9   4       2273.21       2452.27        12.31 o                         
   1   9   4         75.30         75.60         1.49 o                         
   3   9   4          0.22          2.03         0.86 o                         
   5   9   4         12.30         23.01         1.11 o                         
   7   9   4        332.60        319.50         2.72 o                         
   9   9   4         18.40         22.34         1.08 o                         
  11   9   4          9.36          9.13         1.09 o                         
  13   9   4        420.00        370.01         3.58 o                         
  15   9   4          4.21          4.73         1.10 o                         
  17   9   4          1.66          1.53         0.82 o                         
 -16  10   4        133.52        127.11         2.46 o                         
 -14  10   4         11.79         26.37         1.55 o                         
 -12  10   4       3926.42       3963.35        24.54 o                         
 -10  10   4        938.43       1072.26         6.08 o                         
  -8  10   4         78.03         91.88         1.65 o                         
  -6  10   4       1022.63       1060.52         5.87 o                         
  -4  10   4         36.96         43.18         1.51 o                         
  -2  10   4        997.06        983.58         5.66 o                         
   0  10   4        115.75         92.42         2.26 o                         
   2  10   4       5313.79       5470.58        34.33 o                         
   4  10   4       2194.65       2193.21        13.91 o                         
   6  10   4        245.68        229.59         2.51 o                         
   8  10   4       2097.76       2125.24        12.45 o                         
  10  10   4        222.05        219.41         2.65 o                         
  12  10   4       1375.03       1448.07        13.10 o                         
  14  10   4        225.65        247.54         5.55 o                         
  16  10   4        342.74        264.72         4.97 o                         
 -15  11   4        204.79        203.67         2.69 o                         
 -13  11   4          5.87          6.59         1.07 o                         
 -11  11   4          9.14         20.36         1.14 o                         
  -9  11   4         99.41        103.71         1.75 o                         
  -7  11   4         60.47         52.20         1.39 o                         
  -5  11   4        245.25        298.08         4.57 o                         
  -3  11   4         36.32         50.98         1.75 o                         
  -1  11   4          0.25          2.05         1.27 o                         
   1  11   4         45.83         59.89         1.53 o                         
   3  11   4        310.39        286.03         2.92 o                         
   5  11   4        291.60        360.29         4.54 o                         
   7  11   4          7.84          4.87         0.90 o                         
   9  11   4         15.42         14.14         1.10 o                         
  11  11   4        139.45        178.47         1.96 o                         
  13  11   4         61.06         64.83         1.71 o                         
 -12  12   4        576.10        567.50         8.51 o                         
 -10  12   4          2.03          5.59         0.81 o                         
  -8  12   4        132.67        118.19         1.80 o                         
  -6  12   4        938.02       1040.68        11.22 o                         
  -4  12   4         41.82         42.83         1.69 o                         
  -2  12   4        895.56       1017.52        16.21 o                         
   0  12   4         47.76         43.35         1.80 o                         
   2  12   4       3213.71       3279.80        21.85 o                         
   4  12   4       2235.87       2434.01        15.85 o                         
   6  12   4        707.33        722.32         7.87 o                         
   8  12   4        565.64        627.03         8.44 o                         
  10  12   4        198.10        215.22         2.89 o                         
  12  12   4        452.24        382.17        46.98 o                         
  -9  13   4         65.05        100.75         2.33 o                         
  -7  13   4          6.29         13.13         0.87 o                         
  -5  13   4         18.91         33.45         1.32 o                         
  -3  13   4         16.88         16.44         1.30 o                         
  -1  13   4         45.73         45.39         1.58 o                         
   1  13   4        286.29        309.53         3.50 o                         
   3  13   4        257.37        232.30         4.80 o                         
   5  13   4        211.30        251.47         3.47 o                         
   7  13   4         42.12         17.48         1.25 o                         
   9  13   4        361.87        381.12        13.61 o                         
  -6  14   4        570.32        431.17         8.47 o                         
  -4  14   4         50.22         22.92         1.25 o                         
  -2  14   4        921.82        917.98         6.52 o                         
   0  14   4         19.33         10.92         0.93 o                         
   2  14   4        536.12        461.31         5.73 o                         
   4  14   4        104.89         57.98         2.68 o                         
 -23   1   5         29.90         26.82         2.22 o                         
 -21   1   5       1728.41       1779.94        14.11 o                         
 -19   1   5       1728.17       1669.96         7.20 o                         
 -17   1   5          0.23          5.32         0.96 o                         
 -15   1   5       2377.02       2465.32         8.60 o                         
 -13   1   5       2998.84       2912.58        45.22 o                         
 -11   1   5      25750.94      24633.15       199.57 o                         
  -9   1   5       1673.77       1721.69        14.18 o                         
  -7   1   5       5288.10       5497.25        39.19 o                         
  -5   1   5      21485.50      21413.28        99.75 o                         
  -3   1   5          1.90         17.71         3.38 o                         
  -1   1   5       9604.69       8904.10        37.52 o                         
   1   1   5      33338.30      34661.84       104.94 o                         
   3   1   5      23214.61      22946.77       167.08 o                         
   5   1   5       4128.76       4344.88        40.82 o                         
   7   1   5        595.49        438.37        15.81 o                         
   9   1   5       8130.95       7818.77        41.72 o                         
  11   1   5         14.38         11.44         1.02 o                         
  13   1   5      10411.86      10342.31        39.84 o                         
  15   1   5        501.05        471.99         4.83 o                         
  17   1   5       2217.89       2359.98        11.75 o                         
  19   1   5       1027.26       1158.18         6.41 o                         
  21   1   5          2.01          2.41         0.82 o                         
 -22   2   5         98.51        104.54         2.68 o                         
 -20   2   5        306.02        282.95         3.83 o                         
 -18   2   5        544.50        605.95         4.36 o                         
 -16   2   5         52.41         31.64         1.23 o                         
 -14   2   5        750.13        785.70         4.00 o                         
 -12   2   5        200.42        246.16         4.14 o                         
 -10   2   5        101.95        111.16         2.87 o                         
  -8   2   5          0.51          7.95         1.25 o                         
  -6   2   5         23.05         14.30         1.14 o                         
  -4   2   5       3450.36       3785.44        16.22 o                         
  -2   2   5        107.16        116.88         3.11 o                         
   0   2   5       6186.69       6035.99        33.40 o                         
   2   2   5       7119.53       7824.23        29.04 o                         
   4   2   5        405.31        325.30         5.19 o                         
   6   2   5        217.82        292.60         5.20 o                         
   8   2   5       2074.34       2145.71        12.19 o                         
  10   2   5        118.83        101.04         2.71 o                         
  12   2   5        554.90        552.58         5.24 o                         
  14   2   5        415.51        467.77         4.11 o                         
  16   2   5         71.52         53.98         1.37 o                         
  18   2   5         16.66         13.69         1.12 o                         
  20   2   5         11.16         11.48         0.79 o                         
 -21   3   5       1374.03       1360.47        10.45 o                         
 -19   3   5       1892.61       2037.27        13.20 o                         
 -17   3   5        172.70        162.31         2.31 o                         
 -15   3   5       7808.24       7597.27        19.25 o                         
 -13   3   5        325.70        297.99         7.39 o                         
 -11   3   5       9069.52       8283.02        76.05 o                         
  -9   3   5          1.39          4.07         1.48 o                         
  -7   3   5      10698.24      11002.41        40.66 o                         
  -5   3   5       7328.25       6546.30        26.03 o                         
  -3   3   5       3465.31       3444.12        65.29 o                         
  -1   3   5      29115.66      27808.75       140.02 o                         
   1   3   5        878.14        791.70         7.20 o                         
   3   3   5      63609.49      65280.79       228.26 o                         
   5   3   5       8048.05       8504.17        34.99 o                         
   7   3   5       2453.26       2397.26        10.17 o                         
   9   3   5       3918.22       3776.94        18.10 o                         
  11   3   5       2072.65       1922.82         9.53 o                         
  13   3   5       3429.17       3432.31        17.05 o                         
  15   3   5        206.04        207.81         3.04 o                         
  17   3   5       4682.56       4789.78        16.40 o                         
  19   3   5        455.04        469.46         3.46 o                         
  21   3   5          3.27          5.38         0.91 o                         
 -22   4   5          1.07          1.70         1.44 o                         
 -20   4   5         82.09         93.90         2.06 o                         
 -18   4   5          0.26          2.52         1.17 o                         
 -16   4   5          5.90         16.52         1.01 o                         
 -14   4   5       1294.23       1253.12         6.03 o                         
 -12   4   5        394.56        382.11         4.35 o                         
 -10   4   5         36.64         39.14         1.74 o                         
  -8   4   5        272.12        221.91         3.51 o                         
  -6   4   5        873.82       1035.05         8.53 o                         
  -4   4   5          7.12         56.33         2.10 o                         
  -2   4   5         84.52         27.12         2.56 o                         
   0   4   5       1285.62       1490.22        20.00 o                         
   2   4   5        247.25        224.11         3.79 o                         
   4   4   5          0.75          1.37         1.10 o                         
   6   4   5        310.75        312.28         3.24 o                         
   8   4   5         29.81         55.82         1.42 o                         
  10   4   5        378.08        377.90         2.99 o                         
  12   4   5        592.96        531.36         3.77 o                         
  14   4   5        357.29        372.54         3.09 o                         
  16   4   5          1.68          3.10         0.87 o                         
  18   4   5          3.20          3.30         0.89 o                         
  20   4   5         24.88         23.23         4.19 o                         
 -21   5   5       1500.64       1451.38        12.86 o                         
 -19   5   5        875.00        903.53         7.96 o                         
 -17   5   5        742.06        775.30         7.31 o                         
 -15   5   5       3787.72       4046.60        16.68 o                         
 -13   5   5       1905.61       1733.55         8.50 o                         
 -11   5   5      12389.03      11941.62        50.76 o                         
  -9   5   5          4.78          5.98         1.41 o                         
  -7   5   5       1493.91       1135.49         8.68 o                         
  -5   5   5       5777.54       5488.79        36.14 o                         
  -3   5   5       1741.70       1946.77        13.60 o                         
  -1   5   5      23509.20      22574.06       110.85 o                         
   1   5   5       2244.61       2335.35        28.00 o                         
   3   5   5      14928.40      13908.29        92.05 o                         
   5   5   5       1342.12       1063.68         6.87 o                         
   7   5   5       3407.29       3432.61        11.74 o                         
   9   5   5       3939.72       4075.90        15.91 o                         
  11   5   5         68.39         92.32         2.03 o                         
  13   5   5       7312.85       7198.84        23.47 o                         
  15   5   5        135.09        130.54         1.62 o                         
  17   5   5       2387.94       2578.58        13.24 o                         
  19   5   5       1386.72       1336.08         8.24 o                         
 -20   6   5          3.80          3.21         1.30 o                         
 -18   6   5        124.55        140.27         2.77 o                         
 -16   6   5        159.82        158.32         2.24 o                         
 -14   6   5          2.20          1.74         1.13 o                         
 -12   6   5          4.03          6.91         1.24 o                         
 -10   6   5         44.42         50.00         1.62 o                         
  -8   6   5        803.22        820.52         7.67 o                         
  -6   6   5          5.16          1.64         0.96 o                         
  -4   6   5         48.72         29.61         1.14 o                         
  -2   6   5       1974.96       2139.91        10.29 o                         
   0   6   5        122.35        208.59         3.42 o                         
   2   6   5       1106.55       1015.48         8.50 o                         
   4   6   5         27.69         44.20         1.17 o                         
   6   6   5        306.49        272.57         2.35 o                         
   8   6   5         66.46         59.50         1.53 o                         
  10   6   5         17.68         21.48         1.13 o                         
  12   6   5         30.12         41.83         1.80 o                         
  14   6   5        538.06        476.33         3.52 o                         
  16   6   5        279.33        290.02         3.12 o                         
  18   6   5         38.65         47.55         1.47 o                         
 -19   7   5        834.26        918.34         7.84 o                         
 -17   7   5         57.22         51.72         1.51 o                         
 -15   7   5        330.06        342.18         3.15 o                         
 -13   7   5        565.51        543.08         4.41 o                         
 -11   7   5       8901.16       8967.34        39.42 o                         
  -9   7   5        914.46       1034.82         7.61 o                         
  -7   7   5      11169.60      11345.00        57.22 o                         
  -5   7   5      10327.93      10178.42        45.03 o                         
  -3   7   5         74.30         80.53         2.76 o                         
  -1   7   5       4738.05       4058.61        16.36 o                         
   1   7   5       1222.39       1294.48        10.85 o                         
   3   7   5      18849.92      19302.36        76.11 o                         
   5   7   5       4173.57       4310.10        21.32 o                         
   7   7   5       1472.82       1496.51         8.09 o                         
   9   7   5       2142.14       2126.24        11.93 o                         
  11   7   5         64.49         68.21         1.73 o                         
  13   7   5       4084.17       4229.26        18.45 o                         
  15   7   5         22.03         34.87         1.27 o                         
  17   7   5       1755.36       1708.73        26.19 o                         
  19   7   5         18.70         12.95         1.44 o                         
 -18   8   5          1.21          1.28         1.52 o                         
 -16   8   5        167.67        157.44         2.54 o                         
 -14   8   5         11.94         17.66         1.41 o                         
 -12   8   5        463.41        517.43         4.02 o                         
 -10   8   5         13.20         14.20         1.19 o                         
  -8   8   5        648.98        679.66         5.19 o                         
  -6   8   5         53.07         70.93         1.45 o                         
  -4   8   5       1179.89       1270.53         9.27 o                         
  -2   8   5       2456.25       2520.77        12.29 o                         
   0   8   5       1402.97       1271.84         7.81 o                         
   2   8   5         99.39         96.43         2.14 o                         
   4   8   5         27.24         35.25         1.07 o                         
   6   8   5       1548.25       1550.95         6.01 o                         
   8   8   5         71.08         84.55         1.56 o                         
  10   8   5        540.88        568.73         5.04 o                         
  12   8   5         50.77         53.10         1.56 o                         
  14   8   5         13.09         10.68         1.09 o                         
  16   8   5          0.58          6.02         0.91 o                         
  18   8   5         10.20         16.22         1.57 o                         
 -17   9   5         47.45         38.07         1.57 o                         
 -15   9   5       1108.73       1190.06        10.79 o                         
 -13   9   5        151.59        132.91         3.11 o                         
 -11   9   5       6076.03       5906.86        37.73 o                         
  -9   9   5        113.28        131.51         2.77 o                         
  -7   9   5        467.14        473.00         3.59 o                         
  -5   9   5       1417.13       1438.03         8.12 o                         
  -3   9   5         43.44         43.94         2.34 o                         
  -1   9   5       1216.99       1144.58         6.12 o                         
   1   9   5       1746.24       1814.91         9.31 o                         
   3   9   5       3985.68       3997.18        11.52 o                         
   5   9   5        175.83        195.37         3.52 o                         
   7   9   5        657.76        654.17         4.26 o                         
   9   9   5       2312.64       2230.97        15.00 o                         
  11   9   5         52.61         51.42         1.41 o                         
  13   9   5       2030.89       1992.21        12.81 o                         
  15   9   5        303.35        373.75         8.98 o                         
  17   9   5        927.56        734.46         9.82 o                         
 -16  10   5         28.74         17.00         1.39 o                         
 -14  10   5         13.59         14.38         1.45 o                         
 -12  10   5          0.92          1.72         1.18 o                         
 -10  10   5          0.02          2.82         1.10 o                         
  -8  10   5        189.48        208.45         2.46 o                         
  -6  10   5          0.42          1.54         1.03 o                         
  -4  10   5        320.54        387.83         3.38 o                         
  -2  10   5        277.42        292.08         3.13 o                         
   0  10   5        453.59        462.17         4.07 o                         
   2  10   5        345.65        365.22         3.25 o                         
   4  10   5        107.03         78.69         1.46 o                         
   6  10   5        220.91        215.45         2.33 o                         
   8  10   5          2.78          7.95         1.05 o                         
  10  10   5        114.40        126.84         2.02 o                         
  12  10   5        112.50         78.13         1.88 o                         
  14  10   5        116.98         98.13         2.77 o                         
 -15  11   5        611.83        477.94        10.34 o                         
 -13  11   5        225.89        240.93         3.86 o                         
 -11  11   5       1555.56       1654.39        11.93 o                         
  -9  11   5         29.22         57.37         1.55 o                         
  -7  11   5       1327.00       1267.44        12.73 o                         
  -5  11   5       1276.04       1297.54         8.52 o                         
  -3  11   5         20.87         41.24         1.51 o                         
  -1  11   5       3201.10       3366.19        13.37 o                         
   1  11   5          3.58          3.84         0.97 o                         
   3  11   5       3758.14       3804.00        21.80 o                         
   5  11   5       1200.15       1138.09         6.48 o                         
   7  11   5        114.80        149.56         2.37 o                         
   9  11   5        111.83        108.89         1.92 o                         
  11  11   5        229.48        239.35         3.62 o                         
  13  11   5        724.42        675.08         6.78 o                         
 -12  12   5         60.99         60.55         2.75 o                         
 -10  12   5          0.17          2.06         0.83 o                         
  -8  12   5         67.63         94.69         1.52 o                         
  -6  12   5         69.90         55.39         1.67 o                         
  -4  12   5        270.71        323.31         4.67 o                         
  -2  12   5        266.18        251.44         3.63 o                         
   0  12   5        225.25        213.27         3.02 o                         
   2  12   5         26.08         27.21         1.06 o                         
   4  12   5         14.43          8.64         0.94 o                         
   6  12   5         80.13        115.70         1.75 o                         
   8  12   5          6.79         16.19         1.02 o                         
  10  12   5        100.59        126.77         3.79 o                         
  -9  13   5         24.97         25.83         0.93 o                         
  -7  13   5        122.66        114.64         1.79 o                         
  -5  13   5        336.21        317.25         4.14 o                         
  -3  13   5          1.47          5.44         0.98 o                         
  -1  13   5        422.54        421.00         3.94 o                         
   1  13   5          5.32          3.63         1.05 o                         
   3  13   5       1471.92       1470.40        32.01 o                         
   5  13   5        189.30        158.57         2.17 o                         
   7  13   5         75.76         66.67         2.29 o                         
  -4  14   5         34.67         19.93         1.02 o                         
  -2  14   5         79.43         68.79         1.29 o                         
   0  14   5         11.60          9.52         0.89 o                         
   2  14   5         26.43         22.78         1.91 o                         
   4  14   5          8.85          1.32         0.78 o                         
 -22   0   6         33.51         27.87         2.62 o                         
 -20   0   6       1638.74       1729.21        12.77 o                         
 -18   0   6        287.29        280.42         4.02 o                         
 -16   0   6       1061.42       1125.17         8.05 o                         
 -14   0   6       2733.07       3074.53        30.75 o                         
 -12   0   6        115.36        137.00         5.35 o                         
 -10   0   6      14338.87      13316.02       222.08 o                         
  -8   0   6        790.63        611.04         8.10 o                         
  -6   0   6       6543.23       6911.05        39.42 o                         
  -4   0   6      14131.37      14175.16        75.65 o                         
  -2   0   6       1897.35       2311.54        24.29 o                         
   0   0   6       6373.07       5972.31        42.38 o                         
   2   0   6        568.71        639.03         7.81 o                         
   4   0   6       9078.77       8041.71       106.68 o                         
   6   0   6       7304.52       7462.13        57.39 o                         
   8   0   6       9682.48       9503.76        42.44 o                         
  10   0   6       3907.99       3505.85        19.63 o                         
  12   0   6       1672.39       1533.17        10.40 o                         
  14   0   6       2589.89       2618.80        25.40 o                         
  16   0   6        221.18        265.70         5.67 o                         
  18   0   6       3731.41       3891.26        39.87 o                         
  20   0   6        554.85        563.62         6.55 o                         
 -23   1   6         10.22         18.71         1.83 o                         
 -21   1   6         64.73         81.98         2.40 o                         
 -19   1   6        127.87        144.43         2.85 o                         
 -17   1   6         92.60         95.24         1.75 o                         
 -15   1   6         62.38         73.17         1.33 o                         
 -13   1   6        228.93        257.88         5.54 o                         
 -11   1   6          4.61          8.34         1.30 o                         
  -9   1   6          0.81          7.05         1.21 o                         
  -7   1   6          0.75          2.21         1.01 o                         
  -5   1   6        254.64        252.81         4.61 o                         
  -3   1   6       2488.69       2943.05        19.90 o                         
  -1   1   6       5523.71       5715.78        20.08 o                         
   1   1   6        774.07        859.23         8.96 o                         
   3   1   6        937.15       1024.61         8.40 o                         
   5   1   6        151.79         96.01         3.26 o                         
   7   1   6        230.19        253.17         3.56 o                         
   9   1   6        117.47         84.54         1.41 o                         
  11   1   6          0.01          2.96         0.82 o                         
  13   1   6        532.75        520.96         3.68 o                         
  15   1   6         14.70          7.24         1.03 o                         
  17   1   6         18.46         19.71         1.02 o                         
  19   1   6          9.30         13.80         1.04 o                         
  21   1   6          9.58         10.53         0.63 o                         
 -22   2   6        384.91        441.31         6.72 o                         
 -20   2   6       3684.07       3768.31        18.46 o                         
 -18   2   6       1237.75       1218.11         8.90 o                         
 -16   2   6        374.31        381.15         3.07 o                         
 -14   2   6        967.31        843.08         5.64 o                         
 -12   2   6          5.71         18.34         2.83 o                         
 -10   2   6      17274.79      17638.93       118.94 o                         
  -8   2   6       6632.27       6916.62        34.96 o                         
  -6   2   6      21822.20      21883.08        76.52 o                         
  -4   2   6      14366.44      15019.74        92.83 o                         
  -2   2   6       4238.25       4232.18        17.67 o                         
   0   2   6       1849.96       1484.09        10.26 o                         
   2   2   6        170.83        236.76         4.36 o                         
   4   2   6      38762.59      38417.93       159.00 o                         
   6   2   6       2981.28       2916.83        27.31 o                         
   8   2   6        890.27        598.76         5.03 o                         
  10   2   6       1976.41       1989.74         9.53 o                         
  12   2   6        166.61        162.53         2.04 o                         
  14   2   6       2315.64       2205.50        12.24 o                         
  16   2   6          5.23          6.47         0.91 o                         
  18   2   6       1608.98       1693.01        10.00 o                         
  20   2   6         26.88         31.06         2.06 o                         
 -21   3   6         34.37         27.13         1.30 o                         
 -19   3   6         14.56         25.24         1.52 o                         
 -17   3   6        131.90        150.99         2.31 o                         
 -15   3   6         11.12         26.60         1.05 o                         
 -13   3   6        384.02        364.39         2.44 o                         
 -11   3   6       1165.85       1101.13         9.17 o                         
  -9   3   6        343.20        282.73         3.41 o                         
  -7   3   6       1270.60       1258.13        19.90 o                         
  -5   3   6       3359.04       3753.12        21.83 o                         
  -3   3   6       4018.87       4125.97        17.40 o                         
  -1   3   6       1631.46       1567.89        14.98 o                         
   1   3   6        973.90       1073.37         7.95 o                         
   3   3   6        544.80        513.54         5.00 o                         
   5   3   6        159.05        170.13         4.04 o                         
   7   3   6         56.84         34.00         0.98 o                         
   9   3   6       1002.90        851.20         4.53 o                         
  11   3   6        312.19        292.97         4.19 o                         
  13   3   6        336.99        352.35         3.28 o                         
  15   3   6        551.59        544.37         4.02 o                         
  17   3   6         22.66         26.39         1.12 o                         
  19   3   6          0.80          1.83         0.67 o                         
  21   3   6          8.89          4.45         1.18 o                         
 -22   4   6         11.50          7.59         1.18 o                         
 -20   4   6       1507.22       1561.92        28.38 o                         
 -18   4   6       1211.53       1178.30         7.70 o                         
 -16   4   6       2157.55       2237.41        10.57 o                         
 -14   4   6       1550.54       1658.26        12.36 o                         
 -12   4   6        748.52        730.04        10.25 o                         
 -10   4   6       4956.41       4347.65        41.49 o                         
  -8   4   6        351.58        446.91         6.14 o                         
  -6   4   6       1022.00        930.02         7.53 o                         
  -4   4   6       2457.18       2506.97        22.06 o                         
  -2   4   6       1553.59       1780.28        19.99 o                         
   0   4   6      10889.87      11090.59        91.63 o                         
   2   4   6        156.82        144.49         3.04 o                         
   4   4   6       8096.24       7440.90        60.54 o                         
   6   4   6       3807.30       4272.69        22.16 o                         
   8   4   6       3718.12       3795.91        19.96 o                         
  10   4   6        304.46        271.11         2.34 o                         
  12   4   6         11.56         15.26         0.93 o                         
  14   4   6       3735.20       3826.36        14.17 o                         
  16   4   6          7.80          6.96         0.84 o                         
  18   4   6       3252.60       3245.74        30.31 o                         
  20   4   6       1105.52       1020.20        65.51 o                         
 -21   5   6         17.39         22.22         1.43 o                         
 -19   5   6          2.18          4.96         1.29 o                         
 -17   5   6        197.16        183.81         2.68 o                         
 -15   5   6        129.67        161.46         2.05 o                         
 -13   5   6        116.31        146.18         2.45 o                         
 -11   5   6         46.44         65.60         1.84 o                         
  -9   5   6         24.49         31.25         1.82 o                         
  -7   5   6          7.75          6.22         0.94 o                         
  -5   5   6         13.83         25.32         1.22 o                         
  -3   5   6        436.94        482.64         4.13 o                         
  -1   5   6        495.47        530.33         7.62 o                         
   1   5   6         34.02         39.14         1.65 o                         
   3   5   6        199.16        179.54         2.20 o                         
   5   5   6         82.64         69.64         1.64 o                         
   7   5   6         43.25         35.60         1.16 o                         
   9   5   6          1.39          4.79         0.87 o                         
  11   5   6         29.36         26.27         1.11 o                         
  13   5   6        408.26        377.68         3.00 o                         
  15   5   6        395.94        362.35         2.81 o                         
  17   5   6         38.90         43.99         1.31 o                         
  19   5   6         26.88         25.70         2.30 o                         
 -20   6   6       1498.85       1474.09        13.14 o                         
 -18   6   6        616.26        659.46         6.63 o                         
 -16   6   6        277.85        299.81         3.20 o                         
 -14   6   6       1312.16       1368.80         7.86 o                         
 -12   6   6        268.96        264.79         3.00 o                         
 -10   6   6       6219.46       6091.85        25.52 o                         
  -8   6   6        695.00        804.38         6.28 o                         
  -6   6   6       3138.96       3036.96        11.81 o                         
  -4   6   6       2507.27       2605.88        11.96 o                         
  -2   6   6        235.39        221.95         2.81 o                         
   0   6   6       3856.59       3291.51        12.21 o                         
   2   6   6         26.35         19.42         1.33 o                         
   4   6   6      10792.06      10887.24        39.73 o                         
   6   6   6       1836.29       1734.59         8.03 o                         
   8   6   6       1057.53       1065.06         7.31 o                         
  10   6   6       1131.99       1336.99        12.00 o                         
  12   6   6         42.47         56.35         1.58 o                         
  14   6   6       1644.05       1573.20         7.23 o                         
  16   6   6         43.27         53.82         1.36 o                         
  18   6   6       1599.42       1732.65        28.93 o                         
 -19   7   6          4.09          4.88         1.38 o                         
 -17   7   6        147.17        144.83         3.52 o                         
 -15   7   6        314.71        369.34         4.70 o                         
 -13   7   6          1.50          4.60         1.40 o                         
 -11   7   6         49.97         18.34         1.21 o                         
  -9   7   6          4.47         20.14         1.09 o                         
  -7   7   6          3.04         18.94         1.19 o                         
  -5   7   6         61.24         54.65         1.68 o                         
  -3   7   6         27.37         13.76         0.95 o                         
  -1   7   6        657.46        755.56         7.07 o                         
   1   7   6        376.73        422.52         4.06 o                         
   3   7   6          5.16          2.81         1.13 o                         
   5   7   6        159.64        158.48         2.09 o                         
   7   7   6         56.84         65.60         1.72 o                         
   9   7   6          2.09          2.07         0.83 o                         
  11   7   6         89.93        109.31         2.27 o                         
  13   7   6          3.07          2.60         0.96 o                         
  15   7   6        161.65        147.51         1.92 o                         
  17   7   6         70.02         87.51         1.81 o                         
 -18   8   6        301.33        318.46        13.41 o                         
 -16   8   6          2.23          8.99         1.21 o                         
 -14   8   6        173.53        186.25         4.12 o                         
 -12   8   6          2.03          2.92         1.14 o                         
 -10   8   6       7219.20       6985.05        43.68 o                         
  -8   8   6        606.41        557.83         3.66 o                         
  -6   8   6       5123.21       4793.21        19.47 o                         
  -4   8   6       4425.87       4183.43        18.75 o                         
  -2   8   6          0.26          5.30         0.87 o                         
   0   8   6         10.23         16.02         1.06 o                         
   2   8   6       1062.70       1034.11         5.32 o                         
   4   8   6       7539.65       7529.63        23.72 o                         
   6   8   6        751.43        878.71         4.20 o                         
   8   8   6       1064.12       1123.52         7.35 o                         
  10   8   6       2634.79       2459.97        14.33 o                         
  12   8   6        584.18        552.26         4.69 o                         
  14   8   6       1619.17       1700.69        10.59 o                         
  16   8   6        159.32        199.22         2.90 o                         
 -17   9   6         86.98        106.35        10.53 o                         
 -15   9   6        203.39        203.73         3.69 o                         
 -13   9   6          7.04          5.35         1.21 o                         
 -11   9   6        208.71        146.40         2.39 o                         
  -9   9   6         48.04         31.96         1.25 o                         
  -7   9   6          6.79         13.08         1.13 o                         
  -5   9   6        555.97        646.27         4.64 o                         
  -3   9   6        119.89        123.61         1.97 o                         
  -1   9   6        333.90        379.27         2.99 o                         
   1   9   6        617.69        612.83         4.74 o                         
   3   9   6         49.42         43.41         1.17 o                         
   5   9   6        173.95        167.49         2.11 o                         
   7   9   6          1.67          5.25         1.17 o                         
   9   9   6        598.20        570.80         4.12 o                         
  11   9   6        403.87        389.89         3.03 o                         
  13   9   6          1.27          1.76         0.85 o                         
  15   9   6          8.55          5.67         1.26 o                         
 -16  10   6        655.63        580.42        27.48 o                         
 -14  10   6       1071.07       1094.34        16.97 o                         
 -12  10   6          3.00          2.63         1.22 o                         
 -10  10   6       2275.51       2436.62        20.84 o                         
  -8  10   6          2.81          9.14         1.09 o                         
  -6  10   6        951.37       1036.37         6.30 o                         
  -4  10   6       1071.32       1110.10         6.02 o                         
  -2  10   6       1197.28       1261.48         7.23 o                         
   0  10   6       3855.10       3996.90        16.09 o                         
   2  10   6          3.63          2.32         0.98 o                         
   4  10   6       2887.13       3026.81        11.58 o                         
   6  10   6        888.93        845.54         5.50 o                         
   8  10   6        993.79        970.23         4.99 o                         
  10  10   6         77.40         82.78         1.69 o                         
  12  10   6          0.18          1.23         0.84 o                         
  14  10   6        612.57        526.37        14.85 o                         
 -15  11   6          6.77          6.67         1.18 o                         
 -13  11   6          4.48          2.48         1.32 o                         
 -11  11   6          1.48          2.65         0.97 o                         
  -9  11   6         87.45         88.54         2.58 o                         
  -7  11   6        130.97        133.65         1.94 o                         
  -5  11   6         62.14         58.25         1.51 o                         
  -3  11   6         10.87          5.43         1.23 o                         
  -1  11   6         34.30         26.75         1.33 o                         
   1  11   6        198.13        187.21         2.17 o                         
   3  11   6         68.15         48.68         1.27 o                         
   5  11   6        295.52        309.61         5.07 o                         
   7  11   6         16.04         19.96         0.97 o                         
   9  11   6         34.83         45.01         1.38 o                         
  11  11   6         29.08         53.61         2.24 o                         
  13  11   6         32.52         22.35         1.15 o                         
 -12  12   6        100.35         98.27         6.87 o                         
 -10  12   6       1860.00       1917.94        18.15 o                         
  -8  12   6        289.29        300.52         2.65 o                         
  -6  12   6       1390.82       1473.60        10.31 o                         
  -4  12   6        533.40        554.01         5.45 o                         
  -2  12   6        422.57        421.40         4.42 o                         
   0  12   6       1174.41       1251.92         7.86 o                         
   2  12   6        284.88        291.06         4.48 o                         
   4  12   6       4066.07       4150.28        25.07 o                         
   6  12   6        133.48         94.08         1.49 o                         
   8  12   6        159.96        201.82         3.37 o                         
  10  12   6         18.30         14.58         1.00 o                         
  -9  13   6         42.97         26.10         1.68 o                         
  -7  13   6         23.62         22.39         1.10 o                         
  -5  13   6         37.46         25.95         1.08 o                         
  -3  13   6        641.64        673.89        10.39 o                         
  -1  13   6        509.36        431.94         5.95 o                         
   1  13   6        211.68        277.54         4.34 o                         
   3  13   6         12.02         17.18         1.14 o                         
   5  13   6         28.15         12.95         1.70 o                         
   7  13   6        135.48        149.02         3.79 o                         
  -4  14   6        401.97        260.28         2.77 o                         
  -2  14   6        196.07        145.69         5.34 o                         
   0  14   6         52.76         52.86         4.45 o                         
   2  14   6        580.86        477.24        16.36 o                         
 -21   1   7        400.38        449.92         4.38 o                         
 -19   1   7       3369.95       3555.75        15.80 o                         
 -17   1   7        127.07        148.34         2.08 o                         
 -15   1   7       1971.87       1939.94         7.70 o                         
 -13   1   7        680.12        724.24         6.51 o                         
 -11   1   7        170.33        215.00         4.34 o                         
  -9   1   7      14189.20      13456.66        78.63 o                         
  -7   1   7         15.86         28.65         2.81 o                         
  -5   1   7      37683.52      37329.84       271.45 o                         
  -3   1   7         11.58         60.00         6.76 o                         
  -1   1   7       3437.01       3162.92        16.43 o                         
   1   1   7         48.39         18.63         1.67 o                         
   3   1   7       1136.27       1178.08         9.19 o                         
   5   1   7      29927.35      30366.63       201.48 o                         
   7   1   7        499.68        679.17        10.98 o                         
   9   1   7      17403.53      17535.11        54.06 o                         
  11   1   7       1080.42       1274.61         5.38 o                         
  13   1   7        645.44        663.80         3.93 o                         
  15   1   7       1456.74       1486.31        11.50 o                         
  17   1   7        147.04        153.80         2.58 o                         
  19   1   7       3045.05       3061.33        28.21 o                         
 -22   2   7          7.72          3.34         1.20 o                         
 -20   2   7          0.04          1.89         1.27 o                         
 -18   2   7        145.93        142.84         2.52 o                         
 -16   2   7        572.41        598.32         4.20 o                         
 -14   2   7        215.09        221.93         2.41 o                         
 -12   2   7        676.51        653.53         9.50 o                         
 -10   2   7         34.67         66.70         2.99 o                         
  -8   2   7          0.19          1.59         1.13 o                         
  -6   2   7        586.11        541.09         5.78 o                         
  -4   2   7        400.10        560.87         5.13 o                         
  -2   2   7       5272.34       6011.80        36.52 o                         
   0   2   7       1247.15       1239.52         8.60 o                         
   2   2   7       1757.39       1746.83        11.47 o                         
   4   2   7       3514.26       3825.24        24.54 o                         
   6   2   7        534.07        522.61         5.44 o                         
   8   2   7         35.07         28.78         1.09 o                         
  10   2   7       1055.14       1186.80        10.95 o                         
  12   2   7        302.39        375.61         2.76 o                         
  14   2   7        199.10        193.05         2.28 o                         
  16   2   7         43.81         45.15         1.25 o                         
  18   2   7          0.01          0.75         0.75 o                         
  20   2   7        117.83         73.49         3.79 o                         
 -21   3   7        179.26        214.48         3.07 o                         
 -19   3   7       6978.04       7228.78        39.07 o                         
 -17   3   7       1162.67       1118.44         6.43 o                         
 -15   3   7       4291.87       4349.73        21.94 o                         
 -13   3   7         79.96         54.19         1.83 o                         
 -11   3   7        364.72        375.75         6.89 o                         
  -9   3   7      19696.91      19018.87       139.35 o                         
  -7   3   7        608.55        609.90         6.28 o                         
  -5   3   7       8763.50       8191.07        42.59 o                         
  -3   3   7       3753.97       4026.28        51.92 o                         
  -1   3   7      15073.04      15835.58        72.91 o                         
   1   3   7       5738.97       5591.11        44.04 o                         
   3   3   7        380.47        438.75         5.50 o                         
   5   3   7      18092.56      17729.97        82.72 o                         
   7   3   7        836.81        820.76         8.24 o                         
   9   3   7       1122.96       1103.96         5.84 o                         
  11   3   7        401.93        443.61         6.18 o                         
  13   3   7       1834.84       1812.44         8.84 o                         
  15   3   7       2824.71       2881.09        16.51 o                         
  17   3   7        296.64        325.54         4.01 o                         
  19   3   7       3111.26       3261.88        52.77 o                         
 -20   4   7         21.91         25.55         1.71 o                         
 -18   4   7         11.78         15.93         1.32 o                         
 -16   4   7        385.80        347.42         3.43 o                         
 -14   4   7        168.56        184.53         2.07 o                         
 -12   4   7         64.68         58.03         1.34 o                         
 -10   4   7        720.87        694.27         7.94 o                         
  -8   4   7        130.53        101.09         3.13 o                         
  -6   4   7        797.50        965.49         9.98 o                         
  -4   4   7       1456.89       1567.79        17.25 o                         
  -2   4   7       5567.68       5340.33        38.20 o                         
   0   4   7         66.48         86.37         2.80 o                         
   2   4   7         64.45         29.22         1.78 o                         
   4   4   7       1757.27       1598.92         7.13 o                         
   6   4   7        341.91        383.83         2.85 o                         
   8   4   7        434.98        448.25         3.12 o                         
  10   4   7         69.98         52.47         1.17 o                         
  12   4   7        520.20        562.42         4.51 o                         
  14   4   7         13.27         16.44         1.10 o                         
  16   4   7        510.47        483.66         3.14 o                         
  18   4   7         14.18         21.32         1.04 o                         
  20   4   7         34.00         30.91         1.25 o                         
 -21   5   7        357.92        371.84        11.65 o                         
 -19   5   7       2443.15       2594.73        97.33 o                         
 -17   5   7        107.18        119.02         2.06 o                         
 -15   5   7       3515.85       3366.69        20.25 o                         
 -13   5   7        805.43        775.85        10.81 o                         
 -11   5   7         44.74         64.16         1.53 o                         
  -9   5   7       4062.11       3834.08        27.81 o                         
  -7   5   7        338.45        364.15         4.12 o                         
  -5   5   7      15295.51      14698.29        74.68 o                         
  -3   5   7         75.42        100.22         6.39 o                         
  -1   5   7       6555.92       6713.87        34.32 o                         
   1   5   7        786.07        622.88         4.76 o                         
   3   5   7        795.56        646.97         4.61 o                         
   5   5   7      15627.81      15919.43        52.71 o                         
   7   5   7       1238.36       1333.84         8.74 o                         
   9   5   7       6554.52       6598.29        26.46 o                         
  11   5   7         35.78         24.41         1.08 o                         
  13   5   7          7.91         16.01         0.95 o                         
  15   5   7       1096.07       1103.82        10.03 o                         
  17   5   7        203.78        156.03         3.31 o                         
  19   5   7       3069.13       2603.84       269.63 o                         
 -20   6   7         45.85         22.68         2.29 o                         
 -18   6   7        299.05        329.80         6.01 o                         
 -16   6   7          4.40          6.16         1.22 o                         
 -14   6   7        808.34        753.17         6.57 o                         
 -12   6   7          9.19         10.97         1.20 o                         
 -10   6   7          1.79          4.03         0.92 o                         
  -8   6   7        351.10        288.14         5.41 o                         
  -6   6   7         19.28         21.41         1.20 o                         
  -4   6   7        328.79        359.54         3.09 o                         
  -2   6   7         34.69         44.80         1.54 o                         
   0   6   7          9.23         23.26         1.12 o                         
   2   6   7        770.16        700.68         4.41 o                         
   4   6   7         29.36         24.08         1.08 o                         
   6   6   7        400.27        386.01         3.17 o                         
   8   6   7        276.23        225.69         2.55 o                         
  10   6   7         16.99         19.07         1.16 o                         
  12   6   7       1495.41       1419.93        10.01 o                         
  14   6   7        184.97        154.16         1.89 o                         
  16   6   7         53.73         81.23         1.48 o                         
  18   6   7        152.33        136.51         3.09 o                         
 -19   7   7       3170.15       3264.63        54.11 o                         
 -17   7   7         18.88         29.92         2.15 o                         
 -15   7   7       1249.07       1333.86         8.15 o                         
 -13   7   7        128.82        182.25         5.28 o                         
 -11   7   7        927.89        810.44         6.79 o                         
  -9   7   7      13916.09      13338.84        60.94 o                         
  -7   7   7        543.95        548.49         4.42 o                         
  -5   7   7       9013.67       8817.89        57.19 o                         
  -3   7   7        227.91        211.29         5.84 o                         
  -1   7   7       1561.56       1585.41         8.29 o                         
   1   7   7         67.19         87.55         1.96 o                         
   3   7   7        145.72        158.58         2.24 o                         
   5   7   7       8504.84       8788.54        29.66 o                         
   7   7   7        183.75        122.49         2.96 o                         
   9   7   7       2500.83       2695.73        13.20 o                         
  11   7   7        392.62        356.56         4.68 o                         
  13   7   7       1275.32       1254.84         6.34 o                         
  15   7   7        260.50        230.77         2.29 o                         
  17   7   7        892.71        870.40         9.77 o                         
 -18   8   7          0.69          1.30         1.13 o                         
 -16   8   7        532.18        521.03         8.64 o                         
 -14   8   7        474.51        454.40         4.41 o                         
 -12   8   7        467.35        515.60         5.15 o                         
 -10   8   7          0.01          1.28         0.94 o                         
  -8   8   7        388.73        366.94         3.43 o                         
  -6   8   7        357.10        282.14         2.51 o                         
  -4   8   7        831.85        837.22         7.09 o                         
  -2   8   7        869.72        860.12         6.33 o                         
   0   8   7        688.77        619.10         3.95 o                         
   2   8   7         25.25         19.65         1.03 o                         
   4   8   7        151.36        112.99         1.71 o                         
   6   8   7         64.98         64.05         1.48 o                         
   8   8   7         71.27         63.37         1.47 o                         
  10   8   7          0.56          3.29         1.04 o                         
  12   8   7         37.18         19.20         1.29 o                         
  14   8   7        235.30        260.37         2.63 o                         
  16   8   7         23.08         14.90         1.34 o                         
 -17   9   7         19.34         29.83         2.22 o                         
 -15   9   7        958.16        943.20        11.90 o                         
 -13   9   7         61.20         75.11         1.93 o                         
 -11   9   7        123.87        103.65         1.81 o                         
  -9   9   7       1431.23       1638.77        10.26 o                         
  -7   9   7          5.65          3.70         1.00 o                         
  -5   9   7       6282.33       6025.41        19.65 o                         
  -3   9   7        185.20        266.08         5.57 o                         
  -1   9   7       1475.61       1528.38         7.26 o                         
   1   9   7        622.33        610.83         7.28 o                         
   3   9   7         70.80         60.33         1.28 o                         
   5   9   7       5759.21       5690.25        23.58 o                         
   7   9   7       1056.36        989.54         7.65 o                         
   9   9   7       4009.94       4141.42        18.40 o                         
  11   9   7        149.59        125.03         1.82 o                         
  13   9   7        332.81        372.15         4.45 o                         
  15   9   7        678.33        666.63        17.87 o                         
 -16  10   7         15.54          5.36         1.31 o                         
 -14  10   7        139.55        154.86         2.12 o                         
 -12  10   7        113.13        121.28         2.02 o                         
 -10  10   7         50.15         43.50         1.42 o                         
  -8  10   7         59.92         89.82         1.65 o                         
  -6  10   7          6.97         12.34         1.17 o                         
  -4  10   7         41.64         52.65         1.69 o                         
  -2  10   7         15.68         28.15         1.35 o                         
   0  10   7         13.93         12.23         1.29 o                         
   2  10   7        645.41        705.50         3.92 o                         
   4  10   7         56.33         45.50         1.27 o                         
   6  10   7        253.89        252.67         2.38 o                         
   8  10   7        156.41        207.17         2.51 o                         
  10  10   7          0.53          1.01         0.84 o                         
  12  10   7         80.37         94.44         1.52 o                         
  14  10   7          7.89         15.13         3.47 o                         
 -13  11   7         34.32         65.57         1.88 o                         
 -11  11   7         55.21         46.65         1.60 o                         
  -9  11   7       2884.22       3027.58        21.41 o                         
  -7  11   7          9.74          3.75         0.92 o                         
  -5  11   7       1327.91       1410.22        10.83 o                         
  -3  11   7        400.42        408.37         3.61 o                         
  -1  11   7       1652.28       1650.97         8.18 o                         
   1  11   7        804.94        821.04         4.49 o                         
   3  11   7          8.29          5.05         0.93 o                         
   5  11   7       3514.45       3648.59        21.88 o                         
   7  11   7          0.92          2.53         0.76 o                         
   9  11   7        450.70        510.92         4.44 o                         
  11  11   7          2.38          5.13         1.00 o                         
 -12  12   7         69.75         82.02         3.07 o                         
 -10  12   7         22.64         13.76         1.61 o                         
  -8  12   7        182.01        191.81         2.94 o                         
  -6  12   7        298.02        304.20         3.99 o                         
  -4  12   7         91.68         75.98         1.44 o                         
  -2  12   7         69.29        101.85         1.63 o                         
   0  12   7          0.09          2.09         0.88 o                         
   2  12   7         98.32        117.96         1.76 o                         
   4  12   7         67.56         79.76         1.41 o                         
   6  12   7        124.29        124.29         2.19 o                         
   8  12   7          2.02          4.75         0.85 o                         
  10  12   7         29.55         25.90         1.70 o                         
  -7  13   7         19.02         18.52         1.04 o                         
  -5  13   7        528.77        533.62         6.75 o                         
  -3  13   7        279.87        357.17         3.25 o                         
  -1  13   7        374.25        314.15         5.31 o                         
   1  13   7        325.56        328.95        10.03 o                         
   3  13   7          2.82          2.29         1.48 o                         
   5  13   7       1755.10       1456.40        84.53 o                         
 -22   0   8        262.74        314.71         4.91 o                         
 -20   0   8        699.02        763.50         7.18 o                         
 -18   0   8       4874.18       5022.36        29.10 o                         
 -16   0   8        136.48        171.29         3.26 o                         
 -14   0   8       3027.43       2871.22        15.28 o                         
 -12   0   8        525.91        553.21        24.86 o                         
 -10   0   8        418.60        366.62        21.52 o                         
  -8   0   8      13586.47      13525.68       115.70 o                         
  -6   0   8       2175.65       2616.19        24.86 o                         
  -4   0   8      33401.57      33893.89       174.20 o                         
  -2   0   8        166.40        251.82         5.94 o                         
   0   0   8       5307.65       6696.17        67.86 o                         
   2   0   8        253.65        161.59         4.70 o                         
   4   0   8       1634.54       1738.54        18.52 o                         
   6   0   8      24062.24      24549.98        98.37 o                         
   8   0   8        918.25        867.46         9.38 o                         
  10   0   8       9409.28       9401.69        48.87 o                         
  12   0   8       1809.75       1961.40        15.27 o                         
  14   0   8        191.90        184.17         2.92 o                         
  16   0   8        175.72        197.27         2.73 o                         
  18   0   8        150.29        145.29         2.09 o                         
 -21   1   8          0.30          0.85         1.02 o                         
 -19   1   8         33.56         36.35         1.50 o                         
 -17   1   8        275.94        220.83         2.51 o                         
 -15   1   8        902.75        943.56         6.11 o                         
 -13   1   8         24.01         35.02         1.15 o                         
 -11   1   8         12.45         15.46         2.33 o                         
  -9   1   8         34.91         43.06         2.86 o                         
  -7   1   8         26.71         22.19         1.37 o                         
  -5   1   8       3076.75       3258.22        20.63 o                         
  -3   1   8        142.27         94.33         2.31 o                         
  -1   1   8       3930.75       4804.09        22.64 o                         
   1   1   8       1217.80       1350.07         9.63 o                         
   3   1   8        101.28        136.06         3.35 o                         
   5   1   8        432.82        423.06         3.27 o                         
   7   1   8         43.40         37.69         1.56 o                         
   9   1   8        199.69        159.87         2.08 o                         
  11   1   8         40.26         65.00         1.33 o                         
  13   1   8          5.31          7.41         0.90 o                         
  15   1   8         16.98         17.57         1.11 o                         
  17   1   8        217.59        206.68         1.82 o                         
  19   1   8         19.84         13.83         0.96 o                         
 -22   2   8       1947.40       1851.77        21.61 o                         
 -20   2   8          9.99         11.47         1.37 o                         
 -18   2   8       4026.66       3986.03        36.15 o                         
 -16   2   8        342.50        302.15         2.93 o                         
 -14   2   8       4832.14       4952.11        15.97 o                         
 -12   2   8        454.24        476.59         6.04 o                         
 -10   2   8       1997.03       2109.78        19.75 o                         
  -8   2   8      18088.35      17413.34        84.47 o                         
  -6   2   8       1482.02       1586.88         9.52 o                         
  -4   2   8       6483.61       6059.58        31.43 o                         
  -2   2   8        606.69        624.80        21.94 o                         
   0   2   8       9823.24       9710.66        41.37 o                         
   2   2   8       2282.20       2059.84        13.40 o                         
   4   2   8       2982.90       3394.83        14.07 o                         
   6   2   8      10536.95       9764.34        45.21 o                         
   8   2   8        966.90       1067.01         5.30 o                         
  10   2   8       3832.65       4005.04        18.34 o                         
  12   2   8        173.89        142.88         1.82 o                         
  14   2   8        514.14        579.82         4.00 o                         
  16   2   8       1099.99       1111.33         6.48 o                         
  18   2   8         53.93         60.38         1.38 o                         
  20   2   8       2248.01       1668.34        86.61 o                         
 -21   3   8          0.27          1.45         1.10 o                         
 -19   3   8          1.17          5.02         1.31 o                         
 -17   3   8         21.17         12.65         1.37 o                         
 -15   3   8       1378.70       1331.23        11.32 o                         
 -13   3   8        347.42        382.22         2.85 o                         
 -11   3   8          1.48          1.82         1.58 o                         
  -9   3   8        158.93        140.88         3.26 o                         
  -7   3   8        126.92        157.52         3.24 o                         
  -5   3   8        337.85        360.54         5.60 o                         
  -3   3   8        430.82        474.86         6.40 o                         
  -1   3   8       2977.15       3126.15        23.86 o                         
   1   3   8        390.06        329.96         4.47 o                         
   3   3   8        763.26        933.14         4.94 o                         
   5   3   8         45.37         43.83         1.13 o                         
   7   3   8        252.31        233.38         2.27 o                         
   9   3   8         63.58         38.82         1.05 o                         
  11   3   8        672.29        622.91         4.26 o                         
  13   3   8        104.39        115.91         1.70 o                         
  15   3   8         11.35         11.82         1.02 o                         
  17   3   8         37.79         45.96         1.12 o                         
  19   3   8         51.78         48.97         5.04 o                         
 -20   4   8        227.39        250.25         4.67 o                         
 -18   4   8       6922.96       7140.41        36.06 o                         
 -16   4   8        436.05        447.16         3.74 o                         
 -14   4   8       1967.91       1968.52        12.07 o                         
 -12   4   8         44.35         34.79         1.10 o                         
 -10   4   8        368.89        361.19         6.33 o                         
  -8   4   8       5479.68       5141.81        27.61 o                         
  -6   4   8          9.06          9.93         1.30 o                         
  -4   4   8      21907.21      21739.95        73.69 o                         
  -2   4   8       7773.99       7757.84        53.49 o                         
   0   4   8      13622.89      12708.74        43.91 o                         
   2   4   8       2007.51       1775.37        11.15 o                         
   4   4   8        593.80        512.92         3.91 o                         
   6   4   8      16693.48      16889.13        73.78 o                         
   8   4   8        476.72        431.02         5.37 o                         
  10   4   8       2163.59       2215.72         9.65 o                         
  12   4   8        403.75        403.52         2.85 o                         
  14   4   8       1487.80       1493.68         8.33 o                         
  16   4   8       1653.83       1567.15        11.79 o                         
  18   4   8         82.58         68.16         2.24 o                         
 -21   5   8          0.09          0.98         0.83 o                         
 -19   5   8         31.23         33.78         1.81 o                         
 -17   5   8          0.16          3.39         1.37 o                         
 -15   5   8          1.41          5.93         1.10 o                         
 -13   5   8        273.85        305.37         2.95 o                         
 -11   5   8         13.54          6.11         0.93 o                         
  -9   5   8         22.42         48.69         1.71 o                         
  -7   5   8         30.08         39.97         1.97 o                         
  -5   5   8        501.25        391.07         3.87 o                         
  -3   5   8         49.22         27.49         1.20 o                         
  -1   5   8       1115.25       1042.35         7.25 o                         
   1   5   8          4.62          9.25         1.01 o                         
   3   5   8         40.62         43.78         1.30 o                         
   5   5   8        386.69        428.54         3.94 o                         
   7   5   8         49.80         52.19         1.17 o                         
   9   5   8        122.36        123.05         1.56 o                         
  11   5   8         51.86         63.16         1.25 o                         
  13   5   8        258.27        256.34         2.77 o                         
  15   5   8          6.49          5.00         0.98 o                         
  17   5   8          5.42          5.25         0.86 o                         
 -20   6   8        102.69         94.10         2.68 o                         
 -18   6   8       3078.06       3251.67        91.58 o                         
 -16   6   8         44.65         56.51         2.26 o                         
 -14   6   8       2644.16       2610.01        18.41 o                         
 -12   6   8        299.79        303.86         6.72 o                         
 -10   6   8        155.22        183.91         2.33 o                         
  -8   6   8      10147.17       9996.25        29.41 o                         
  -6   6   8         15.48         29.71         1.42 o                         
  -4   6   8      13950.51      13058.50        48.22 o                         
  -2   6   8       1506.17       1506.53        12.16 o                         
   0   6   8       1434.91       1545.99        10.40 o                         
   2   6   8       1441.55       1491.84         7.61 o                         
   4   6   8        103.52         70.81         2.15 o                         
   6   6   8      10143.03      10253.84        35.44 o                         
   8   6   8         14.08         34.33         1.18 o                         
  10   6   8       2775.52       2650.89        12.39 o                         
  12   6   8        141.78        111.13         1.81 o                         
  14   6   8        783.74        807.41         4.71 o                         
  16   6   8        575.34        526.74         9.81 o                         
  18   6   8        113.25         94.85         3.01 o                         
 -19   7   8        267.39        334.31        12.89 o                         
 -17   7   8         58.79         64.17         7.20 o                         
 -15   7   8          8.19          3.64         1.17 o                         
 -13   7   8        236.70        195.44         2.85 o                         
 -11   7   8         34.62         41.97         1.49 o                         
  -9   7   8        848.50        733.81         4.79 o                         
  -7   7   8        124.79        103.51         1.56 o                         
  -5   7   8        250.18        280.26         2.50 o                         
  -3   7   8       1301.29       1228.94         6.19 o                         
  -1   7   8       1778.17       1675.19        14.45 o                         
   1   7   8         23.62         20.40         1.11 o                         
   3   7   8        256.04        275.24         2.23 o                         
   5   7   8          3.21         11.19         1.18 o                         
   7   7   8         45.16         59.85         1.31 o                         
   9   7   8        415.70        411.45         3.22 o                         
  11   7   8        103.16         87.22         1.71 o                         
  13   7   8         83.00         86.55         1.49 o                         
  15   7   8          7.97         11.75         0.99 o                         
  17   7   8         14.29         16.35         1.25 o                         
 -18   8   8        909.73        793.32        61.78 o                         
 -16   8   8          2.01          1.85         1.69 o                         
 -14   8   8       1559.20       1626.60         8.54 o                         
 -12   8   8        519.81        537.13         4.65 o                         
 -10   8   8        668.54        629.76         4.09 o                         
  -8   8   8       7362.90       7417.82        23.36 o                         
  -6   8   8          2.58          7.77         0.97 o                         
  -4   8   8       2140.29       2171.04        11.85 o                         
  -2   8   8        214.98        212.88         4.15 o                         
   0   8   8       1757.19       1752.86         8.40 o                         
   2   8   8       1076.02       1019.85         5.70 o                         
   4   8   8        243.20        211.43         2.28 o                         
   6   8   8       8022.50       8149.09        25.37 o                         
   8   8   8       2321.68       2145.39        11.44 o                         
  10   8   8       4825.20       4927.81        28.50 o                         
  12   8   8          0.77          6.87         0.89 o                         
  14   8   8          9.14          8.11         0.82 o                         
  16   8   8        120.23         76.67         2.88 o                         
 -15   9   8        479.31        429.12        12.90 o                         
 -13   9   8        490.39        459.38         5.07 o                         
 -11   9   8         72.29         95.90         1.77 o                         
  -9   9   8         51.68         27.87         1.22 o                         
  -7   9   8        158.04        144.42         2.37 o                         
  -5   9   8        691.17        656.48         4.43 o                         
  -3   9   8         12.89         27.55         1.53 o                         
  -1   9   8        295.60        280.63         4.06 o                         
   1   9   8        225.45        250.07         2.58 o                         
   3   9   8       1246.44       1127.81         6.68 o                         
   5   9   8        717.67        672.95         6.94 o                         
   7   9   8        328.17        344.20         3.15 o                         
   9   9   8          0.49          3.59         0.98 o                         
  11   9   8          3.87         10.01         0.89 o                         
  13   9   8          0.21          2.15         0.85 o                         
 -14  10   8        639.81        638.78         6.93 o                         
 -12  10   8         55.18         37.77         1.60 o                         
 -10  10   8        135.26        112.88         1.82 o                         
  -8  10   8       1534.91       1652.22         7.50 o                         
  -6  10   8         71.72         77.99         1.65 o                         
  -4  10   8       5338.81       5383.07        23.46 o                         
  -2  10   8        525.24        567.83         4.40 o                         
   0  10   8        208.80        209.34         2.74 o                         
   2  10   8          1.88          5.26         0.92 o                         
   4  10   8        193.07        190.58         2.28 o                         
   6  10   8       3002.44       2859.16        10.32 o                         
   8  10   8        138.03        129.86         1.64 o                         
  10  10   8        649.26        843.85         5.68 o                         
  12  10   8        197.09        154.13         3.42 o                         
 -13  11   8          1.96          1.21         0.97 o                         
 -11  11   8         44.89         50.50         1.38 o                         
  -9  11   8         47.70         44.09         1.20 o                         
  -7  11   8         40.86         62.08         1.38 o                         
  -5  11   8        159.94        140.55         2.17 o                         
  -3  11   8         15.42         20.13         1.12 o                         
  -1  11   8        695.70        666.47         4.48 o                         
   1  11   8        297.03        253.39         2.39 o                         
   3  11   8         21.66         49.10         1.48 o                         
   5  11   8         17.50         21.70         0.96 o                         
   7  11   8        140.27        126.05         1.36 o                         
   9  11   8         92.91        112.22         1.80 o                         
  11  11   8         51.95         43.88         3.21 o                         
 -10  12   8        156.53        137.46         3.04 o                         
  -8  12   8       1024.71        995.31        12.61 o                         
  -6  12   8        231.88        214.06         3.69 o                         
  -4  12   8        702.87        738.01         7.17 o                         
  -2  12   8        492.78        434.07         3.79 o                         
   0  12   8       2552.13       2661.89        31.49 o                         
   2  12   8         65.11         41.48         1.19 o                         
   4  12   8        179.31        173.63         3.30 o                         
   6  12   8        663.35        642.49        24.46 o                         
   8  12   8          3.06         13.34         1.70 o                         
  -7  13   8         37.56         20.33         0.98 o                         
  -5  13   8        167.11        113.93         2.49 o                         
  -3  13   8        227.67        172.08         2.89 o                         
  -1  13   8          3.92         19.03         1.42 o                         
   1  13   8        206.79        225.47         5.17 o                         
   3  13   8         19.77         21.58         2.81 o                         
   5  13   8         14.39         18.97         1.57 o                         
 -21   1   9         81.96         84.21         2.01 o                         
 -19   1   9         55.63         53.97         1.56 o                         
 -17   1   9       3832.31       3732.92        18.68 o                         
 -15   1   9        634.47        579.64         3.95 o                         
 -13   1   9       8239.19       8171.15        31.43 o                         
 -11   1   9          1.64          3.25         2.97 o                         
  -9   1   9       8344.01       8251.21        53.11 o                         
  -7   1   9       7554.61       7888.14        48.79 o                         
  -5   1   9        310.59        281.28         8.34 o                         
  -3   1   9       4370.74       4123.04        29.18 o                         
  -1   1   9         95.05        123.10         4.49 o                         
   1   1   9      14289.78      14287.90        75.75 o                         
   3   1   9         29.40         45.93         2.78 o                         
   5   1   9       6381.29       5967.90        21.72 o                         
   7   1   9      12637.43      12600.06        39.90 o                         
   9   1   9       2079.85       2157.93        14.17 o                         
  11   1   9       4003.06       4097.73        16.13 o                         
  13   1   9        778.39        815.52         4.38 o                         
  15   1   9        975.11       1048.93         5.90 o                         
  17   1   9         37.71         48.31         1.05 o                         
  19   1   9          6.19          8.48         1.64 o                         
 -22   2   9          6.09         10.86         1.44 o                         
 -20   2   9          1.55          5.40         1.09 o                         
 -18   2   9        136.83        143.38         3.34 o                         
 -16   2   9        320.99        279.61         2.89 o                         
 -14   2   9       1435.79       1472.78         7.45 o                         
 -12   2   9        251.41        282.78         2.56 o                         
 -10   2   9        363.54        452.05         8.53 o                         
  -8   2   9        230.02        187.76         4.62 o                         
  -6   2   9        265.39        250.39         4.12 o                         
  -4   2   9         64.53        100.12         3.15 o                         
  -2   2   9         49.33         94.25         1.96 o                         
   0   2   9       1844.23       2102.79        11.81 o                         
   2   2   9       2499.18       2773.86        11.59 o                         
   4   2   9        117.99        102.56         1.66 o                         
   6   2   9         16.31         20.63         1.01 o                         
   8   2   9         33.29         37.62         1.26 o                         
  10   2   9          0.24          0.62         0.81 o                         
  12   2   9        276.89        336.24         2.58 o                         
  14   2   9        117.15        138.19         1.93 o                         
  16   2   9        536.29        500.71         4.56 o                         
  18   2   9        112.16         90.92         2.50 o                         
 -21   3   9        609.62        616.26        32.19 o                         
 -19   3   9        189.30        194.01         3.49 o                         
 -17   3   9       4058.63       4245.76        17.04 o                         
 -15   3   9         33.27         43.39         1.31 o                         
 -13   3   9       4755.28       4676.93        19.21 o                         
 -11   3   9        265.47        223.63         5.97 o                         
  -9   3   9        227.63        231.27         8.37 o                         
  -7   3   9       2051.40       1896.71        15.56 o                         
  -5   3   9       5305.09       5667.61        34.69 o                         
  -3   3   9      27716.45      27043.42        88.03 o                         
  -1   3   9        164.50        231.99         9.06 o                         
   1   3   9       3935.45       3507.83        16.21 o                         
   3   3   9        373.83        480.30         6.31 o                         
   5   3   9        141.51        102.75         1.73 o                         
   7   3   9       2256.10       2192.29        11.03 o                         
   9   3   9         38.73         32.53         1.00 o                         
  11   3   9       4311.02       4512.48        13.66 o                         
  13   3   9        374.95        434.15         4.26 o                         
  15   3   9       2687.12       2785.26        14.05 o                         
  17   3   9        480.05        435.51         6.18 o                         
  19   3   9        359.87        228.87         4.32 o                         
 -20   4   9         48.63         41.80         1.69 o                         
 -18   4   9        410.64        448.16         7.40 o                         
 -16   4   9        255.48        280.24         3.04 o                         
 -14   4   9        606.69        619.59         4.48 o                         
 -12   4   9         14.53         17.68         0.98 o                         
 -10   4   9        600.10        574.79         4.39 o                         
  -8   4   9        792.71        854.27         8.43 o                         
  -6   4   9        156.12        166.53         3.14 o                         
  -4   4   9          8.11         18.75         1.23 o                         
  -2   4   9        758.92        661.69         6.15 o                         
   0   4   9        196.89        169.70         6.65 o                         
   2   4   9          0.11          5.84         1.14 o                         
   4   4   9        603.02        633.41         4.69 o                         
   6   4   9         11.67         21.58         1.09 o                         
   8   4   9         88.56         64.70         1.31 o                         
  10   4   9         99.80        137.34         1.84 o                         
  12   4   9        564.69        570.88         3.22 o                         
  14   4   9         64.00         61.48         1.27 o                         
  16   4   9         27.35         25.45         1.03 o                         
  18   4   9         34.55         29.74         1.62 o                         
 -19   5   9        162.99        133.94         4.78 o                         
 -17   5   9       5122.66       5210.54        36.81 o                         
 -15   5   9        118.03        107.21         1.97 o                         
 -13   5   9        810.94        898.97         7.03 o                         
 -11   5   9       1908.14       1773.60        16.74 o                         
  -9   5   9       1915.51       1849.78         8.07 o                         
  -7   5   9       2145.30       2175.59        14.79 o                         
  -5   5   9         76.93         60.45         2.67 o                         
  -3   5   9      10356.18      10506.93        47.91 o                         
  -1   5   9       7440.90       7673.04        26.23 o                         
   1   5   9       9819.30       9914.12        31.78 o                         
   3   5   9         86.16         83.88         3.39 o                         
   5   5   9       1286.08       1392.47         6.80 o                         
   7   5   9       3039.78       3200.68        11.31 o                         
   9   5   9          7.75         22.97         1.64 o                         
  11   5   9       2333.90       2417.36         8.77 o                         
  13   5   9        218.25        208.58         3.34 o                         
  15   5   9       2571.48       2584.61        17.63 o                         
  17   5   9         17.87          7.97         1.16 o                         
 -20   6   9          1.72          0.85         0.74 o                         
 -18   6   9        243.94        187.60        11.97 o                         
 -16   6   9         60.24         52.16         1.91 o                         
 -14   6   9          3.23          1.68         1.16 o                         
 -12   6   9        252.40        331.17         3.89 o                         
 -10   6   9         47.67         49.35         1.76 o                         
  -8   6   9          0.41          5.68         1.10 o                         
  -6   6   9        481.01        456.40         4.30 o                         
  -4   6   9         44.36         83.12         2.40 o                         
  -2   6   9       1590.01       1565.48        10.96 o                         
   0   6   9        203.82        195.73         3.37 o                         
   2   6   9        115.96        135.37         1.80 o                         
   4   6   9        631.75        651.15         3.64 o                         
   6   6   9        303.04        300.29         2.53 o                         
   8   6   9        591.35        576.70         3.47 o                         
  10   6   9          8.33          8.75         0.95 o                         
  12   6   9        139.30        162.73         2.04 o                         
  14   6   9         86.37         71.27         1.34 o                         
  16   6   9         13.86         15.32         1.21 o                         
 -19   7   9         73.85         61.36         2.22 o                         
 -17   7   9        738.54        778.70        15.70 o                         
 -15   7   9        199.17        192.39         2.76 o                         
 -13   7   9       5840.39       5522.73        40.21 o                         
 -11   7   9         58.91         53.86         2.93 o                         
  -9   7   9        985.11       1000.53         6.19 o                         
  -7   7   9       1326.47       1403.32         9.01 o                         
  -5   7   9        734.42        687.67         5.31 o                         
  -3   7   9        972.10        913.03         4.91 o                         
  -1   7   9       1976.94       1871.36        13.66 o                         
   1   7   9       2322.34       2317.46         9.96 o                         
   3   7   9          4.91          6.37         0.87 o                         
   5   7   9        968.85       1033.56         4.99 o                         
   7   7   9       4021.77       3884.40        12.33 o                         
   9   7   9       1366.20       1303.77         5.86 o                         
  11   7   9       1796.21       1879.48        11.68 o                         
  13   7   9        431.29        472.03         4.52 o                         
  15   7   9        257.74        305.92         5.82 o                         
 -18   8   9         62.90         28.78         1.70 o                         
 -16   8   9        368.30        378.12         5.73 o                         
 -14   8   9          8.70         14.40         1.21 o                         
 -12   8   9         22.34         19.77         1.54 o                         
 -10   8   9         75.08         65.68         1.81 o                         
  -8   8   9          0.02          2.67         1.14 o                         
  -6   8   9         12.54         11.08         1.09 o                         
  -4   8   9        273.66        325.80         3.11 o                         
  -2   8   9         87.90         75.12         1.59 o                         
   0   8   9        147.58        130.00         1.95 o                         
   2   8   9          4.22          9.49         0.94 o                         
   4   8   9         63.59         77.82         1.52 o                         
   6   8   9          5.59         18.06         1.21 o                         
   8   8   9        465.69        510.54         3.37 o                         
  10   8   9          0.22          2.06         0.92 o                         
  12   8   9        108.94        125.85         1.86 o                         
  14   8   9          0.92          9.58         1.28 o                         
 -15   9   9         32.73         35.11         2.22 o                         
 -13   9   9       1452.34       1544.65        14.28 o                         
 -11   9   9         86.31         67.18         1.83 o                         
  -9   9   9       2319.94       2267.80        13.37 o                         
  -7   9   9       3439.73       3377.91        19.22 o                         
  -5   9   9        142.28        156.36         2.16 o                         
  -3   9   9       3119.61       3255.80        26.38 o                         
  -1   9   9        393.38        415.38         5.10 o                         
   1   9   9       1845.94       1989.10        12.38 o                         
   3   9   9         47.84         71.18         1.43 o                         
   5   9   9       1764.02       1709.04        10.52 o                         
   7   9   9       3983.49       4052.28        23.41 o                         
   9   9   9        393.64        405.89         3.51 o                         
  11   9   9       1298.13       1451.92        11.87 o                         
  13   9   9         36.33         29.95         1.77 o                         
 -14  10   9         41.85         15.95         1.17 o                         
 -12  10   9          9.39         11.46         1.07 o                         
 -10  10   9         15.72          6.74         1.17 o                         
  -8  10   9          8.26          7.33         0.94 o                         
  -6  10   9        109.07        132.77         2.46 o                         
  -4  10   9          5.22          4.37         1.06 o                         
  -2  10   9        343.92        313.51         3.66 o                         
   0  10   9        392.77        397.51         5.03 o                         
   2  10   9        216.57        181.80         2.56 o                         
   4  10   9        147.05        175.27         2.19 o                         
   6  10   9         20.24         17.89         0.99 o                         
   8  10   9         18.42         25.23         1.03 o                         
  10  10   9          6.27          3.79         0.77 o                         
  12  10   9         47.24         50.19         8.63 o                         
 -11  11   9         17.39         19.86         2.00 o                         
  -9  11   9        329.30        331.75         4.33 o                         
  -7  11   9        537.82        673.01         5.46 o                         
  -5  11   9         44.58         28.91         1.20 o                         
  -3  11   9       3047.81       3184.18        24.94 o                         
  -1  11   9        557.51        530.42         4.82 o                         
   1  11   9       2285.80       2248.97        16.81 o                         
   3  11   9         19.42         18.77         1.18 o                         
   5  11   9         30.50         32.48         1.00 o                         
   7  11   9        518.69        583.18         4.75 o                         
   9  11   9         45.11         46.21         1.70 o                         
 -10  12   9          0.96          0.43         0.91 o                         
  -8  12   9         12.27         16.75         2.42 o                         
  -6  12   9         41.87         46.54         1.47 o                         
  -4  12   9         42.39         33.24         1.25 o                         
  -2  12   9        126.59        150.12         3.46 o                         
   0  12   9         21.08         30.20         1.16 o                         
   2  12   9          0.41          2.93         0.81 o                         
   4  12   9         13.25          5.32         0.90 o                         
   6  12   9          2.56         17.84         1.34 o                         
  -5  13   9        430.62        343.29         8.96 o                         
  -3  13   9       2411.48       2163.32        16.58 o                         
  -1  13   9        191.42        133.54         4.06 o                         
   1  13   9        537.61        455.80         4.31 o                         
   3  13   9         42.48         28.39         1.70 o                         
 -20   0  10        257.71        251.07         7.07 o                         
 -18   0  10       1018.50       1081.63        10.01 o                         
 -16   0  10       2382.41       2141.57        12.24 o                         
 -14   0  10       2261.92       2179.37        11.36 o                         
 -12   0  10      18221.72      18171.32        82.37 o                         
 -10   0  10        837.93        978.67        32.98 o                         
  -8   0  10       8736.95       8534.96        86.18 o                         
  -6   0  10       4734.12       4235.74        34.73 o                         
  -4   0  10       1118.28       1336.73        12.25 o                         
  -2   0  10      10808.12       9897.59        78.64 o                         
   0   0  10        169.97        182.17         5.48 o                         
   2   0  10      24382.42      24634.45        85.95 o                         
   4   0  10         52.23         97.58         4.03 o                         
   6   0  10       3965.36       3760.32        18.72 o                         
   8   0  10      23779.84      24596.16       106.97 o                         
  10   0  10       1983.50       2334.28        19.43 o                         
  12   0  10         83.51        107.34         2.79 o                         
  14   0  10       4769.62       4604.19        38.70 o                         
  16   0  10       1004.50       1017.48        16.80 o                         
  18   0  10        231.73        157.66         4.06 o                         
 -21   1  10         84.83         90.64         2.64 o                         
 -19   1  10          0.02          1.36         1.24 o                         
 -17   1  10          3.26         16.06         1.06 o                         
 -15   1  10          3.22         13.29         1.07 o                         
 -13   1  10         13.37          9.54         1.03 o                         
 -11   1  10         63.10         65.52         1.29 o                         
  -9   1  10        297.41        276.88         7.38 o                         
  -7   1  10       1323.39       1228.57        13.86 o                         
  -5   1  10        210.96        204.58         3.23 o                         
  -3   1  10        226.43        242.50         3.60 o                         
  -1   1  10         63.71         65.99         1.54 o                         
   1   1  10         16.53         19.84         1.18 o                         
   3   1  10       2180.59       2234.30         9.20 o                         
   5   1  10        774.28        748.07         4.45 o                         
   7   1  10        292.66        309.59         2.62 o                         
   9   1  10        160.58        133.44         2.47 o                         
  11   1  10         47.47         59.34         1.43 o                         
  13   1  10        678.63        724.39         4.00 o                         
  15   1  10        347.09        364.73         2.78 o                         
  17   1  10        207.27        208.12         2.67 o                         
 -20   2  10          0.81          6.16         1.62 o                         
 -18   2  10        969.81        971.51         7.12 o                         
 -16   2  10       6416.57       6610.78        39.44 o                         
 -14   2  10        291.08        307.44         3.08 o                         
 -12   2  10       4473.92       4428.37        20.03 o                         
 -10   2  10        706.84        710.43        10.81 o                         
  -8   2  10       3177.99       2936.82        21.86 o                         
  -6   2  10       1017.75        920.88         7.49 o                         
  -4   2  10        181.78        166.20         7.11 o                         
  -2   2  10      11782.44      11669.89        40.09 o                         
   0   2  10        101.74         91.39         3.53 o                         
   2   2  10       8429.29       8250.41        24.23 o                         
   4   2  10         91.17        120.20         4.62 o                         
   6   2  10       4078.99       4373.10        15.64 o                         
   8   2  10       1495.11       1581.97         7.82 o                         
  10   2  10        355.06        417.90         3.78 o                         
  12   2  10       7641.30       8023.74        36.91 o                         
  14   2  10        468.02        476.74         5.00 o                         
  16   2  10       1966.54       2024.74        13.07 o                         
  18   2  10        107.42         95.27         2.77 o                         
 -21   3  10         34.75         32.97         1.83 o                         
 -19   3  10         10.11          8.17         1.53 o                         
 -17   3  10         21.37         29.57         1.23 o                         
 -15   3  10        114.69        127.33         2.04 o                         
 -13   3  10          2.00          1.87         0.98 o                         
 -11   3  10        438.34        459.28         3.42 o                         
  -9   3  10        534.30        559.31         6.96 o                         
  -7   3  10        343.88        322.26         8.91 o                         
  -5   3  10        199.79        117.08         3.03 o                         
  -3   3  10         21.73         33.43         1.58 o                         
  -1   3  10        726.15        696.83         5.95 o                         
   1   3  10        575.51        560.07         5.51 o                         
   3   3  10       1013.19        977.84         5.98 o                         
   5   3  10        801.07        881.88         5.54 o                         
   7   3  10          4.76          9.01         0.88 o                         
   9   3  10       1119.08       1057.69         6.49 o                         
  11   3  10          1.04          6.13         0.97 o                         
  13   3  10          3.87          5.27         0.84 o                         
  15   3  10         68.34         56.75         1.09 o                         
  17   3  10        270.31        231.10         3.40 o                         
 -20   4  10        565.72        512.18         8.37 o                         
 -18   4  10        314.35        350.02         5.51 o                         
 -16   4  10       2347.78       2350.07        14.42 o                         
 -14   4  10         38.72         39.44         1.53 o                         
 -12   4  10       3559.98       3452.29        12.89 o                         
 -10   4  10       2481.60       2383.23        12.87 o                         
  -8   4  10       4000.63       4083.55        15.07 o                         
  -6   4  10       5777.28       6054.94        32.58 o                         
  -4   4  10       6728.76       6918.58        37.76 o                         
  -2   4  10      23003.32      22850.17        70.15 o                         
   0   4  10        139.19        192.88         7.33 o                         
   2   4  10       5143.85       5296.00        19.55 o                         
   4   4  10       4232.42       4104.24        25.72 o                         
   6   4  10        163.22        130.40         1.65 o                         
   8   4  10       2458.64       2542.20        10.09 o                         
  10   4  10        759.16        785.79         6.24 o                         
  12   4  10       4709.35       4832.14        18.04 o                         
  14   4  10         37.21         39.13         1.62 o                         
  16   4  10       2596.30       2568.48        40.81 o                         
 -19   5  10         25.85         42.36         2.81 o                         
 -17   5  10         27.86         24.02         1.73 o                         
 -15   5  10          4.00          7.50         1.49 o                         
 -13   5  10          6.94          7.20         1.07 o                         
 -11   5  10         12.78         21.12         1.23 o                         
  -9   5  10        921.11        903.31         6.90 o                         
  -7   5  10         42.12         27.68         1.17 o                         
  -5   5  10        165.04        201.55         2.73 o                         
  -3   5  10         81.27         74.79         2.50 o                         
  -1   5  10        158.58        150.85         2.85 o                         
   1   5  10        203.97        228.04         2.82 o                         
   3   5  10          1.52          6.78         1.68 o                         
   5   5  10        961.58        865.24         4.66 o                         
   7   5  10         33.04         30.03         1.05 o                         
   9   5  10         11.45         10.45         0.89 o                         
  11   5  10         39.55         34.11         1.08 o                         
  13   5  10          1.01          1.97         0.83 o                         
  15   5  10          2.22          0.95         0.75 o                         
  17   5  10         39.07         27.08         2.09 o                         
 -18   6  10         28.86         25.06         1.40 o                         
 -16   6  10       2997.88       2996.38        18.31 o                         
 -14   6  10        136.85        133.05         2.41 o                         
 -12   6  10       6313.37       6294.41        29.55 o                         
 -10   6  10        390.86        384.53         8.18 o                         
  -8   6  10       2972.25       2948.38        13.63 o                         
  -6   6  10       1553.24       1503.41         7.07 o                         
  -4   6  10          3.36          6.08         0.97 o                         
  -2   6  10       5114.44       5219.00        16.68 o                         
   0   6  10        254.75        192.68         3.33 o                         
   2   6  10       6439.88       6806.89        21.56 o                         
   4   6  10        759.50        742.82         5.90 o                         
   6   6  10        458.25        452.68         3.16 o                         
   8   6  10       3606.04       3581.78        11.60 o                         
  10   6  10        260.36        232.87         3.41 o                         
  12   6  10       2326.86       2452.78         9.24 o                         
  14   6  10        288.93        278.24         3.90 o                         
  16   6  10        858.89        772.66        74.80 o                         
 -17   7  10          0.87          3.36         1.03 o                         
 -15   7  10          1.39          0.42         1.10 o                         
 -13   7  10        185.99        167.56         4.08 o                         
 -11   7  10        265.13        194.28         2.68 o                         
  -9   7  10        413.66        415.72         4.45 o                         
  -7   7  10          5.40          5.37         1.00 o                         
  -5   7  10        194.99        180.81         2.18 o                         
  -3   7  10         65.31         40.97         1.32 o                         
  -1   7  10       1307.51       1291.53         6.28 o                         
   1   7  10        416.31        415.53         3.48 o                         
   3   7  10         64.30         71.59         1.62 o                         
   5   7  10        649.63        667.61         3.94 o                         
   7   7  10         10.04         15.05         0.99 o                         
   9   7  10         34.53         27.24         1.23 o                         
  11   7  10          5.15          5.85         0.92 o                         
  13   7  10         45.52         62.37         1.13 o                         
  15   7  10          3.53          4.66         0.94 o                         
 -16   8  10       3297.98       3617.26        42.84 o                         
 -14   8  10        244.06        259.51         5.13 o                         
 -12   8  10       3651.06       3690.73        21.68 o                         
 -10   8  10         33.33         26.68         1.83 o                         
  -8   8  10       2304.07       2279.57        12.82 o                         
  -6   8  10        591.92        689.11         4.56 o                         
  -4   8  10        326.82        296.86         2.97 o                         
  -2   8  10       3395.82       3468.30        18.99 o                         
   0   8  10         49.99         59.20         1.47 o                         
   2   8  10       4871.96       4838.89        16.95 o                         
   4   8  10        531.75        532.56         7.07 o                         
   6   8  10       4282.57       4296.45        19.39 o                         
   8   8  10       1912.01       1889.70         9.97 o                         
  10   8  10        401.43        378.02         4.37 o                         
  12   8  10        621.92        716.42         4.71 o                         
  14   8  10         72.18         85.89         4.42 o                         
 -15   9  10        487.81        445.59         5.32 o                         
 -13   9  10        137.78        152.82         2.12 o                         
 -11   9  10         32.51         20.33         1.40 o                         
  -9   9  10         58.75         50.19         1.48 o                         
  -7   9  10          0.07          2.08         1.14 o                         
  -5   9  10         49.07         60.54         1.50 o                         
  -3   9  10          0.69          3.60         1.11 o                         
  -1   9  10       1405.44       1407.02         6.28 o                         
   1   9  10        620.44        614.04         5.26 o                         
   3   9  10        136.03        126.97         1.87 o                         
   5   9  10        432.07        395.25         2.79 o                         
   7   9  10          6.14         14.68         1.05 o                         
   9   9  10        436.55        468.54         4.48 o                         
  11   9  10          2.01          6.03         0.80 o                         
 -12  10  10       1843.62       1846.16        15.59 o                         
 -10  10  10        190.45        160.81         4.00 o                         
  -8  10  10       1239.42       1229.81        10.32 o                         
  -6  10  10       1186.98       1206.97         6.44 o                         
  -4  10  10        356.94        368.12         3.14 o                         
  -2  10  10       2640.74       2677.66        15.01 o                         
   0  10  10        182.27        203.67         2.84 o                         
   2  10  10       2486.54       2600.66        14.86 o                         
   4  10  10        491.86        550.30         3.91 o                         
   6  10  10        154.06        201.61         3.33 o                         
   8  10  10       3307.73       3544.92        27.11 o                         
  10  10  10        822.05        718.64        32.39 o                         
 -11  11  10          0.71          2.09         1.57 o                         
  -9  11  10        136.87        193.59         2.48 o                         
  -7  11  10        101.76        103.39         1.58 o                         
  -5  11  10        284.10        301.58         3.99 o                         
  -3  11  10        154.39        117.71         2.48 o                         
  -1  11  10        291.35        304.85         3.65 o                         
   1  11  10          7.95         25.24         1.26 o                         
   3  11  10        192.89        196.29         3.32 o                         
   5  11  10         74.03         79.69         1.26 o                         
   7  11  10         23.30         20.35         1.11 o                         
   9  11  10          8.02          7.85         1.18 o                         
  -8  12  10        467.39        381.50        22.12 o                         
  -6  12  10        429.73        424.36         4.91 o                         
  -4  12  10        800.99        765.31        13.61 o                         
  -2  12  10       2062.15       1968.96        40.21 o                         
   0  12  10         10.63          5.41         1.05 o                         
   2  12  10        281.00        272.52         3.65 o                         
   4  12  10         69.18         36.86         3.21 o                         
 -21   1  11        854.97        811.32        16.10 o                         
 -19   1  11        149.40        179.48         2.49 o                         
 -17   1  11        997.53       1028.17         7.83 o                         
 -15   1  11       5131.03       5145.31        22.35 o                         
 -13   1  11       1698.33       1693.31         7.84 o                         
 -11   1  11       5166.83       5114.30        17.77 o                         
  -9   1  11        989.54        973.30         8.28 o                         
  -7   1  11       1128.53       1107.22        15.21 o                         
  -5   1  11        117.52         99.96         4.16 o                         
  -3   1  11       1781.32       1643.85        19.84 o                         
  -1   1  11       5168.12       5201.48        20.14 o                         
   1   1  11       1814.63       1901.79        10.85 o                         
   3   1  11       7445.72       7625.83        33.94 o                         
   5   1  11         45.27         65.04         2.54 o                         
   7   1  11       4656.11       4685.21        16.11 o                         
   9   1  11        397.13        461.09         8.25 o                         
  11   1  11          7.43         13.43         1.08 o                         
  13   1  11        408.60        446.16         3.60 o                         
  15   1  11          0.65          2.28         0.76 o                         
  17   1  11       1657.33       1566.27        11.11 o                         
 -20   2  11        105.84        102.70         2.26 o                         
 -18   2  11         32.44         26.16         1.31 o                         
 -16   2  11         74.77         86.20         1.63 o                         
 -14   2  11        273.93        286.28         3.04 o                         
 -12   2  11       1502.13       1485.22         8.33 o                         
 -10   2  11          7.19          7.59         0.85 o                         
  -8   2  11        964.35        989.38         6.96 o                         
  -6   2  11          7.36          8.61         1.43 o                         
  -4   2  11        190.70        171.27         4.02 o                         
  -2   2  11         40.50         69.92         2.35 o                         
   0   2  11        964.27        981.52         5.86 o                         
   2   2  11        134.82        114.40         1.82 o                         
   4   2  11       2952.86       2996.97        12.81 o                         
   6   2  11       1139.00       1173.45         6.18 o                         
   8   2  11         20.77         26.72         1.02 o                         
  10   2  11         57.47         51.89         1.53 o                         
  12   2  11        227.03        231.79         1.99 o                         
  14   2  11         61.53         64.41         1.24 o                         
  16   2  11          1.71          4.49         0.60 o                         
 -19   3  11          1.70          2.84         1.26 o                         
 -17   3  11        268.09        295.60         2.86 o                         
 -15   3  11        585.18        551.24         4.15 o                         
 -13   3  11          1.81          3.26         0.96 o                         
 -11   3  11       3030.22       3048.40        14.60 o                         
  -9   3  11          3.81         12.46         0.97 o                         
  -7   3  11      13102.61      12935.85        46.00 o                         
  -5   3  11       1324.53       1344.67        14.46 o                         
  -3   3  11         14.88         27.86         4.19 o                         
  -1   3  11       7486.65       7294.01        34.41 o                         
   1   3  11       1824.79       1766.08        12.02 o                         
   3   3  11       2768.27       2738.98        11.51 o                         
   5   3  11       3023.76       3037.53        12.53 o                         
   7   3  11        614.99        630.94         5.19 o                         
   9   3  11       5766.01       6009.90        26.98 o                         
  11   3  11       3833.18       4024.44        16.63 o                         
  13   3  11       2902.53       2934.39        17.37 o                         
  15   3  11          0.79          3.57         0.58 o                         
  17   3  11        519.39        444.21         9.09 o                         
 -20   4  11         12.89         14.25         1.06 o                         
 -18   4  11         26.75         34.81         1.62 o                         
 -16   4  11          0.28          3.45         0.93 o                         
 -14   4  11        193.62        147.96         2.15 o                         
 -12   4  11        584.61        655.28         4.42 o                         
 -10   4  11        306.05        324.18         2.89 o                         
  -8   4  11       2075.43       1964.15         9.13 o                         
  -6   4  11         99.02        116.83         1.88 o                         
  -4   4  11        220.48        199.68         5.74 o                         
  -2   4  11         22.90         21.96         1.46 o                         
   0   4  11       2496.96       2633.05        14.02 o                         
   2   4  11       1834.28       1803.58         8.42 o                         
   4   4  11        825.05        878.27         5.21 o                         
   6   4  11        861.17        845.69         4.68 o                         
   8   4  11        196.62        200.75         1.98 o                         
  10   4  11        111.71         90.81         1.46 o                         
  12   4  11          0.82          0.90         0.75 o                         
  14   4  11         13.63         19.93         0.85 o                         
  16   4  11         34.36         25.06         1.64 o                         
 -19   5  11         21.21         26.54         1.70 o                         
 -17   5  11        344.44        363.04         4.70 o                         
 -15   5  11       1070.00       1159.26        11.08 o                         
 -13   5  11        270.57        265.39         3.28 o                         
 -11   5  11       3383.47       3343.77        17.72 o                         
  -9   5  11        677.58        710.80         5.18 o                         
  -7   5  11       3184.93       3194.47        13.10 o                         
  -5   5  11      12704.64      12941.76        41.15 o                         
  -3   5  11      18422.67      18178.74        58.55 o                         
  -1   5  11       3832.50       3763.14        14.15 o                         
   1   5  11       1426.49       1323.19         6.48 o                         
   3   5  11       1512.67       1490.06         7.98 o                         
   5   5  11         41.51         40.43         1.60 o                         
   7   5  11       2055.22       2079.31        10.23 o                         
   9   5  11       1261.81       1153.23         4.67 o                         
  11   5  11        674.25        657.29         3.72 o                         
  13   5  11       1843.25       1916.11         8.85 o                         
  15   5  11         26.96         16.27         1.22 o                         
 -18   6  11          1.65          1.94         0.97 o                         
 -16   6  11         37.17         54.27         1.91 o                         
 -14   6  11          9.25          3.31         1.36 o                         
 -12   6  11         37.94         37.47         1.85 o                         
 -10   6  11       1404.42       1316.64         8.07 o                         
  -8   6  11        621.24        651.57         6.33 o                         
  -6   6  11        107.44        149.47         2.41 o                         
  -4   6  11        505.94        565.28         4.04 o                         
  -2   6  11         12.99          7.39         1.03 o                         
   0   6  11       1714.93       1751.56         8.11 o                         
   2   6  11       1962.23       1973.35         8.81 o                         
   4   6  11        185.07        200.20         2.30 o                         
   6   6  11       1554.66       1536.06         8.44 o                         
   8   6  11          1.55          2.65         0.93 o                         
  10   6  11         88.57         61.05         1.21 o                         
  12   6  11         11.51         15.49         0.99 o                         
  14   6  11          0.28          0.82         0.71 o                         
 -17   7  11        542.29        501.15        29.70 o                         
 -15   7  11       2302.88       2232.96        15.87 o                         
 -13   7  11        924.54        903.00         8.60 o                         
 -11   7  11       1786.36       1873.98        17.80 o                         
  -9   7  11          9.35          5.85         1.26 o                         
  -7   7  11       2585.36       2642.01        14.64 o                         
  -5   7  11       1128.29       1166.15         6.99 o                         
  -3   7  11       1291.03       1185.96        10.38 o                         
  -1   7  11       4341.88       4381.16        22.88 o                         
   1   7  11       8161.41       8118.70        34.28 o                         
   3   7  11       4794.39       4842.59        24.17 o                         
   5   7  11        179.25        197.23         3.78 o                         
   7   7  11       1986.92       1967.82        13.15 o                         
   9   7  11       1210.22       1102.43         7.42 o                         
  11   7  11        229.60        215.43         1.92 o                         
  13   7  11        334.40        316.93         4.56 o                         
 -16   8  11         53.21         86.21         3.14 o                         
 -14   8  11        183.30        155.01         3.63 o                         
 -12   8  11         71.18         78.14         1.64 o                         
 -10   8  11         28.96         25.21         1.49 o                         
  -8   8  11        318.25        312.41         4.48 o                         
  -6   8  11         35.36         38.02         1.42 o                         
  -4   8  11        369.04        377.21         3.02 o                         
  -2   8  11        116.39        124.83         3.19 o                         
   0   8  11          5.49          5.02         1.09 o                         
   2   8  11         78.07         88.22         1.67 o                         
   4   8  11        421.54        437.46         3.21 o                         
   6   8  11        795.46        826.59         4.77 o                         
   8   8  11        238.31        248.29         3.96 o                         
  10   8  11          0.20          1.35         0.74 o                         
  12   8  11          7.56         14.80         1.28 o                         
 -15   9  11       1853.95       1567.88        17.68 o                         
 -13   9  11       1000.67       1008.52         9.78 o                         
 -11   9  11       2065.43       2046.81        35.38 o                         
  -9   9  11        145.25        171.40         2.42 o                         
  -7   9  11        898.07        988.82         6.05 o                         
  -5   9  11        159.02        181.67         2.37 o                         
  -3   9  11       1099.03       1096.65         6.81 o                         
  -1   9  11       1144.31       1156.37         7.99 o                         
   1   9  11         66.49         51.64         1.41 o                         
   3   9  11       3107.15       3214.18        13.51 o                         
   5   9  11         76.10         63.87         1.96 o                         
   7   9  11       1288.98       1396.50         6.69 o                         
   9   9  11        418.16        449.66         3.14 o                         
  11   9  11          2.38          1.60         0.72 o                         
 -12  10  11         20.52         31.23         2.62 o                         
 -10  10  11         58.57         67.08         1.41 o                         
  -8  10  11        487.91        509.58         5.89 o                         
  -6  10  11        260.95        296.22         2.89 o                         
  -4  10  11        162.41        158.58         2.82 o                         
  -2  10  11        182.14        169.50         3.24 o                         
   0  10  11        363.58        373.95         3.33 o                         
   2  10  11        101.64         92.99         1.54 o                         
   4  10  11          0.97          2.25         0.76 o                         
   6  10  11         55.10         54.45         1.16 o                         
   8  10  11         43.36         21.83         1.71 o                         
  -9  11  11        438.24        385.84         6.67 o                         
  -7  11  11        772.59        699.78         9.61 o                         
  -5  11  11        760.90        731.54         7.55 o                         
  -3  11  11        676.76        702.24         5.19 o                         
  -1  11  11        786.16        778.09         7.46 o                         
   1  11  11        109.15        125.08         1.96 o                         
   3  11  11         71.74         87.78         1.74 o                         
   5  11  11        420.28        440.48         4.56 o                         
   7  11  11        317.53        272.87         3.93 o                         
  -6  12  11          8.59          6.01         0.97 o                         
  -4  12  11         20.12         28.72         1.19 o                         
  -2  12  11          7.81          2.17         0.89 o                         
   0  12  11         98.40         96.96         2.62 o                         
   2  12  11          6.85         10.25         1.19 o                         
 -20   0  12        547.29        522.94         6.20 o                         
 -18   0  12         91.28         38.87         2.10 o                         
 -16   0  12      18205.33      19270.70        93.66 o                         
 -14   0  12       4819.28       5279.53        27.63 o                         
 -12   0  12        258.37        228.65         7.17 o                         
 -10   0  12       2439.50       2410.18        24.76 o                         
  -8   0  12        338.26        290.59         8.64 o                         
  -6   0  12       6569.06       6494.63        35.78 o                         
  -4   0  12       1991.12       1914.72        21.17 o                         
  -2   0  12       5930.34       6364.77        39.70 o                         
   0   0  12      11291.68      11743.93       111.89 o                         
   2   0  12       5257.03       5484.92        44.21 o                         
   4   0  12       9443.83       9339.84        55.74 o                         
   6   0  12        258.76        238.19         4.39 o                         
   8   0  12       2316.20       2383.36        12.14 o                         
  10   0  12       2906.89       3172.88        20.45 o                         
  12   0  12        220.69        230.45         2.90 o                         
  14   0  12       1722.91       1736.42        19.74 o                         
  16   0  12        527.31        491.34        11.78 o                         
 -19   1  12          4.11          8.48         1.17 o                         
 -17   1  12        104.20        115.27         2.00 o                         
 -15   1  12          3.12          4.17         1.17 o                         
 -13   1  12        683.16        665.20         4.34 o                         
 -11   1  12       1844.52       1835.27         8.39 o                         
  -9   1  12        286.01        309.19         3.16 o                         
  -7   1  12        521.37        466.11         4.47 o                         
  -5   1  12         56.88         42.70         2.08 o                         
  -3   1  12        229.02        245.46         3.24 o                         
  -1   1  12        353.34        432.17         3.94 o                         
   1   1  12        124.91        115.00         2.24 o                         
   3   1  12        276.65        283.50         2.28 o                         
   5   1  12        347.52        387.28         2.80 o                         
   7   1  12        187.50        162.45         1.91 o                         
   9   1  12        246.02        235.68         2.15 o                         
  11   1  12         55.69         54.93         1.41 o                         
  13   1  12        120.05        126.59         1.55 o                         
  15   1  12        276.43        257.94         3.50 o                         
 -20   2  12       3734.15       3594.23       177.78 o                         
 -18   2  12        852.41        781.38         8.75 o                         
 -16   2  12         28.08         27.44         1.38 o                         
 -14   2  12        383.40        327.58         3.48 o                         
 -12   2  12       5089.09       5051.86        29.43 o                         
 -10   2  12       3971.58       3905.05        18.08 o                         
  -8   2  12       3128.07       3051.72        28.88 o                         
  -6   2  12       6448.20       6460.33        30.68 o                         
  -4   2  12        165.77        211.77         7.42 o                         
  -2   2  12       7776.69       7715.65        47.20 o                         
   0   2  12       2624.23       2560.12        12.36 o                         
   2   2  12       1265.12       1313.02         6.89 o                         
   4   2  12       3898.36       4020.37        13.84 o                         
   6   2  12       2188.07       2253.92        12.58 o                         
   8   2  12       4874.02       4951.69        23.22 o                         
  10   2  12       2388.98       2483.13        14.65 o                         
  12   2  12       3474.74       3469.54        15.41 o                         
  14   2  12        146.11        175.76         2.64 o                         
  16   2  12         28.41         20.04         1.36 o                         
 -19   3  12          0.17          0.31         0.95 o                         
 -17   3  12        210.73        208.10         2.38 o                         
 -15   3  12          4.54          3.68         1.00 o                         
 -13   3  12        220.18        223.48         2.64 o                         
 -11   3  12        787.51        780.86         5.90 o                         
  -9   3  12        295.95        304.37         3.12 o                         
  -7   3  12       1410.99       1367.80         7.26 o                         
  -5   3  12        349.13        385.31         3.57 o                         
  -3   3  12         21.85         20.90         1.29 o                         
  -1   3  12         96.31         94.60         1.88 o                         
   1   3  12         31.97         41.94         1.34 o                         
   3   3  12        417.04        428.85         3.14 o                         
   5   3  12        946.29        922.28         6.76 o                         
   7   3  12        400.02        405.60         2.86 o                         
   9   3  12         24.57         29.34         1.07 o                         
  11   3  12         11.82          8.88         0.94 o                         
  13   3  12         29.59         27.81         0.91 o                         
  15   3  12        320.63        313.79         3.20 o                         
 -18   4  12        816.29        871.67         6.60 o                         
 -16   4  12        799.52        810.32         6.33 o                         
 -14   4  12        100.66        110.44         2.62 o                         
 -12   4  12        354.35        359.19         3.89 o                         
 -10   4  12       3601.83       3512.91        14.86 o                         
  -8   4  12        326.11        338.96         6.78 o                         
  -6   4  12      16769.60      16844.52        70.50 o                         
  -4   4  12        825.12        750.12        11.52 o                         
  -2   4  12       2437.88       2471.30        12.54 o                         
   0   4  12         69.91         82.00         1.54 o                         
   2   4  12          1.78          5.99         0.91 o                         
   4   4  12       1810.13       1933.39         9.29 o                         
   6   4  12        519.18        487.25         8.94 o                         
   8   4  12       6692.13       6910.53        41.70 o                         
  10   4  12        659.11        628.17         4.20 o                         
  12   4  12       2294.81       2371.64        11.35 o                         
  14   4  12        659.45        674.78         8.35 o                         
 -17   5  12         16.47         17.97         1.26 o                         
 -15   5  12          0.06          1.35         1.16 o                         
 -13   5  12        595.14        579.91        10.56 o                         
 -11   5  12        121.13        129.08         2.52 o                         
  -9   5  12        178.23        190.74         2.86 o                         
  -7   5  12         92.62         67.37         1.59 o                         
  -5   5  12         20.30         17.92         1.22 o                         
  -3   5  12        848.76        764.02         5.85 o                         
  -1   5  12         32.16         24.32         1.24 o                         
   1   5  12        748.57        637.05         4.18 o                         
   3   5  12         61.80         65.46         1.70 o                         
   5   5  12         18.57         23.18         1.06 o                         
   7   5  12        231.05        229.38         2.11 o                         
   9   5  12         21.47         27.97         0.99 o                         
  11   5  12        126.00        129.79         1.69 o                         
  13   5  12         13.94         10.03         0.79 o                         
  15   5  12          7.24          8.11         1.44 o                         
 -18   6  12        189.57        214.05         4.32 o                         
 -16   6  12       1691.28       1644.53        13.79 o                         
 -14   6  12        476.81        488.93         8.64 o                         
 -12   6  12        410.76        421.97         6.21 o                         
 -10   6  12       1122.39       1152.11         8.18 o                         
  -8   6  12       1028.54       1034.59         9.05 o                         
  -6   6  12       3925.12       3918.65        20.57 o                         
  -4   6  12        773.40        667.34         6.52 o                         
  -2   6  12       1774.41       1666.24        14.99 o                         
   0   6  12       3116.12       3127.88        12.79 o                         
   2   6  12       1291.37       1341.35         8.43 o                         
   4   6  12       3183.77       3210.05        13.61 o                         
   6   6  12        492.81        550.62         5.89 o                         
   8   6  12       3810.35       4018.89        17.80 o                         
  10   6  12        239.56        239.46         2.55 o                         
  12   6  12        657.56        658.21         4.99 o                         
  14   6  12        424.07        323.63         9.04 o                         
 -15   7  12          8.68          8.60         1.24 o                         
 -13   7  12        764.58        759.05         6.88 o                         
 -11   7  12          9.59          9.70         1.23 o                         
  -9   7  12        308.21        315.05         4.32 o                         
  -7   7  12        567.56        586.87         4.35 o                         
  -5   7  12         73.92         49.78         1.51 o                         
  -3   7  12          1.27          2.77         1.21 o                         
  -1   7  12         27.18         16.34         1.22 o                         
   1   7  12       1123.44       1129.90         7.67 o                         
   3   7  12        151.41        169.58         2.05 o                         
   5   7  12        174.68        188.47         2.28 o                         
   7   7  12          0.70          1.72         0.91 o                         
   9   7  12          4.99          3.96         0.83 o                         
  11   7  12         42.60         48.41         1.08 o                         
  13   7  12         38.74         38.81         1.58 o                         
 -14   8  12       1336.77       1363.37        23.10 o                         
 -12   8  12       1502.30       1474.77        11.56 o                         
 -10   8  12       1274.17       1310.19        11.12 o                         
  -8   8  12       2416.09       2422.25        19.82 o                         
  -6   8  12        626.93        622.46         5.34 o                         
  -4   8  12          8.76         13.49         1.36 o                         
  -2   8  12       3376.06       3576.68        13.83 o                         
   0   8  12       2449.30       2503.11        11.33 o                         
   2   8  12       1033.94       1048.34         5.21 o                         
   4   8  12       2985.03       3151.85        16.08 o                         
   6   8  12        978.64       1073.29        11.96 o                         
   8   8  12        619.44        691.72         5.09 o                         
  10   8  12         25.98         20.42         1.11 o                         
  12   8  12        159.73        122.07         3.40 o                         
 -13   9  12        176.03        104.47        17.73 o                         
 -11   9  12        459.95        518.29         6.73 o                         
  -9   9  12        362.78        383.11         5.32 o                         
  -7   9  12        334.62        395.95         3.35 o                         
  -5   9  12        102.98        111.43         1.93 o                         
  -3   9  12          6.48          6.37         1.18 o                         
  -1   9  12          7.82         14.44         1.33 o                         
   1   9  12          0.50          2.42         0.91 o                         
   3   9  12         66.46         61.77         1.19 o                         
   5   9  12        230.32        221.46         3.12 o                         
   7   9  12         16.59         23.60         1.00 o                         
   9   9  12         58.89         79.81         1.80 o                         
 -10  10  12        667.76        626.14        25.96 o                         
  -8  10  12         34.44         18.63         1.12 o                         
  -6  10  12       2783.20       2771.22        43.77 o                         
  -4  10  12          0.38          3.28         1.07 o                         
  -2  10  12        494.89        515.24         5.67 o                         
   0  10  12        658.17        736.46         4.82 o                         
   2  10  12        200.80        158.24         2.25 o                         
   4  10  12        868.74        896.72        11.37 o                         
   6  10  12         10.65          7.72         0.93 o                         
   8  10  12        874.80        701.04        20.09 o                         
  -9  11  12        160.33        123.51         3.14 o                         
  -7  11  12        120.66        155.97         3.60 o                         
  -5  11  12         55.51         57.86         1.46 o                         
  -3  11  12        151.54        188.04         2.30 o                         
  -1  11  12         35.13         32.78         1.21 o                         
   1  11  12         34.36         30.76         1.40 o                         
   3  11  12        151.10        194.10         5.63 o                         
   5  11  12         21.92         11.43         1.06 o                         
 -19   1  13       3236.81       3067.89        35.84 o                         
 -17   1  13         30.21         40.39         1.42 o                         
 -15   1  13       3358.58       3450.50        24.15 o                         
 -13   1  13        624.75        560.04         3.95 o                         
 -11   1  13        855.82        857.76         7.23 o                         
  -9   1  13       1065.79        969.51         6.32 o                         
  -7   1  13        928.18        982.40         6.93 o                         
  -5   1  13       6471.09       6508.48        30.54 o                         
  -3   1  13        224.65        236.92         2.65 o                         
  -1   1  13       7155.30       7161.45        20.46 o                         
   1   1  13       5481.58       5308.61        25.14 o                         
   3   1  13       2286.74       2208.25        10.87 o                         
   5   1  13       2020.54       2132.49        10.22 o                         
   7   1  13       1430.51       1428.98         6.24 o                         
   9   1  13       1660.59       1675.14        11.61 o                         
  11   1  13        141.55        148.48         1.71 o                         
  13   1  13       1490.59       1460.35        14.35 o                         
  15   1  13        656.89        653.67         8.73 o                         
 -18   2  13         72.08         92.85         2.34 o                         
 -16   2  13         52.74         37.79         1.25 o                         
 -14   2  13         14.68         16.90         1.08 o                         
 -12   2  13        148.31        129.65         1.95 o                         
 -10   2  13        750.49        739.94         5.46 o                         
  -8   2  13        165.21        121.23         2.70 o                         
  -6   2  13          3.65         10.30         1.56 o                         
  -4   2  13          0.09          0.46         1.04 o                         
  -2   2  13         48.42         37.48         1.30 o                         
   0   2  13        109.00        102.15         1.88 o                         
   2   2  13        392.21        418.75         2.90 o                         
   4   2  13          4.31          4.10         0.94 o                         
   6   2  13        773.71        792.17         4.52 o                         
   8   2  13        578.40        557.04         4.40 o                         
  10   2  13         67.88         77.20         1.44 o                         
  12   2  13          0.32          1.91         0.73 o                         
  14   2  13          6.51          6.94         0.73 o                         
 -19   3  13        634.31        628.33         9.16 o                         
 -17   3  13       1187.19       1223.09         9.58 o                         
 -15   3  13       1458.53       1487.51         8.98 o                         
 -13   3  13        667.73        677.35         5.06 o                         
 -11   3  13       2926.51       2950.82        16.05 o                         
  -9   3  13       3736.79       3734.45        15.80 o                         
  -7   3  13        365.76        341.79         5.90 o                         
  -5   3  13       5251.18       5277.39        18.40 o                         
  -3   3  13         44.87         58.99         1.54 o                         
  -1   3  13       3081.65       3140.80        14.93 o                         
   1   3  13        298.10        353.89         3.58 o                         
   3   3  13        146.47        185.46         2.25 o                         
   5   3  13       4838.73       4960.36        19.18 o                         
   7   3  13         10.05         17.58         1.02 o                         
   9   3  13       5087.23       5280.19        21.39 o                         
  11   3  13        297.52        266.92         2.09 o                         
  13   3  13        643.16        598.02         8.35 o                         
  15   3  13        330.23        327.32         4.30 o                         
 -18   4  13          9.04          9.81         1.83 o                         
 -16   4  13          6.95          4.25         1.01 o                         
 -14   4  13          6.50          8.40         1.12 o                         
 -12   4  13        160.52        161.46         2.62 o                         
 -10   4  13         65.70         69.15         2.45 o                         
  -8   4  13         14.72         14.56         1.27 o                         
  -6   4  13        269.08        288.25         3.22 o                         
  -4   4  13          1.43          2.32         0.98 o                         
  -2   4  13          9.27         16.81         1.06 o                         
   0   4  13        301.14        288.51         4.15 o                         
   2   4  13        884.59        905.03         5.65 o                         
   4   4  13        812.09        893.58         4.90 o                         
   6   4  13        114.84        129.91         1.88 o                         
   8   4  13          7.15          2.46         0.86 o                         
  10   4  13        336.28        363.32         2.21 o                         
  12   4  13         63.87         47.50         1.08 o                         
  14   4  13          0.05          0.89         0.74 o                         
 -17   5  13        985.35       1038.35         9.86 o                         
 -15   5  13        852.56        821.60         9.55 o                         
 -13   5  13       1011.54       1025.70         8.96 o                         
 -11   5  13       2539.72       2603.07        15.48 o                         
  -9   5  13       3273.14       3247.40        16.97 o                         
  -7   5  13        608.38        637.27        12.06 o                         
  -5   5  13       8741.39       8571.55        31.48 o                         
  -3   5  13       1878.81       1918.07        19.44 o                         
  -1   5  13        299.76        263.55         2.78 o                         
   1   5  13        921.52        899.02         5.72 o                         
   3   5  13        912.93        879.15         5.89 o                         
   5   5  13        727.20        777.29         8.42 o                         
   7   5  13        548.55        561.10         5.64 o                         
   9   5  13       4321.09       4398.43        17.78 o                         
  11   5  13        974.24       1002.55         4.93 o                         
  13   5  13        196.49        167.23         2.67 o                         
 -16   6  13         79.54         94.98         2.62 o                         
 -14   6  13        253.30        238.87         5.53 o                         
 -12   6  13        238.21        178.36         4.08 o                         
 -10   6  13         37.28         35.89         1.58 o                         
  -8   6  13        293.23        299.59         3.91 o                         
  -6   6  13         60.16         63.76         1.76 o                         
  -4   6  13        171.00        148.31         2.48 o                         
  -2   6  13        107.39        123.69         2.19 o                         
   0   6  13        112.03        130.69         2.13 o                         
   2   6  13        237.88        302.97         3.07 o                         
   4   6  13        265.16        262.95         2.90 o                         
   6   6  13          0.39          3.43         0.93 o                         
   8   6  13         11.49         14.95         0.88 o                         
  10   6  13         18.18         30.33         1.04 o                         
  12   6  13          2.35          5.00         0.90 o                         
 -15   7  13       1922.95       1922.30        25.40 o                         
 -13   7  13        251.14        282.57         5.04 o                         
 -11   7  13        434.77        470.35         6.70 o                         
  -9   7  13        207.64        197.39         4.82 o                         
  -7   7  13       1764.24       1720.00        18.01 o                         
  -5   7  13        747.64        892.78         5.31 o                         
  -3   7  13       1790.08       1853.78         9.01 o                         
  -1   7  13       8945.58       9022.60        41.56 o                         
   1   7  13       1394.56       1414.40        10.66 o                         
   3   7  13        515.55        555.64         3.76 o                         
   5   7  13       1678.49       1724.85         7.49 o                         
   7   7  13        208.49        220.95         4.54 o                         
   9   7  13        357.21        366.71         3.31 o                         
  11   7  13          0.06          1.78         0.76 o                         
 -14   8  13          1.91          1.96         0.94 o                         
 -12   8  13          6.61          3.51         0.86 o                         
 -10   8  13         89.42         78.85         1.89 o                         
  -8   8  13         61.84         37.06         1.72 o                         
  -6   8  13         70.50         98.82         2.26 o                         
  -4   8  13          1.33         11.11         1.17 o                         
  -2   8  13          0.30          2.04         0.97 o                         
   0   8  13         15.26         19.84         1.00 o                         
   2   8  13        496.99        474.97         3.03 o                         
   4   8  13        209.68        192.72         2.03 o                         
   6   8  13          4.51         10.64         0.90 o                         
   8   8  13         34.40         25.78         1.03 o                         
  10   8  13         73.30         73.39         1.71 o                         
 -13   9  13        216.74        167.61         3.53 o                         
 -11   9  13        478.73        490.00         5.75 o                         
  -9   9  13        184.32        186.02         2.83 o                         
  -7   9  13         90.01         97.93         2.83 o                         
  -5   9  13       2439.29       2387.71        20.09 o                         
  -3   9  13          6.06         13.66         1.16 o                         
  -1   9  13       1431.67       1625.56         9.35 o                         
   1   9  13       1585.85       1549.72        12.08 o                         
   3   9  13        983.96        988.18         9.02 o                         
   5   9  13        266.71        266.17         4.71 o                         
   7   9  13        561.08        549.03        11.90 o                         
   9   9  13        292.15        268.61         3.42 o                         
 -10  10  13        285.96        186.83         4.78 o                         
  -8  10  13        106.86        132.24         2.44 o                         
  -6  10  13         39.14         31.28         1.71 o                         
  -4  10  13         10.49         16.37         1.14 o                         
  -2  10  13         63.85         66.61         1.41 o                         
   0  10  13          1.84          0.83         0.69 o                         
   2  10  13          0.90          1.15         0.65 o                         
   4  10  13         63.62         49.63         1.94 o                         
   6  10  13         50.14         50.28         1.71 o                         
  -5  11  13       1960.43       1825.11        18.04 o                         
  -3  11  13          7.82         16.27         0.85 o                         
  -1  11  13        193.73        202.58         3.62 o                         
   1  11  13        112.28         75.23         3.07 o                         
 -18   0  14       5786.42       5868.62        73.40 o                         
 -16   0  14         17.15          8.77         1.38 o                         
 -14   0  14        266.01        258.44         4.94 o                         
 -12   0  14         97.63        111.24         4.51 o                         
 -10   0  14       2648.05       2657.00        40.08 o                         
  -8   0  14        901.03        887.45        19.43 o                         
  -6   0  14        226.14        205.73         5.38 o                         
  -4   0  14       7810.11       7731.04        36.68 o                         
  -2   0  14       2112.75       1949.63        28.78 o                         
   0   0  14       5552.46       5280.43        35.16 o                         
   2   0  14        367.87        338.20         4.19 o                         
   4   0  14       1264.56       1380.00         8.54 o                         
   6   0  14         82.00        101.71         2.56 o                         
   8   0  14       1442.03       1471.88         9.40 o                         
  10   0  14        581.86        688.73         5.52 o                         
  12   0  14        430.03        372.35         3.65 o                         
  14   0  14       2998.60       2803.51        21.22 o                         
 -17   1  14        122.20        174.03         2.48 o                         
 -15   1  14         58.51         57.80         1.77 o                         
 -13   1  14          3.27          4.18         1.19 o                         
 -11   1  14          6.78          7.28         1.09 o                         
  -9   1  14        141.54        142.82         2.74 o                         
  -7   1  14         34.95         56.12         2.36 o                         
  -5   1  14        111.80        131.90         2.66 o                         
  -3   1  14        364.04        268.73         2.86 o                         
  -1   1  14         72.95         45.51         1.33 o                         
   1   1  14         64.10         45.52         1.46 o                         
   3   1  14         42.07         63.05         1.34 o                         
   5   1  14        105.53        105.10         1.63 o                         
   7   1  14        114.86        143.15         1.70 o                         
   9   1  14        119.10        129.49         1.72 o                         
  11   1  14         19.95         26.54         0.90 o                         
  13   1  14          2.34          2.76         0.76 o                         
 -18   2  14        114.75        101.31         3.73 o                         
 -16   2  14        246.04        326.52         3.32 o                         
 -14   2  14       4688.76       4933.18        23.12 o                         
 -12   2  14         98.35         95.59         2.34 o                         
 -10   2  14       2848.72       2833.98        22.68 o                         
  -8   2  14        724.63        688.53         5.37 o                         
  -6   2  14        502.86        477.84         4.83 o                         
  -4   2  14       2427.07       2470.44        15.92 o                         
  -2   2  14         63.29         33.89         1.96 o                         
   0   2  14       5866.24       6142.20        21.77 o                         
   2   2  14       1590.93       1514.58        10.00 o                         
   4   2  14       3617.78       3642.53        13.57 o                         
   6   2  14        122.80        175.34         4.65 o                         
   8   2  14         35.17         55.97         1.20 o                         
  10   2  14       2888.65       2869.53        17.54 o                         
  12   2  14         55.88         63.61         1.25 o                         
  14   2  14       1035.20        981.89        13.22 o                         
 -17   3  14         12.61         13.47         1.96 o                         
 -15   3  14        127.78        130.20         2.36 o                         
 -13   3  14          1.70          0.64         1.20 o                         
 -11   3  14        163.39        135.68         2.48 o                         
  -9   3  14        200.65        207.23         3.25 o                         
  -7   3  14          4.70         11.38         1.58 o                         
  -5   3  14        468.05        423.08         4.08 o                         
  -3   3  14        129.97        104.38         1.90 o                         
  -1   3  14         16.47         11.45         1.24 o                         
   1   3  14         19.35         16.16         1.35 o                         
   3   3  14        116.82        120.25         1.90 o                         
   5   3  14        552.82        591.79         3.71 o                         
   7   3  14        324.54        383.11         3.30 o                         
   9   3  14         86.55         73.23         1.21 o                         
  11   3  14          0.22          0.81         0.61 o                         
  13   3  14         56.44         43.47         1.32 o                         
 -16   4  14        372.41        384.40         9.36 o                         
 -14   4  14       2940.89       3002.33        17.78 o                         
 -12   4  14       1311.36       1338.81        11.23 o                         
 -10   4  14       7771.03       7961.31        35.67 o                         
  -8   4  14       1034.98        976.32        10.91 o                         
  -6   4  14        199.83        172.39         2.75 o                         
  -4   4  14       1248.61       1355.79         8.00 o                         
  -2   4  14       1368.32       1373.56         9.11 o                         
   0   4  14       1019.18       1042.83        11.59 o                         
   2   4  14        126.40        155.59         3.34 o                         
   4   4  14       4173.24       4191.77        24.40 o                         
   6   4  14       1027.64        969.30         9.04 o                         
   8   4  14        246.68        244.62         2.13 o                         
  10   4  14       2218.17       2337.07        10.85 o                         
  12   4  14          4.37          1.56         0.68 o                         
 -17   5  14          5.16          2.62         1.05 o                         
 -15   5  14          0.16          0.56         0.99 o                         
 -13   5  14        169.35        170.82         3.44 o                         
 -11   5  14         17.84          9.27         1.32 o                         
  -9   5  14        122.79        100.26         2.24 o                         
  -7   5  14         74.01         38.99         1.43 o                         
  -5   5  14          8.21         15.62         1.24 o                         
  -3   5  14         38.65         70.50         2.80 o                         
  -1   5  14        221.44        239.20         2.97 o                         
   1   5  14          5.19          7.24         1.27 o                         
   3   5  14         12.56         12.95         1.05 o                         
   5   5  14        374.99        351.83         3.17 o                         
   7   5  14         27.41         30.75         1.11 o                         
   9   5  14          0.41          0.84         0.62 o                         
  11   5  14        107.16        100.22         1.58 o                         
 -16   6  14        207.02        175.72         3.79 o                         
 -14   6  14       1589.59       1623.02        15.00 o                         
 -12   6  14        112.28        140.21         5.23 o                         
 -10   6  14       2874.23       2858.99        26.05 o                         
  -8   6  14        118.02        135.69         2.52 o                         
  -6   6  14         15.52         21.09         1.37 o                         
  -4   6  14       3977.57       3808.81        15.29 o                         
  -2   6  14        762.80        781.72        10.13 o                         
   0   6  14       5188.66       5490.77        27.62 o                         
   2   6  14         98.50         66.74         1.86 o                         
   4   6  14       2449.75       2474.79        14.41 o                         
   6   6  14        611.33        672.66         5.83 o                         
   8   6  14         44.22         52.15         1.54 o                         
  10   6  14       1019.74        969.34         9.83 o                         
 -13   7  14          5.83          3.31         1.08 o                         
 -11   7  14        161.54        207.01         5.17 o                         
  -9   7  14          2.75          5.94         1.43 o                         
  -7   7  14        577.39        654.60         6.12 o                         
  -5   7  14        124.42        130.86         2.02 o                         
  -3   7  14        343.34        305.33         2.87 o                         
  -1   7  14        234.94        275.60         2.56 o                         
   1   7  14        502.02        509.90         5.17 o                         
   3   7  14         58.81         47.98         1.44 o                         
   5   7  14         40.47         46.43         1.26 o                         
   7   7  14         36.09         46.27         1.07 o                         
   9   7  14         21.08         19.76         1.24 o                         
 -12   8  14         78.03         79.81         3.14 o                         
 -10   8  14        525.72        521.78         5.35 o                         
  -8   8  14         66.23         78.61         2.73 o                         
  -6   8  14         84.11         73.19         1.95 o                         
  -4   8  14       2664.07       2955.63        16.50 o                         
  -2   8  14          6.80          5.24         0.88 o                         
   0   8  14       3326.50       3388.55        14.11 o                         
   2   8  14        854.78        894.68         6.36 o                         
   4   8  14        676.00        663.24         4.17 o                         
   6   8  14         28.72         35.24         0.90 o                         
   8   8  14        238.06        238.86         4.21 o                         
 -11   9  14        448.38        374.01         6.28 o                         
  -9   9  14        349.45        368.14         6.87 o                         
  -7   9  14         41.58         53.46         3.04 o                         
  -5   9  14         81.89         84.67         2.24 o                         
  -3   9  14        389.76        479.12         7.88 o                         
  -1   9  14          8.22          6.42         0.96 o                         
   1   9  14         57.86         61.99         1.26 o                         
   3   9  14         26.15         18.99         0.94 o                         
   5   9  14        295.81        266.64         3.67 o                         
   7   9  14        373.98        429.90        17.08 o                         
  -8  10  14          1.10          2.66         0.78 o                         
  -6  10  14         33.01         47.83         1.32 o                         
  -4  10  14       1325.18       1343.90        16.01 o                         
  -2  10  14         73.52         66.10         4.46 o                         
   0  10  14        402.93        394.48         4.22 o                         
   2  10  14         25.74         45.27         2.62 o                         
   4  10  14        800.78        667.49         9.29 o                         
 -17   1  15       1298.72       1275.83        12.71 o                         
 -15   1  15        302.26        306.19         4.09 o                         
 -13   1  15       2369.42       2461.68        15.38 o                         
 -11   1  15        135.58        136.42         2.27 o                         
  -9   1  15       4544.70       4711.07        41.81 o                         
  -7   1  15        152.43        141.55         3.81 o                         
  -5   1  15        606.62        584.64         8.03 o                         
  -3   1  15       5651.16       5758.51        26.62 o                         
  -1   1  15          8.07         13.65         1.17 o                         
   1   1  15       4713.03       4858.73        20.63 o                         
   3   1  15          6.81          6.50         1.00 o                         
   5   1  15       2355.42       2394.00         9.05 o                         
   7   1  15         10.32         20.86         1.27 o                         
   9   1  15         90.52         91.39         2.26 o                         
  11   1  15       2084.47       2178.38        17.31 o                         
  13   1  15         84.63         45.20         2.13 o                         
 -16   2  15         11.13         14.33         0.93 o                         
 -14   2  15        119.83        139.57         2.31 o                         
 -12   2  15        444.66        432.00         4.09 o                         
 -10   2  15        142.47        138.86         2.68 o                         
  -8   2  15        183.00        171.26         2.61 o                         
  -6   2  15        619.96        581.32         4.95 o                         
  -4   2  15         97.93         58.07         1.96 o                         
  -2   2  15         68.99         80.77         1.74 o                         
   0   2  15         46.18         34.87         1.30 o                         
   2   2  15          9.73          6.60         1.04 o                         
   4   2  15        162.58        149.51         1.79 o                         
   6   2  15          0.82          3.69         0.76 o                         
   8   2  15        101.25        108.24         1.34 o                         
  10   2  15         36.41         26.48         0.83 o                         
  12   2  15          2.27          1.45         0.68 o                         
 -17   3  15        190.87        168.26         3.93 o                         
 -15   3  15        351.36        405.91         4.73 o                         
 -13   3  15       4585.22       4683.55        21.53 o                         
 -11   3  15        887.05        926.44         6.80 o                         
  -9   3  15       5810.71       5885.31        25.90 o                         
  -7   3  15          4.80         10.47         1.12 o                         
  -5   3  15        115.37        120.85         1.90 o                         
  -3   3  15       3077.73       3105.83        14.55 o                         
  -1   3  15        191.38        165.73         5.44 o                         
   1   3  15       5337.08       5489.37        30.67 o                         
   3   3  15        250.90        215.00         2.79 o                         
   5   3  15       3316.40       3365.18        11.98 o                         
   7   3  15        282.18        348.61         4.78 o                         
   9   3  15          6.79          7.16         0.57 o                         
  11   3  15       2084.63       2082.83        50.16 o                         
 -16   4  15         45.85         37.55         2.35 o                         
 -14   4  15         13.54         18.99         1.26 o                         
 -12   4  15         24.77         23.06         1.28 o                         
 -10   4  15         33.43         35.96         1.57 o                         
  -8   4  15        319.54        305.97         3.43 o                         
  -6   4  15        847.35        793.06         4.59 o                         
  -4   4  15        333.41        334.88         3.32 o                         
  -2   4  15          6.08          6.85         1.04 o                         
   0   4  15          0.01          2.14         1.10 o                         
   2   4  15         28.38         27.05         1.24 o                         
   4   4  15         31.39         21.88         0.98 o                         
   6   4  15         11.53         12.98         0.91 o                         
   8   4  15         13.37          9.98         0.72 o                         
  10   4  15         20.36         23.95         0.78 o                         
  12   4  15         24.51         17.59         0.95 o                         
 -15   5  15         60.65         64.24         2.88 o                         
 -13   5  15       3045.41       3175.06        70.99 o                         
 -11   5  15         26.22         26.03         1.74 o                         
  -9   5  15       3056.94       3155.67        19.31 o                         
  -7   5  15        102.09         91.30         2.42 o                         
  -5   5  15        240.83        259.40         3.98 o                         
  -3   5  15        112.54        161.08         2.76 o                         
  -1   5  15        282.59        268.95         4.02 o                         
   1   5  15       3802.90       3887.79        24.56 o                         
   3   5  15        278.37        304.52         2.57 o                         
   5   5  15       4062.07       4214.76        19.21 o                         
   7   5  15        976.91        991.52         6.27 o                         
   9   5  15         16.32         13.87         0.77 o                         
  11   5  15        492.20        435.03        25.19 o                         
 -14   6  15          7.15         10.12         1.18 o                         
 -12   6  15         35.43         33.06         1.81 o                         
 -10   6  15         27.05         35.12         1.48 o                         
  -8   6  15          1.62          2.75         1.03 o                         
  -6   6  15         11.91         22.93         1.82 o                         
  -4   6  15         93.31         67.94         2.03 o                         
  -2   6  15         24.99         38.41         1.43 o                         
   0   6  15         34.82         29.47         1.42 o                         
   2   6  15          5.79          5.15         1.20 o                         
   4   6  15         15.16          9.55         1.00 o                         
   6   6  15          1.28          5.89         0.77 o                         
   8   6  15         50.41         36.87         1.79 o                         
  10   6  15        150.76        143.26         5.40 o                         
 -13   7  15        559.87        475.59        29.58 o                         
 -11   7  15         84.29         98.63         2.29 o                         
  -9   7  15       2047.17       2095.23        40.63 o                         
  -7   7  15          3.31          4.56         1.27 o                         
  -5   7  15        735.90        743.06         5.71 o                         
  -3   7  15       4997.34       4784.70        31.15 o                         
  -1   7  15        135.91        153.28         3.55 o                         
   1   7  15       2089.35       2384.23        12.62 o                         
   3   7  15         75.35         60.72         1.43 o                         
   5   7  15        520.10        498.78         3.53 o                         
   7   7  15         76.03         69.82         4.31 o                         
   9   7  15          7.13          6.54         1.18 o                         
 -10   8  15         15.20          4.91         0.91 o                         
  -8   8  15         75.88         75.76         2.66 o                         
  -6   8  15        306.27        357.90         3.69 o                         
  -4   8  15         56.44         45.60         1.65 o                         
  -2   8  15        177.80        167.10         2.21 o                         
   0   8  15          8.59         19.92         1.03 o                         
   2   8  15         73.48         54.21         2.42 o                         
   4   8  15        102.34         79.52         1.67 o                         
   6   8  15         39.90         59.88         1.40 o                         
  -7   9  15         14.09          8.65         0.98 o                         
  -5   9  15        251.78        286.29         5.73 o                         
  -3   9  15       1219.20       1365.23        12.59 o                         
  -1   9  15          9.53         12.21         1.04 o                         
   1   9  15        430.16        417.53         5.31 o                         
   3   9  15         63.46         70.38         4.78 o                         
 -16   0  16        191.15        206.20         5.10 o                         
 -14   0  16        634.57        735.14        12.69 o                         
 -12   0  16        712.89        773.96        10.18 o                         
 -10   0  16         35.61         42.67         1.88 o                         
  -8   0  16       4369.50       4389.68        26.49 o                         
  -6   0  16        914.55        819.67         9.55 o                         
  -4   0  16       2554.93       2388.99        16.82 o                         
  -2   0  16        838.19        908.53        17.22 o                         
   0   0  16         85.36         45.66         1.81 o                         
   2   0  16       1257.72       1332.44         9.52 o                         
   4   0  16        529.34        472.16         4.99 o                         
   6   0  16       2086.88       2080.90        10.33 o                         
   8   0  16          0.57         18.10         2.45 o                         
  10   0  16        444.10        401.91         4.46 o                         
 -15   1  16         14.84         26.31         1.27 o                         
 -13   1  16          0.10          2.23         1.27 o                         
 -11   1  16          0.09          0.77         1.44 o                         
  -9   1  16        129.57        150.70         2.79 o                         
  -7   1  16         98.38         91.81         2.17 o                         
  -5   1  16         33.57         20.01         1.62 o                         
  -3   1  16         18.20         15.35         1.51 o                         
  -1   1  16        137.92         97.47         1.74 o                         
   1   1  16          7.30          9.21         1.09 o                         
   3   1  16         18.26         15.70         1.04 o                         
   5   1  16         12.62         17.89         0.91 o                         
   7   1  16          0.04          0.78         0.78 o                         
   9   1  16         45.82         44.76         0.92 o                         
  11   1  16        203.48        141.35         2.79 o                         
 -16   2  16        507.20        427.78        14.20 o                         
 -14   2  16         49.61         47.37         1.29 o                         
 -12   2  16       2078.01       2134.36        11.36 o                         
 -10   2  16        631.19        650.08         4.98 o                         
  -8   2  16       3711.14       3910.22        25.28 o                         
  -6   2  16         68.36         67.47         2.08 o                         
  -4   2  16       1046.16       1067.75         6.61 o                         
  -2   2  16       2580.02       2606.69        19.26 o                         
   0   2  16        721.53        670.97         4.72 o                         
   2   2  16       2321.98       2518.49        10.63 o                         
   4   2  16        106.22        140.68         1.72 o                         
   6   2  16       1853.79       1848.07        10.33 o                         
   8   2  16          5.93          5.09         0.67 o                         
  10   2  16         30.55         45.93         1.29 o                         
 -15   3  16         56.45         43.10         1.50 o                         
 -13   3  16          0.01          1.49         0.97 o                         
 -11   3  16        103.22         97.77         2.23 o                         
  -9   3  16          0.24          1.73         1.00 o                         
  -7   3  16         32.45         45.39         1.59 o                         
  -5   3  16        232.36        205.43         2.76 o                         
  -3   3  16        220.19        287.23         3.29 o                         
  -1   3  16         44.90         51.07         1.72 o                         
   1   3  16         23.71         19.83         1.16 o                         
   3   3  16        465.16        430.03         3.42 o                         
   5   3  16         12.49          9.94         0.82 o                         
   7   3  16          9.11         13.85         0.82 o                         
   9   3  16        106.41         94.64         1.52 o                         
  11   3  16         38.92         19.49         1.57 o                         
 -14   4  16        147.61        134.11         8.63 o                         
 -12   4  16       1690.99       1692.67        20.16 o                         
 -10   4  16         22.56         23.60         1.36 o                         
  -8   4  16       2562.98       2590.48        11.69 o                         
  -6   4  16        275.02        283.38         3.24 o                         
  -4   4  16         23.23         22.03         1.33 o                         
  -2   4  16         60.12         63.75         3.79 o                         
   0   4  16         81.45        111.54         1.90 o                         
   2   4  16       2682.59       2715.59        12.28 o                         
   4   4  16        669.11        591.51         3.20 o                         
   6   4  16       3289.03       3351.62        18.22 o                         
   8   4  16         41.46         59.73         2.48 o                         
  10   4  16          3.92          6.04         1.83 o                         
 -13   5  16          0.05          2.41         1.15 o                         
 -11   5  16         11.67         12.13         1.21 o                         
  -9   5  16          1.81          5.31         1.18 o                         
  -7   5  16         52.25         49.71         2.02 o                         
  -5   5  16        132.39        118.62         2.29 o                         
  -3   5  16        140.35        142.60         2.47 o                         
  -1   5  16         52.54         44.70         1.85 o                         
   1   5  16          2.24         11.13         1.47 o                         
   3   5  16         20.14         16.03         0.98 o                         
   5   5  16          0.37          2.01         0.73 o                         
   7   5  16        220.89        223.76         2.60 o                         
   9   5  16         79.07         67.61         2.35 o                         
 -12   6  16       1321.45       1294.21        16.36 o                         
 -10   6  16        241.15        227.69         3.88 o                         
  -8   6  16       2708.63       2903.89        23.91 o                         
  -6   6  16          4.20         14.94         1.22 o                         
  -4   6  16       1098.37       1046.05         7.23 o                         
  -2   6  16        923.81       1078.94        16.26 o                         
   0   6  16          0.44          2.47         1.13 o                         
   2   6  16       1140.11       1151.72         9.28 o                         
   4   6  16         31.58         33.67         1.01 o                         
   6   6  16        953.83        921.35         6.13 o                         
   8   6  16         41.08         37.75         1.39 o                         
 -11   7  16         68.65         43.83         1.96 o                         
  -9   7  16        176.10        185.34         3.32 o                         
  -7   7  16        272.95        245.03         3.49 o                         
  -5   7  16          5.19          1.67         0.90 o                         
  -3   7  16          2.20         17.22         1.00 o                         
  -1   7  16         13.12         10.66         0.92 o                         
   1   7  16         97.04        120.84         2.29 o                         
   3   7  16          1.98          2.84         0.88 o                         
   5   7  16          2.69          3.01         0.82 o                         
  -8   8  16       1865.16       1583.31        16.13 o                         
  -6   8  16          0.77          3.95         1.03 o                         
  -4   8  16        817.32        793.76        22.69 o                         
  -2   8  16       1195.26       1068.55        18.13 o                         
   0   8  16         61.48         65.28         2.78 o                         
   2   8  16        487.32        504.44         6.35 o                         
   4   8  16          0.37          7.20         1.31 o                         
  -3   9  16         99.09         72.26         1.71 o                         
 -15   1  17        250.40        264.67         4.65 o                         
 -13   1  17          6.23          7.41         1.03 o                         
 -11   1  17        763.56        774.82         9.48 o                         
  -9   1  17         87.37         92.62         2.07 o                         
  -7   1  17       4976.66       5155.43        27.42 o                         
  -5   1  17        171.39        194.66         5.43 o                         
  -3   1  17       2957.99       3033.33        18.25 o                         
  -1   1  17         45.88         56.33         2.69 o                         
   1   1  17         55.29         98.42         2.15 o                         
   3   1  17       1512.26       1690.09         7.13 o                         
   5   1  17         13.67          8.45         0.77 o                         
   7   1  17       2514.22       2617.25        31.55 o                         
   9   1  17        200.59        171.05         4.12 o                         
 -14   2  17         41.73         48.09         1.70 o                         
 -12   2  17         48.40         51.02         1.47 o                         
 -10   2  17        185.40        160.46         2.67 o                         
  -8   2  17        175.59        137.29         2.07 o                         
  -6   2  17         16.17         21.94         1.15 o                         
  -4   2  17        121.05        105.81         1.97 o                         
  -2   2  17        143.35        144.73         2.35 o                         
   0   2  17          4.44          4.36         1.13 o                         
   2   2  17          0.02          0.67         0.89 o                         
   4   2  17         21.75         29.08         0.98 o                         
   6   2  17        119.13        107.69         1.29 o                         
   8   2  17          0.68          1.05         0.68 o                         
 -13   3  17        725.78        674.18         7.12 o                         
 -11   3  17       1764.88       1840.65        11.69 o                         
  -9   3  17        235.39        238.72         3.48 o                         
  -7   3  17       3439.53       3712.58        21.46 o                         
  -5   3  17        827.21        899.93         7.13 o                         
  -3   3  17        800.27        816.58         7.90 o                         
  -1   3  17        311.61        372.44         9.10 o                         
   1   3  17        693.47        676.57         4.51 o                         
   3   3  17       1321.57       1348.22         9.28 o                         
   5   3  17         22.06         26.90         0.75 o                         
   7   3  17       2884.41       2677.10        55.86 o                         
   9   3  17         74.53         68.44         6.80 o                         
 -12   4  17          1.83          3.73         1.11 o                         
 -10   4  17         63.82         44.08         1.10 o                         
  -8   4  17         91.62         72.61         2.06 o                         
  -6   4  17         97.73        116.43         2.62 o                         
  -4   4  17         41.79         41.13         1.32 o                         
  -2   4  17        322.51        306.63         4.96 o                         
   0   4  17         35.08         41.29         1.35 o                         
   2   4  17         12.19         17.33         0.93 o                         
   4   4  17         54.99         67.29         1.17 o                         
   6   4  17         63.68         59.45         1.72 o                         
   8   4  17          0.14          1.24         0.62 o                         
 -11   5  17        384.59        416.15        17.01 o                         
  -9   5  17        149.92        149.74         2.10 o                         
  -7   5  17       2557.99       2775.99        19.87 o                         
  -5   5  17        227.68        186.28         3.54 o                         
  -3   5  17       1832.67       1814.78        12.29 o                         
  -1   5  17        361.32        322.83         3.87 o                         
   1   5  17        217.08        252.07         3.26 o                         
   3   5  17       2238.00       2353.68        24.22 o                         
   5   5  17        576.11        384.27        17.15 o                         
   7   5  17       2072.78       1604.10        27.12 o                         
 -10   6  17         61.31         62.72         4.32 o                         
  -8   6  17         13.60         13.97         1.26 o                         
  -6   6  17         84.94         70.91         1.48 o                         
  -4   6  17         14.70         14.06         1.23 o                         
  -2   6  17         99.17         99.68         2.51 o                         
   0   6  17        265.74        298.54         6.08 o                         
   2   6  17          0.00          2.08         1.05 o                         
   4   6  17         36.20         24.53         1.60 o                         
  -7   7  17       2406.61       2202.71        24.37 o                         
  -5   7  17          1.79          5.27         0.96 o                         
  -3   7  17       1418.07       1190.34       199.44 o                         
  -1   7  17        404.84        442.20         5.69 o                         
   1   7  17        103.74         73.13         3.53 o                         
   3   7  17        206.01        168.52         2.68 o                         
  -4   8  17         55.53         40.43         1.83 o                         
  -2   8  17         15.45          6.15         1.18 o                         
 -12   0  18          9.68          8.03         1.30 o                         
 -10   0  18       1146.29       1176.17        11.98 o                         
  -8   0  18       1547.62       1541.93        20.14 o                         
  -6   0  18       4563.55       4764.25        32.08 o                         
  -4   0  18         75.68         80.14         2.74 o                         
  -2   0  18        384.10        412.40         5.81 o                         
   0   0  18         53.25         77.73         2.53 o                         
   2   0  18        668.75        634.57        10.79 o                         
   4   0  18       2221.88       2397.48        17.13 o                         
   6   0  18        180.44        177.62         3.70 o                         
   8   0  18        709.69        391.11         6.15 o                         
 -13   1  18         80.54         78.46         2.88 o                         
 -11   1  18          2.30          6.70         1.18 o                         
  -9   1  18         22.16         25.49         1.47 o                         
  -7   1  18        118.40        111.80         1.76 o                         
  -5   1  18         12.40         14.91         1.06 o                         
  -3   1  18        143.24        110.32         1.85 o                         
  -1   1  18        118.43        115.62         1.76 o                         
   1   1  18          2.39          4.48         0.91 o                         
   3   1  18         95.69        108.70         1.32 o                         
   5   1  18          9.10          8.32         0.81 o                         
   7   1  18        167.01        152.62         2.23 o                         
 -12   2  18        697.30        646.80         8.88 o                         
 -10   2  18        616.49        654.23         7.63 o                         
  -8   2  18         77.88         85.24         3.07 o                         
  -6   2  18       2344.78       2518.04        13.92 o                         
  -4   2  18          8.65         13.92         1.17 o                         
  -2   2  18       2108.03       2050.99        17.85 o                         
   0   2  18        210.09        227.29         7.76 o                         
   2   2  18          2.55          4.37         0.69 o                         
   4   2  18        105.57        114.78         1.35 o                         
   6   2  18         39.55         10.09         0.84 o                         
 -11   3  18          2.76          7.39         0.87 o                         
  -9   3  18        134.66        136.85         2.77 o                         
  -7   3  18        202.19        205.93         2.43 o                         
  -5   3  18        186.90        167.14         2.32 o                         
  -3   3  18        148.55        167.16         3.34 o                         
  -1   3  18        237.78        284.62         3.01 o                         
   1   3  18         25.03         34.39         1.00 o                         
   3   3  18          0.95          3.84         0.72 o                         
   5   3  18          1.94          1.07         0.81 o                         
 -10   4  18        588.08        547.17        14.26 o                         
  -8   4  18        471.79        525.34         6.56 o                         
  -6   4  18       1285.30       1350.29        15.33 o                         
  -4   4  18        480.39        539.21         5.78 o                         
  -2   4  18       1664.04       1643.65        14.51 o                         
   0   4  18        361.61        368.77         4.08 o                         
   2   4  18        856.13        813.80         8.89 o                         
   4   4  18       2256.79       2374.39        18.93 o                         
   6   4  18        576.77        405.82         6.15 o                         
  -7   5  18          5.61          2.50         0.92 o                         
  -5   5  18          0.69          2.09         0.90 o                         
  -3   5  18         60.67         57.39         1.73 o                         
  -1   5  18        265.03        297.27         4.54 o                         
   1   5  18         30.40         20.14         1.01 o                         
   3   5  18         24.23         24.31         1.02 o                         
  -6   6  18       1969.54       1836.80        20.69 o                         
  -4   6  18         73.97         40.63         1.22 o                         
  -2   6  18        655.90        607.62         7.06 o                         
   0   6  18         14.54         10.56         1.00 o                         
   2   6  18        188.99        182.52         4.06 o                         
  -9   1  19        289.04        271.91         5.15 o                         
  -7   1  19       2558.34       2719.89        29.00 o                         
  -5   1  19       1787.22       1851.67        19.48 o                         
  -3   1  19         43.07         45.96         1.49 o                         
  -1   1  19       1736.15       1853.15        34.39 o                         
   1   1  19          2.06          1.56         0.78 o                         
   3   1  19        724.08        679.03        21.76 o                         
   5   1  19          5.50          3.74         0.54 o                         
 -10   2  19          0.67          0.26         1.18 o                         
  -8   2  19          8.91          3.01         0.73 o                         
  -6   2  19        367.37        356.13         4.04 o                         
  -4   2  19        263.05        239.65         3.39 o                         
  -2   2  19          4.46          5.81         0.84 o                         
   0   2  19        139.52        136.64         3.53 o                         
   2   2  19         13.35         14.67         0.99 o                         
   4   2  19         90.37         82.34         3.86 o                         
  -9   3  19         59.09         47.23         2.09 o                         
  -7   3  19        134.69        131.29         5.19 o                         
  -5   3  19        677.28        733.42        19.76 o                         
  -3   3  19          3.74          3.14         1.15 o                         
  -1   3  19       1474.66       1263.35        30.37 o                         
   1   3  19         56.95         73.78         2.44 o                         
   3   3  19        808.39        818.06         7.59 o                         
  -6   4  19        118.67         89.22         6.87 o                         
  -4   4  19        371.59        401.86         5.76 o                         
  -2   4  19         17.25         28.65         2.35 o                         
   0   4  19        436.04        360.51        13.54 o                         
   2   4  19        148.90        138.56         3.27 o                         
  -6   0  20       1680.16       1543.79        17.81 o                         
  -4   0  20       1977.38       2108.71        16.76 o                         
  -2   0  20         22.33         29.04         1.39 o                         
   0   0  20       1062.27        842.90        36.40 o                         
  -5   1  20          9.91          2.16         0.83 o                         
  -3   1  20          0.21          1.63         0.62 o                         
  -1   1  20          0.94          4.57         0.59 o                         
  -4   2  20        244.79        174.16         3.66 o                         
                                                                                
