# Supplementary material for: Syntheses and crystal structures of the ethanol, acetonitrile and diethyl ether Werner clathrates bis­(iso­thio­cyanato-κN)tetra­kis­(3-methyl­pyridine-κN)nickel(II)
Source: Acta Crystallogr E Crystallogr Commun. 2022 Sep 8;78(Pt 10):993–8. doi: 10.1107/S2056989022008891 (PMC9535821; doi:10.1107/S2056989022008891)
Supplement: Supplementary file 3 [file e-78-00993-2sup3.hkl]

data_2                                                                          
_shelx_title ' 3pic1_auto_a.res in C2/c'                                        
_shelx_refln_list_code          4                                               
_shelx_F_calc_maximum      352.61                                               
_exptl_crystal_F_000      1320.00                                               
_reflns_d_resolution_high  0.7836                                               
                                                                                
loop_                                                                           
 _space_group_symop_operation_xyz                                               
 'x, y, z'                                                                      
 '-x, y, -z+1/2'                                                                
 'x+1/2, y+1/2, z'                                                              
 '-x+1/2, y+1/2, -z+1/2'                                                        
 '-x, -y, -z'                                                                   
 'x, -y, z-1/2'                                                                 
 '-x+1/2, -y+1/2, -z'                                                           
 'x+1/2, -y+1/2, z-1/2'                                                         
                                                                                
_cell_length_a    18.7990                                                       
_cell_length_b    11.3033                                                       
_cell_length_c    15.8639                                                       
_cell_angle_alpha  90.000                                                       
_cell_angle_beta   96.825                                                       
_cell_angle_gamma  90.000                                                       
                                                                                
_shelx_F_squared_multiplier     1.000                                           
                                                                                
loop_                                                                           
 _refln_index_h                                                                 
 _refln_index_k                                                                 
 _refln_index_l                                                                 
 _refln_F_squared_calc                                                          
 _refln_F_squared_meas                                                          
 _refln_F_squared_sigma                                                         
 _refln_observed_status                                                         
   2   0   0      36105.20      29398.34       141.15 o                         
   4   0   0       2320.82       2385.44        20.12 o                         
   6   0   0       1667.10       2201.47        39.04 o                         
   8   0   0       2333.04       1778.29        27.52 o                         
  10   0   0       4445.42       3664.35        34.14 o                         
  12   0   0       1965.64       1684.18        10.00 o                         
  14   0   0      14668.11      14048.81        88.76 o                         
  16   0   0        482.16        414.33         5.42 o                         
  18   0   0       2452.95       2268.43        17.39 o                         
  20   0   0        123.22        153.60         2.78 o                         
  22   0   0        113.95        131.49         3.60 o                         
   1   1   0         86.63          8.16         0.26 o                         
   3   1   0         34.49         32.34         0.73 o                         
   5   1   0      42703.29      41751.12       142.77 o                         
   7   1   0       2605.06       2758.45        26.99 o                         
   9   1   0        770.17        615.35         9.93 o                         
  11   1   0       1289.14       1750.23        27.62 o                         
  13   1   0          5.63          1.49         1.04 o                         
  15   1   0         11.14          4.71         0.63 o                         
  17   1   0          9.06          2.47         0.71 o                         
  19   1   0         58.79         70.81         1.12 o                         
  21   1   0        244.65        186.78         2.42 o                         
  23   1   0          1.20          2.70         0.69 o                         
   0   2   0        729.81        724.63        17.16 o                         
   2   2   0       1592.64       2074.34         8.21 o                         
   4   2   0      39348.08      34468.73       263.66 o                         
   6   2   0       4790.26       6058.12        35.80 o                         
   8   2   0       1410.77       1116.75        11.88 o                         
  10   2   0       9212.13       9045.79        42.60 o                         
  12   2   0         18.82         28.62         1.48 o                         
  14   2   0      11981.03      11381.20       116.91 o                         
  16   2   0         21.72         31.97         1.24 o                         
  18   2   0        812.80        819.11         8.22 o                         
  20   2   0        187.54        177.75         2.11 o                         
  22   2   0         75.62         95.78         2.46 o                         
   1   3   0       3784.61       2596.93        22.11 o                         
   3   3   0       1370.94       1381.18         8.79 o                         
   5   3   0       4240.55       4623.50        19.97 o                         
   7   3   0          7.21          1.88         0.76 o                         
   9   3   0       3029.03       2914.64        17.60 o                         
  11   3   0        274.43        320.60         2.74 o                         
  13   3   0          0.06          0.27         1.01 o                         
  15   3   0          0.04          0.06         0.61 o                         
  17   3   0         49.01         50.29         1.02 o                         
  19   3   0         24.99         25.12         1.03 o                         
  21   3   0         94.67        119.62         2.24 o                         
  23   3   0         46.44         34.00         3.11 o                         
   0   4   0      23260.75      26096.57       131.90 o                         
   2   4   0        398.42        410.64         5.17 o                         
   4   4   0       3984.64       3412.77        19.47 o                         
   6   4   0       2467.46       2836.77        21.27 o                         
   8   4   0       6097.65       6140.10        55.16 o                         
  10   4   0      18494.57      17959.25       165.63 o                         
  12   4   0       1405.72       1488.01        22.79 o                         
  14   4   0       5690.15       5646.46        25.68 o                         
  16   4   0       1226.55       1173.37         9.46 o                         
  18   4   0          5.95          8.17         0.91 o                         
  20   4   0         27.77         30.22         1.11 o                         
  22   4   0        118.79        123.04         3.17 o                         
   1   5   0        237.35        179.88         2.21 o                         
   3   5   0        831.22        906.55         5.07 o                         
   5   5   0        268.62        271.35         4.18 o                         
   7   5   0        417.08        344.34         6.71 o                         
   9   5   0        181.21        154.38         2.13 o                         
  11   5   0          8.06          4.60         1.12 o                         
  13   5   0          1.52          5.39         0.59 o                         
  15   5   0         12.05         18.92         1.20 o                         
  17   5   0         24.32         23.17         1.07 o                         
  19   5   0          1.21          1.31         0.89 o                         
  21   5   0          3.40          3.64         0.78 o                         
   0   6   0      31387.47      31935.14       320.09 o                         
   2   6   0          1.54          2.64         1.04 o                         
   4   6   0       1353.84       1391.93         9.86 o                         
   6   6   0         60.00         28.84         0.90 o                         
   8   6   0        483.42        479.71         4.01 o                         
  10   6   0       3009.68       2996.13        29.40 o                         
  12   6   0        451.32        378.27         3.27 o                         
  14   6   0       4668.35       4427.08        35.00 o                         
  16   6   0        326.61        402.82         3.39 o                         
  18   6   0       1038.60       1089.19        11.63 o                         
  20   6   0        151.57        158.98         2.31 o                         
   1   7   0        337.85        291.40         3.23 o                         
   3   7   0        159.89        167.05         1.91 o                         
   5   7   0          0.85          5.40         0.65 o                         
   7   7   0       1141.52       1277.66        10.26 o                         
   9   7   0       1569.59       1549.52        10.59 o                         
  11   7   0         44.88         47.79         0.94 o                         
  13   7   0         96.78         99.42         1.21 o                         
  15   7   0          0.09          2.80         0.86 o                         
  17   7   0         24.14         22.53         1.04 o                         
  19   7   0          0.08          2.51         0.76 o                         
   0   8   0      13015.56      12469.53        49.10 o                         
   2   8   0       1462.75       1688.33        23.57 o                         
   4   8   0       4942.74       5119.58        25.55 o                         
   6   8   0         92.34        107.51         2.72 o                         
   8   8   0        197.38        200.92         1.48 o                         
  10   8   0        629.41        570.88         2.54 o                         
  12   8   0         14.36         16.62         0.78 o                         
  14   8   0       5662.22       5804.05        35.89 o                         
  16   8   0        174.12        161.58         1.85 o                         
  18   8   0        406.74        415.23         8.84 o                         
   1   9   0        402.03        417.63         5.77 o                         
   3   9   0        289.86        315.01         6.57 o                         
   5   9   0        676.48        647.37         4.18 o                         
   7   9   0        496.44        469.04         3.63 o                         
   9   9   0        420.55        399.99         2.79 o                         
  11   9   0          2.84          8.13         0.70 o                         
  13   9   0        211.23        222.91         1.80 o                         
  15   9   0         41.25         46.55         1.37 o                         
  17   9   0         12.23          8.38         0.61 o                         
   0  10   0      11676.09      11654.90        82.55 o                         
   2  10   0         35.37         70.38         2.95 o                         
   4  10   0        196.98        220.94         2.75 o                         
   6  10   0        869.26        879.19         6.00 o                         
   8  10   0       1558.12       1760.06         7.65 o                         
  10  10   0       1860.05       1742.22        10.45 o                         
  12  10   0          1.81          1.38         0.61 o                         
  14  10   0       1904.11       1997.19        30.38 o                         
  16  10   0          2.61          1.83         1.22 o                         
   1  11   0          0.58          1.33         0.90 o                         
   3  11   0          5.17          5.56         1.07 o                         
   5  11   0          5.57         11.19         0.72 o                         
   7  11   0         18.33         31.63         1.56 o                         
   9  11   0        192.36        227.97         3.43 o                         
  11  11   0         19.33         28.67         0.82 o                         
  13  11   0         20.40         14.73         0.76 o                         
  15  11   0          0.02         -0.37         0.85 o                         
   0  12   0        178.68        162.59         2.62 o                         
   2  12   0         26.54         24.45         0.92 o                         
   4  12   0       1342.80       1417.99        11.66 o                         
   6  12   0        536.78        581.86         3.29 o                         
   8  12   0        516.39        543.72         5.01 o                         
  10  12   0       1493.08       1413.81        25.49 o                         
  12  12   0         82.13         61.96         1.53 o                         
   1  13   0          0.72          1.06         0.57 o                         
   3  13   0         30.86         27.79         1.05 o                         
   5  13   0         83.39         75.74         1.56 o                         
   7  13   0         47.76         40.86         1.04 o                         
   9  13   0         44.87         48.11         1.04 o                         
   0  14   0       2465.26       2272.76        27.31 o                         
   2  14   0        257.40        270.63         5.98 o                         
   4  14   0        211.14        202.83         1.87 o                         
 -23   1   1       1747.82       1821.82        11.55 o                         
 -21   1   1         68.68         49.77         1.27 o                         
 -19   1   1       1114.71       1147.48         4.73 o                         
 -17   1   1        389.90        367.90         3.85 o                         
 -15   1   1        582.90        650.97         4.20 o                         
 -13   1   1       8235.04       8209.71        80.93 o                         
 -11   1   1       1191.45       1577.00        10.46 o                         
  -9   1   1       1992.26       2371.46        17.53 o                         
  -7   1   1         86.23         55.15         3.13 o                         
  -5   1   1       9871.15       8435.57        89.16 o                         
  -3   1   1      15295.99      17368.87        84.85 o                         
  -1   1   1      18517.01      22006.43       193.87 o                         
   1   1   1      57724.49      52797.87       195.20 o                         
   3   1   1       1836.76       2370.37        46.72 o                         
   5   1   1       3017.70       2678.23        29.24 o                         
   7   1   1        604.67        805.37         6.08 o                         
   9   1   1       1075.13       1028.70        15.87 o                         
  11   1   1       3886.05       3823.21        51.88 o                         
  13   1   1        935.21        886.25         7.29 o                         
  15   1   1      12134.50      12219.84        32.03 o                         
  17   1   1        181.52        188.69         1.71 o                         
  19   1   1       1057.83       1051.59         9.79 o                         
  21   1   1          7.48          7.43         0.76 o                         
  23   1   1        219.64        203.84         2.67 o                         
 -22   2   1        147.97        141.94         3.10 o                         
 -20   2   1        138.92        178.08         1.76 o                         
 -18   2   1         26.40         30.34         0.94 o                         
 -16   2   1         79.88         66.06         1.08 o                         
 -14   2   1        143.83        153.24         2.41 o                         
 -12   2   1         91.82         66.79         1.32 o                         
 -10   2   1        541.98        583.61        11.98 o                         
  -8   2   1       1597.75       1809.83        20.15 o                         
  -6   2   1          0.49          2.11         0.59 o                         
  -4   2   1      37398.82      36983.60       170.52 o                         
  -2   2   1        117.25        104.74         1.16 o                         
   0   2   1       2776.20       1437.68         6.27 o                         
   2   2   1         55.86         36.04         1.17 o                         
   4   2   1       1156.59       1126.98         7.04 o                         
   6   2   1       3844.45       3578.90        11.99 o                         
   8   2   1       2568.39       3123.06        16.37 o                         
  10   2   1        759.67       1045.06         7.97 o                         
  12   2   1         28.50         15.57         1.18 o                         
  14   2   1        234.72        223.27         3.15 o                         
  16   2   1          6.97          7.86         0.66 o                         
  18   2   1         51.73         45.66         1.20 o                         
  20   2   1         20.31         12.79         0.90 o                         
  22   2   1        169.44        173.30         2.88 o                         
 -21   3   1         53.46         56.17         1.43 o                         
 -19   3   1        183.76        217.70         2.00 o                         
 -17   3   1        227.42        222.46         3.09 o                         
 -15   3   1        309.01        338.53         2.03 o                         
 -13   3   1       6342.78       6539.24        27.38 o                         
 -11   3   1        143.06        145.72         7.30 o                         
  -9   3   1      36304.58      36854.66       177.10 o                         
  -7   3   1        783.10        906.99         7.59 o                         
  -5   3   1        545.16        378.84         2.99 o                         
  -3   3   1       1995.24       1571.18        15.48 o                         
  -1   3   1       1001.62       1303.68         4.66 o                         
   1   3   1      42130.04      41077.63       290.26 o                         
   3   3   1       1677.38       1733.65        11.16 o                         
   5   3   1      28442.79      28056.46        73.85 o                         
   7   3   1       3595.86       3174.95        36.52 o                         
   9   3   1       6215.42       6800.76        58.03 o                         
  11   3   1       2363.83       2328.62        27.70 o                         
  13   3   1        594.49        515.39         7.05 o                         
  15   3   1       7276.80       7455.93        21.85 o                         
  17   3   1        863.14        856.13         6.72 o                         
  19   3   1        755.59        775.35        12.37 o                         
  21   3   1         78.70         93.84         1.70 o                         
 -22   4   1         69.94         82.07         2.68 o                         
 -20   4   1         76.31         84.82         2.27 o                         
 -18   4   1        142.46        156.65         2.03 o                         
 -16   4   1          7.23          4.59         0.71 o                         
 -14   4   1         31.67         33.25         0.91 o                         
 -12   4   1         60.02         39.77         1.34 o                         
 -10   4   1        261.87        314.14         6.49 o                         
  -8   4   1       6008.65       5999.40        56.16 o                         
  -6   4   1       1677.51       1498.72        10.18 o                         
  -4   4   1       1733.65       1948.71         7.38 o                         
  -2   4   1        552.64        653.70         5.99 o                         
   0   4   1       1405.81       1095.39         6.10 o                         
   2   4   1       1689.89       1463.30        13.06 o                         
   4   4   1       1068.16       1489.72        20.21 o                         
   6   4   1        944.57        941.89        10.04 o                         
   8   4   1        280.88        271.69         9.51 o                         
  10   4   1          5.75          2.42         0.74 o                         
  12   4   1        150.99        126.53         3.13 o                         
  14   4   1         77.59        108.09         1.47 o                         
  16   4   1         98.03        118.16         1.69 o                         
  18   4   1        111.65        110.09         1.87 o                         
  20   4   1         51.01         61.00         1.89 o                         
  22   4   1         13.82         15.34         1.04 o                         
 -21   5   1         14.74         17.55         1.12 o                         
 -19   5   1        184.16        219.04         2.41 o                         
 -17   5   1        623.31        604.24         5.04 o                         
 -15   5   1         40.81         34.25         1.97 o                         
 -13   5   1      24250.29      24100.17        71.43 o                         
 -11   5   1       3090.34       2886.82        30.21 o                         
  -9   5   1       6996.54       7037.28        44.43 o                         
  -7   5   1       1279.82       1169.88        11.28 o                         
  -5   5   1       9565.82       8807.01        45.23 o                         
  -3   5   1        506.70        274.15         3.14 o                         
  -1   5   1         27.07         39.74         2.58 o                         
   1   5   1      28481.36      26710.51       149.37 o                         
   3   5   1       2081.06       2645.29        28.61 o                         
   5   5   1      14565.24      14890.39        87.07 o                         
   7   5   1        364.24        469.59         8.49 o                         
   9   5   1       7956.15       7741.98        68.24 o                         
  11   5   1       5247.23       5393.97        58.67 o                         
  13   5   1       1147.95        996.09         7.70 o                         
  15   5   1        677.13        730.19         4.50 o                         
  17   5   1         30.28         41.48         1.19 o                         
  19   5   1        987.40        987.50         6.05 o                         
  21   5   1         61.33         68.03         6.34 o                         
 -20   6   1         26.75         14.83         1.14 o                         
 -18   6   1         72.02         79.84         1.54 o                         
 -16   6   1         14.56          8.52         0.87 o                         
 -14   6   1         28.86         15.49         0.83 o                         
 -12   6   1         68.65        104.17         2.52 o                         
 -10   6   1        111.92        157.00         2.45 o                         
  -8   6   1        326.08        370.72         2.69 o                         
  -6   6   1       2997.15       3491.89        25.07 o                         
  -4   6   1        214.33        268.55         3.50 o                         
  -2   6   1         71.77        100.85         3.47 o                         
   0   6   1         41.27         34.92         1.54 o                         
   2   6   1        337.35        397.00         4.66 o                         
   4   6   1       1544.27       1727.08        11.31 o                         
   6   6   1          1.66          0.88         0.66 o                         
   8   6   1        699.57        630.70         7.41 o                         
  10   6   1        172.49        236.92         2.65 o                         
  12   6   1        249.60        261.70         1.96 o                         
  14   6   1        166.89        134.05         3.47 o                         
  16   6   1         50.96         63.34         1.66 o                         
  18   6   1         21.03         19.21         1.15 o                         
  20   6   1        100.72        104.73         2.06 o                         
 -19   7   1        929.19        969.82         6.35 o                         
 -17   7   1       2083.45       2103.14        27.02 o                         
 -15   7   1        743.31        709.44         8.16 o                         
 -13   7   1        262.68        324.50         2.68 o                         
 -11   7   1       2239.94       2246.04        15.66 o                         
  -9   7   1       5483.49       5359.87        27.67 o                         
  -7   7   1        288.91        294.31         5.05 o                         
  -5   7   1       1749.21       1707.86        11.41 o                         
  -3   7   1       3314.64       3033.34        23.10 o                         
  -1   7   1       4253.91       4583.71        44.80 o                         
   1   7   1      23802.66      24456.13       106.28 o                         
   3   7   1         39.33         75.85         3.66 o                         
   5   7   1       1196.77        781.37         4.39 o                         
   7   7   1        225.88        171.15         2.34 o                         
   9   7   1         60.81         79.27         0.96 o                         
  11   7   1        297.33        308.96         2.87 o                         
  13   7   1       1918.13       1831.61        12.32 o                         
  15   7   1       9936.34      10164.42        60.94 o                         
  17   7   1          1.55          1.31         0.85 o                         
  19   7   1        387.46        412.78         5.37 o                         
 -18   8   1         54.90         54.01         1.75 o                         
 -16   8   1          0.06          0.78         0.78 o                         
 -14   8   1          0.41          2.29         0.78 o                         
 -12   8   1        231.26        267.99         1.96 o                         
 -10   8   1        219.13        187.51         1.33 o                         
  -8   8   1        801.78        810.80         5.51 o                         
  -6   8   1        597.11        641.83         9.22 o                         
  -4   8   1        139.09        183.91         1.95 o                         
  -2   8   1        307.40        312.01         9.61 o                         
   0   8   1         60.57         63.62         1.66 o                         
   2   8   1        160.49        144.82         2.62 o                         
   4   8   1        883.74        903.06         5.63 o                         
   6   8   1        191.95        234.36         1.87 o                         
   8   8   1        702.59        769.22         5.24 o                         
  10   8   1         27.77         16.67         1.04 o                         
  12   8   1          0.10          1.12         0.70 o                         
  14   8   1         77.25         93.23         1.44 o                         
  16   8   1          0.35          0.42         1.00 o                         
  18   8   1         13.06          6.48         0.73 o                         
 -17   9   1         49.52         62.29         1.43 o                         
 -15   9   1         80.19         86.39         1.58 o                         
 -13   9   1       2670.40       2672.32        16.01 o                         
 -11   9   1         33.97         53.66         1.37 o                         
  -9   9   1       2571.57       2730.78         9.67 o                         
  -7   9   1          0.25          1.97         0.64 o                         
  -5   9   1        749.33        733.38         4.73 o                         
  -3   9   1       3251.06       3229.87        22.19 o                         
  -1   9   1       6050.22       6263.20        65.34 o                         
   1   9   1      13076.70      13981.88        87.11 o                         
   3   9   1        254.88        272.68         6.22 o                         
   5   9   1        537.42        580.61         4.46 o                         
   7   9   1         10.58         10.03         1.14 o                         
   9   9   1       1672.69       1790.41        11.07 o                         
  11   9   1        765.72        802.36         3.44 o                         
  13   9   1          0.01          1.04         0.62 o                         
  15   9   1       2195.22       2314.83        54.42 o                         
  17   9   1         53.94         43.34         1.28 o                         
 -16  10   1         23.98         32.68         1.29 o                         
 -14  10   1         17.25         16.68         0.69 o                         
 -12  10   1         21.51         33.03         0.98 o                         
 -10  10   1         24.60         50.01         0.98 o                         
  -8  10   1        248.62        253.92         1.87 o                         
  -6  10   1        745.69        710.44         6.13 o                         
  -4  10   1          2.93         11.23         0.90 o                         
  -2  10   1          5.34         11.36         0.94 o                         
   0  10   1         49.26         52.19         1.38 o                         
   2  10   1         36.86         52.98         1.29 o                         
   4  10   1        288.54        277.64         2.25 o                         
   6  10   1         39.60         40.29         1.03 o                         
   8  10   1         17.68         14.07         0.76 o                         
  10  10   1        549.26        462.03         3.78 o                         
  12  10   1         16.22         20.10         0.71 o                         
  14  10   1         66.83         71.67         1.80 o                         
  16  10   1          1.59          1.54         0.61 o                         
 -15  11   1         46.75         25.00         1.34 o                         
 -13  11   1       2267.77       2313.56        36.14 o                         
 -11  11   1        166.77        142.52         1.28 o                         
  -9  11   1       1683.25       1639.54        10.23 o                         
  -7  11   1        248.81        225.85         2.47 o                         
  -5  11   1        300.52        331.80         2.13 o                         
  -3  11   1        380.75        382.08         2.73 o                         
  -1  11   1       1520.45       1599.51         7.03 o                         
   1  11   1       1221.00       1329.18         9.25 o                         
   3  11   1        564.54        539.82         8.01 o                         
   5  11   1       3591.03       3623.83        21.27 o                         
   7  11   1        529.16        474.64         4.45 o                         
   9  11   1       1512.50       1491.38        12.18 o                         
  11  11   1        965.84       1016.42         8.45 o                         
  13  11   1          3.95          5.39         0.63 o                         
  15  11   1        371.32        339.49         4.15 o                         
 -12  12   1         11.17         22.68         1.25 o                         
 -10  12   1          2.45          1.11         0.58 o                         
  -8  12   1         76.24         78.26         1.05 o                         
  -6  12   1        103.60        121.34         1.78 o                         
  -4  12   1        442.02        473.12         2.93 o                         
  -2  12   1         37.16         30.78         1.21 o                         
   0  12   1         13.80         23.30         0.98 o                         
   2  12   1         18.52         15.50         0.83 o                         
   4  12   1         29.12         30.86         1.00 o                         
   6  12   1         49.87         64.30         1.09 o                         
   8  12   1         25.23         17.89         0.95 o                         
  10  12   1          8.44          6.18         0.62 o                         
  12  12   1         75.99         70.79         1.77 o                         
  -9  13   1       1117.25       1019.62         9.44 o                         
  -7  13   1         90.66         86.24         1.73 o                         
  -5  13   1        198.33        191.04         1.63 o                         
  -3  13   1        218.56        236.27         1.53 o                         
  -1  13   1        486.17        469.86         4.95 o                         
   1  13   1       2430.79       2506.73        14.92 o                         
   3  13   1          0.13          2.12         0.60 o                         
   5  13   1        336.83        426.91         7.86 o                         
   7  13   1         30.78         36.93         1.36 o                         
   9  13   1        205.45        195.10         4.89 o                         
  -4  14   1        136.81        114.21         1.42 o                         
  -2  14   1         45.48         41.61         1.53 o                         
   0  14   1        100.17         82.39         3.05 o                         
   2  14   1          0.98          1.33         0.48 o                         
   4  14   1          0.07          0.20         0.55 o                         
 -22   0   2       2838.24       2850.98        17.16 o                         
 -20   0   2         73.29         79.69         1.77 o                         
 -18   0   2       4486.89       4407.31        19.77 o                         
 -16   0   2          1.11          8.29         1.51 o                         
 -14   0   2        329.08        280.87         3.58 o                         
 -12   0   2       3617.94       2929.67        14.10 o                         
 -10   0   2         22.38          4.93         2.14 o                         
  -8   0   2      41726.76      39700.71       254.99 o                         
  -6   0   2       2010.51       1585.59        11.08 o                         
  -4   0   2      93800.30     103997.42       355.35 o                         
  -2   0   2      58731.22      54926.28       490.36 o                         
   0   0   2      13759.04      12191.97       153.28 o                         
   4   0   2      28249.01      29343.40       209.38 o                         
   6   0   2       9051.69      10535.77        75.21 o                         
   8   0   2      20231.47      21244.38       188.43 o                         
  10   0   2       5132.26       4230.06        56.92 o                         
  12   0   2       3310.92       3337.98        24.22 o                         
  14   0   2       5391.96       5544.58        47.74 o                         
  16   0   2       7303.73       7335.62        33.84 o                         
  18   0   2        908.03        891.14         6.97 o                         
  20   0   2        526.04        556.50         7.23 o                         
  22   0   2        132.35        118.37         2.46 o                         
 -23   1   2         61.65         63.43         1.77 o                         
 -21   1   2          1.33          2.64         0.75 o                         
 -19   1   2        183.41        186.08         2.73 o                         
 -17   1   2          0.21          0.77         0.72 o                         
 -15   1   2         35.09         29.79         0.84 o                         
 -13   1   2          4.37          7.69         0.84 o                         
 -11   1   2         22.28          9.60         0.71 o                         
  -9   1   2       4409.04       5195.97        42.22 o                         
  -7   1   2       2156.84       1884.50         9.53 o                         
  -5   1   2       1026.47        771.60         4.95 o                         
  -3   1   2        107.19         82.05         1.10 o                         
  -1   1   2         80.09         18.17         0.92 o                         
   1   1   2        497.10        177.38         1.30 o                         
   3   1   2       3605.64       2366.48        12.55 o                         
   5   1   2         66.81         32.83         0.85 o                         
   7   1   2       3532.02       3492.90        25.45 o                         
   9   1   2        182.19        377.37         6.78 o                         
  11   1   2          0.02         23.80         1.09 o                         
  13   1   2        665.81        689.87         6.28 o                         
  15   1   2         40.05         51.62         0.94 o                         
  17   1   2         14.45         14.92         0.82 o                         
  19   1   2         17.19          8.48         0.91 o                         
  21   1   2          5.97          7.50         0.78 o                         
  23   1   2          1.94          0.12         0.60 o                         
 -22   2   2       2534.26       2690.61        33.35 o                         
 -20   2   2          2.41          2.15         0.64 o                         
 -18   2   2       1512.22       1583.47         7.25 o                         
 -16   2   2          5.77          4.37         0.67 o                         
 -14   2   2       1187.83       1136.06        11.82 o                         
 -12   2   2       9555.32       8992.07        40.11 o                         
 -10   2   2         18.12          7.31         1.83 o                         
  -8   2   2      21595.57      20401.24        85.78 o                         
  -6   2   2          4.49          7.10         0.83 o                         
  -4   2   2        126.62         38.08         1.29 o                         
  -2   2   2      17139.02      21299.49       126.40 o                         
   0   2   2      16581.42      18937.61       257.71 o                         
   2   2   2     124332.40     119035.45       561.48 o                         
   4   2   2       6048.67       5968.61        42.65 o                         
   6   2   2      10041.83       9920.26        44.88 o                         
   8   2   2        756.57        873.61         6.85 o                         
  10   2   2       9395.46       9528.64        72.73 o                         
  12   2   2        366.55        371.23        13.03 o                         
  14   2   2        432.52        501.72         2.65 o                         
  16   2   2       5495.43       5104.94        12.17 o                         
  18   2   2         24.82         26.71         1.03 o                         
  20   2   2       1469.90       1446.41        14.30 o                         
  22   2   2         71.26         58.17         1.39 o                         
 -23   3   2         16.56         18.01         1.22 o                         
 -21   3   2        130.69         95.57         1.79 o                         
 -19   3   2        111.14         99.23         1.29 o                         
 -17   3   2        135.48        132.38         1.51 o                         
 -15   3   2        178.06        189.87         1.64 o                         
 -13   3   2          8.82          7.79         0.82 o                         
 -11   3   2          1.85          1.45         0.58 o                         
  -9   3   2        917.53        902.78         8.88 o                         
  -7   3   2       2448.03       2812.84        14.03 o                         
  -5   3   2       4096.19       4015.87        32.15 o                         
  -3   3   2       1328.84       1066.22         8.11 o                         
  -1   3   2        906.50        824.54         8.34 o                         
   1   3   2        932.23        759.82         6.59 o                         
   3   3   2       1664.22       1202.45         6.61 o                         
   5   3   2         12.21          7.37         0.93 o                         
   7   3   2        544.46        623.10         5.29 o                         
   9   3   2       1017.79       1013.74        13.95 o                         
  11   3   2        660.31        602.41         5.51 o                         
  13   3   2        183.85        168.35         2.82 o                         
  15   3   2        140.60        157.19         1.34 o                         
  17   3   2         25.74         34.24         1.03 o                         
  19   3   2          4.72          7.62         1.03 o                         
  21   3   2         23.32         18.02         1.05 o                         
 -22   4   2        824.93        837.84        11.77 o                         
 -20   4   2        336.27        333.50         3.02 o                         
 -18   4   2        277.59        249.15         3.60 o                         
 -16   4   2         32.31         47.91         1.45 o                         
 -14   4   2       6495.02       6386.30        24.67 o                         
 -12   4   2      16699.75      16113.17        50.99 o                         
 -10   4   2       1195.76       1384.23        15.57 o                         
  -8   4   2      14628.92      14536.78       139.69 o                         
  -6   4   2        122.38        159.86         4.44 o                         
  -4   4   2       1542.41       1485.80        14.04 o                         
  -2   4   2        398.32        769.35         4.55 o                         
   0   4   2       2528.51       2683.84        31.34 o                         
   2   4   2      52867.65      51444.30       398.19 o                         
   4   4   2      10072.50      10048.70       101.63 o                         
   6   4   2      17209.10      17371.37       175.08 o                         
   8   4   2         15.58         36.25         6.78 o                         
  10   4   2       6334.31       5895.10        54.08 o                         
  12   4   2        245.07        301.44        19.99 o                         
  14   4   2        134.30        126.88         1.67 o                         
  16   4   2       2025.16       2101.68         9.95 o                         
  18   4   2         16.30          8.65         1.00 o                         
  20   4   2        927.60        907.64        10.78 o                         
  22   4   2          2.07          1.92         0.64 o                         
 -21   5   2         56.15         58.45         2.38 o                         
 -19   5   2         68.78         72.80         1.52 o                         
 -17   5   2         39.60         54.84         1.40 o                         
 -15   5   2          0.49          2.66         0.67 o                         
 -13   5   2         73.80        109.86         1.69 o                         
 -11   5   2         12.91         12.48         1.11 o                         
  -9   5   2          8.73         11.50         0.73 o                         
  -7   5   2        863.47       1093.19         8.84 o                         
  -5   5   2        229.53        201.17         2.59 o                         
  -3   5   2          7.68          1.90         0.93 o                         
  -1   5   2         22.92         28.51         1.11 o                         
   1   5   2        928.13        884.35         9.94 o                         
   3   5   2         67.85         56.78         1.40 o                         
   5   5   2        227.79        121.84         2.38 o                         
   7   5   2        152.05        190.68         2.22 o                         
   9   5   2         21.81         17.09         1.44 o                         
  11   5   2          0.87          2.85         1.20 o                         
  13   5   2         36.79         14.40         0.86 o                         
  15   5   2        313.83        361.57         3.55 o                         
  17   5   2          1.20          2.19         0.85 o                         
  19   5   2         15.04         17.81         1.42 o                         
  21   5   2         16.05         12.16         1.28 o                         
 -20   6   2         23.94         20.12         1.38 o                         
 -18   6   2       1005.48        988.47        10.11 o                         
 -16   6   2        196.36        214.28         3.51 o                         
 -14   6   2        116.20        156.46         1.90 o                         
 -12   6   2       2604.69       2481.15        12.22 o                         
 -10   6   2         31.68         61.72         3.91 o                         
  -8   6   2       8964.18       8598.90        45.03 o                         
  -6   6   2         17.17         65.37         3.24 o                         
  -4   6   2      11402.54      11408.98        53.78 o                         
  -2   6   2       1788.00       1820.05        14.12 o                         
   0   6   2       3480.30       3510.81        19.58 o                         
   2   6   2      11353.95      10463.04        83.07 o                         
   4   6   2        461.57        353.69         3.68 o                         
   6   6   2       9357.04       8943.96        52.22 o                         
   8   6   2          1.25          2.47         0.71 o                         
  10   6   2       3587.52       3640.18        40.92 o                         
  12   6   2       1101.86       1053.56         6.01 o                         
  14   6   2       1809.86       1839.94        12.07 o                         
  16   6   2       4170.22       4397.35        20.80 o                         
  18   6   2         23.39         17.52         1.20 o                         
  20   6   2        617.56        618.85         7.19 o                         
 -19   7   2          3.85          6.61         1.16 o                         
 -17   7   2        294.97        319.66         4.71 o                         
 -15   7   2          0.34          3.41         0.81 o                         
 -13   7   2         32.87         48.77         1.31 o                         
 -11   7   2        103.39         96.97         1.43 o                         
  -9   7   2        219.50        168.85         1.67 o                         
  -7   7   2         99.04         82.83         1.28 o                         
  -5   7   2        577.71        537.77         4.76 o                         
  -3   7   2          2.65          1.87         0.71 o                         
  -1   7   2          3.37         11.25         1.68 o                         
   1   7   2         58.38         61.61         1.20 o                         
   3   7   2         47.46         49.82         1.10 o                         
   5   7   2        389.97        421.13         5.77 o                         
   7   7   2        447.68        432.02         4.16 o                         
   9   7   2        702.57        536.63         3.55 o                         
  11   7   2        557.06        642.35         3.01 o                         
  13   7   2         59.25         51.43         1.15 o                         
  15   7   2         61.94         61.79         1.41 o                         
  17   7   2         16.57         13.43         0.93 o                         
  19   7   2         11.19         10.01         1.11 o                         
 -18   8   2        832.99        836.21        18.07 o                         
 -16   8   2         27.03         34.52         1.37 o                         
 -14   8   2        391.79        409.56         3.28 o                         
 -12   8   2       1012.13       1183.89         8.96 o                         
 -10   8   2        399.55        394.25         4.25 o                         
  -8   8   2       3688.32       3670.05        25.48 o                         
  -6   8   2        356.15        403.41         8.47 o                         
  -4   8   2       5738.20       5913.00        26.29 o                         
  -2   8   2       1390.34       1440.81        20.13 o                         
   0   8   2       7063.15       7209.99        44.86 o                         
   2   8   2      11758.58      11517.71        52.40 o                         
   4   8   2       1075.84        947.89        10.80 o                         
   6   8   2        655.51        638.76         4.65 o                         
   8   8   2         15.87         21.98         0.77 o                         
  10   8   2       2585.73       2650.92         8.23 o                         
  12   8   2        716.35        642.42         7.70 o                         
  14   8   2        727.27        808.93         7.73 o                         
  16   8   2       2558.41       2689.61        22.10 o                         
  18   8   2          3.70          7.00         0.69 o                         
 -17   9   2         51.36         44.74         1.20 o                         
 -15   9   2        119.95        110.39         3.28 o                         
 -13   9   2        108.52        106.98         1.38 o                         
 -11   9   2         65.77         80.85         1.62 o                         
  -9   9   2          4.14          4.51         0.65 o                         
  -7   9   2        187.24        208.89         1.70 o                         
  -5   9   2        226.38        214.73         3.88 o                         
  -3   9   2        179.86        144.52         1.58 o                         
  -1   9   2         34.32         24.58         1.47 o                         
   1   9   2          4.79          1.80         0.67 o                         
   3   9   2        371.90        293.73         2.18 o                         
   5   9   2        782.35        812.31         4.94 o                         
   7   9   2        480.83        483.66         3.10 o                         
   9   9   2        222.75        236.06         1.84 o                         
  11   9   2        649.90        628.00         2.98 o                         
  13   9   2         57.53         68.03         2.38 o                         
  15   9   2          1.23          2.28         0.83 o                         
  17   9   2          2.43          2.80         0.78 o                         
 -16  10   2         10.49         14.31         1.08 o                         
 -14  10   2        513.32        519.72         5.62 o                         
 -12  10   2       1551.41       1636.66        12.00 o                         
 -10  10   2        185.56        145.42         1.97 o                         
  -8  10   2       3483.57       3472.28        13.83 o                         
  -6  10   2          0.79          7.08         0.96 o                         
  -4  10   2       1449.25       1478.76         5.45 o                         
  -2  10   2         40.63         48.83         1.16 o                         
   0  10   2         46.02         47.89         1.32 o                         
   2  10   2       1764.70       1645.23         7.75 o                         
   4  10   2        557.30        655.44         4.54 o                         
   6  10   2       3746.98       3775.78        12.55 o                         
   8  10   2         70.64         56.63         2.30 o                         
  10  10   2        596.80        556.44         3.04 o                         
  12  10   2        226.75        186.88         1.57 o                         
  14  10   2        210.62        215.83         3.72 o                         
  16  10   2        627.72        545.09        39.75 o                         
 -15  11   2          0.91          1.36         0.64 o                         
 -13  11   2         18.29         22.67         1.06 o                         
 -11  11   2         17.72         24.63         0.87 o                         
  -9  11   2         15.24          2.72         0.69 o                         
  -7  11   2         19.04         22.49         0.80 o                         
  -5  11   2         18.62         14.80         0.82 o                         
  -3  11   2          2.13          3.55         0.84 o                         
  -1  11   2        330.86        275.76         2.46 o                         
   1  11   2         71.60         73.17         1.31 o                         
   3  11   2         47.43         54.40         1.38 o                         
   5  11   2         96.18         80.33         1.26 o                         
   7  11   2         60.74         50.08         1.07 o                         
   9  11   2          2.89          2.86         0.66 o                         
  11  11   2          4.80         17.56         0.64 o                         
  13  11   2          0.10          0.50         1.05 o                         
 -12  12   2       1945.07       1836.60        10.91 o                         
 -10  12   2         73.28         71.58         0.94 o                         
  -8  12   2        697.09        712.11         7.90 o                         
  -6  12   2          3.21          2.74         0.75 o                         
  -4  12   2         39.77         36.02         0.98 o                         
  -2  12   2        448.72        419.49         5.07 o                         
   0  12   2        558.43        566.51         2.87 o                         
   2  12   2       4031.68       4075.51        14.30 o                         
   4  12   2         66.14         81.83         1.64 o                         
   6  12   2        864.01        859.59         4.86 o                         
   8  12   2        228.95        186.29         1.96 o                         
  10  12   2        616.72        655.74         6.21 o                         
  12  12   2          0.95          4.76         0.69 o                         
  -9  13   2         46.07         52.85         1.07 o                         
  -7  13   2          0.27          0.16         0.56 o                         
  -5  13   2         82.70         94.90         2.27 o                         
  -3  13   2         35.20         44.22         0.84 o                         
  -1  13   2         41.50         45.03         0.82 o                         
   1  13   2        124.00        145.51         1.40 o                         
   3  13   2         15.56         18.38         0.61 o                         
   5  13   2         50.06         55.93         0.96 o                         
   7  13   2          0.01          0.11         0.67 o                         
   9  13   2         10.83          4.63         1.22 o                         
  -4  14   2        650.61        581.33        12.56 o                         
  -2  14   2        180.32        185.97         2.44 o                         
   0  14   2        304.87        255.44        14.68 o                         
   2  14   2        769.74        641.63         3.84 o                         
   4  14   2          6.86          9.31         0.64 o                         
 -23   1   3        168.77        190.58         5.61 o                         
 -21   1   3       2910.22       2902.12        27.24 o                         
 -19   1   3         13.88          8.54         0.77 o                         
 -17   1   3       2747.71       2895.22        15.55 o                         
 -15   1   3        453.33        464.89         3.87 o                         
 -13   1   3       2011.81       1877.27         8.32 o                         
 -11   1   3       2911.55       2658.64        22.71 o                         
  -9   1   3       5043.01       4708.21        29.28 o                         
  -7   1   3      38309.44      42174.84       159.96 o                         
  -5   1   3       3674.43       2225.04        24.53 o                         
  -3   1   3      41646.50      37099.79       249.02 o                         
  -1   1   3       5047.44       5846.91        44.53 o                         
   1   1   3      11742.30      12062.88        61.64 o                         
   3   1   3      20456.82      18607.71       103.80 o                         
   5   1   3        221.64        195.89         3.93 o                         
   7   1   3       6485.31       5052.01        35.10 o                         
   9   1   3         19.59         48.34         2.39 o                         
  11   1   3       8959.94       8888.82        89.24 o                         
  13   1   3       1172.28       1119.51        19.01 o                         
  15   1   3       3190.77       2971.77        10.28 o                         
  17   1   3       2102.67       2231.60         9.73 o                         
  19   1   3         81.78         71.45         1.34 o                         
  21   1   3        662.00        663.89         3.69 o                         
 -22   2   3         69.78         46.93         1.07 o                         
 -20   2   3         21.64         13.14         0.78 o                         
 -18   2   3        142.72        129.93         1.54 o                         
 -16   2   3        177.20        183.90         1.78 o                         
 -14   2   3        185.56        199.55         2.15 o                         
 -12   2   3          0.82          0.90         0.65 o                         
 -10   2   3        664.33        714.36        10.77 o                         
  -8   2   3       1209.90       1805.86         9.91 o                         
  -6   2   3       2429.60       2397.18        14.27 o                         
  -4   2   3       1748.18       1295.38        10.58 o                         
  -2   2   3      35446.57      34871.96       108.81 o                         
   0   2   3       1134.91        963.34         5.75 o                         
   2   2   3       3502.17       2871.69        26.99 o                         
   4   2   3       7548.98       6145.77        44.73 o                         
   6   2   3         43.21        103.43         2.66 o                         
   8   2   3        263.33        373.02         4.00 o                         
  10   2   3       2530.30       2395.26        21.47 o                         
  12   2   3        219.03        356.68         3.94 o                         
  14   2   3        309.44        341.26         2.23 o                         
  16   2   3         10.57          7.42         0.80 o                         
  18   2   3          5.13         11.39         0.95 o                         
  20   2   3          1.54          2.02         0.78 o                         
  22   2   3          8.54          6.34         1.46 o                         
 -23   3   3          0.56          2.32         0.78 o                         
 -21   3   3       1173.96       1197.37         7.55 o                         
 -19   3   3        129.57        130.79         2.12 o                         
 -17   3   3       1750.83       1827.48         6.64 o                         
 -15   3   3        273.49        303.49         4.47 o                         
 -13   3   3      12399.14      12942.98        69.95 o                         
 -11   3   3      11083.38      10421.89        69.38 o                         
  -9   3   3          2.44          1.88         0.97 o                         
  -7   3   3       4000.13       4083.17        23.16 o                         
  -5   3   3         60.65         36.88         2.77 o                         
  -3   3   3      11136.64       9710.56        43.28 o                         
  -1   3   3      16442.15      15435.80       142.95 o                         
   1   3   3      20052.49      18849.13        64.35 o                         
   3   3   3      26809.53      27614.28       190.09 o                         
   5   3   3      18129.71      18462.09        71.01 o                         
   7   3   3      16654.82      16228.02       103.61 o                         
   9   3   3        212.91        196.04         5.41 o                         
  11   3   3       7235.06       6803.21       108.27 o                         
  13   3   3         47.90         48.41         3.43 o                         
  15   3   3        672.27        631.93         4.74 o                         
  17   3   3       2393.50       2577.71        18.47 o                         
  19   3   3        110.30         79.88         2.01 o                         
  21   3   3        576.45        595.39         5.43 o                         
 -22   4   3          8.65         17.22         0.85 o                         
 -20   4   3         32.92         47.61         1.44 o                         
 -18   4   3          1.90          1.76         0.81 o                         
 -16   4   3        182.37        155.75         1.51 o                         
 -14   4   3         45.07         49.78         1.24 o                         
 -12   4   3        111.89        118.48         3.46 o                         
 -10   4   3         68.28         64.36         1.97 o                         
  -8   4   3        585.23        773.43         6.25 o                         
  -6   4   3       1486.69       1673.28         8.69 o                         
  -4   4   3        754.62        619.53        11.06 o                         
  -2   4   3       2304.80       3535.10        25.86 o                         
   0   4   3       5173.67       5730.86        39.15 o                         
   2   4   3          0.34          2.28         0.72 o                         
   4   4   3        170.28        150.96         3.38 o                         
   6   4   3         32.43          5.97         1.02 o                         
   8   4   3         51.28        112.85         2.57 o                         
  10   4   3        970.23        741.81        16.42 o                         
  12   4   3        358.90        366.83         4.04 o                         
  14   4   3          0.27          1.53         0.57 o                         
  16   4   3        278.99        256.66         2.14 o                         
  18   4   3         15.93          9.59         1.00 o                         
  20   4   3         33.27         38.53         1.19 o                         
 -21   5   3       1539.35       1594.12        10.70 o                         
 -19   5   3        119.62        136.35         2.64 o                         
 -17   5   3       2604.10       2607.49        16.63 o                         
 -15   5   3        662.61        643.60         3.71 o                         
 -13   5   3       5228.00       5087.22        24.83 o                         
 -11   5   3       1245.88       1322.95         9.26 o                         
  -9   5   3        404.67        410.92         6.30 o                         
  -7   5   3      12317.91      13002.48        59.87 o                         
  -5   5   3       5753.58       6450.53        73.05 o                         
  -3   5   3        361.43        225.41         3.16 o                         
  -1   5   3        159.54        165.39         3.33 o                         
   1   5   3      31090.51      31538.93       135.12 o                         
   3   5   3      21732.64      23130.50       171.17 o                         
   5   5   3       1692.29       1628.55        21.51 o                         
   7   5   3       3514.17       3154.45        18.39 o                         
   9   5   3         45.27         20.81         1.11 o                         
  11   5   3       2134.50       2243.60        23.15 o                         
  13   5   3        474.68        541.43         6.38 o                         
  15   5   3       2042.86       2146.25        12.80 o                         
  17   5   3       2176.75       2197.18        16.42 o                         
  19   5   3          7.20          4.44         1.37 o                         
  21   5   3        883.90        889.18        15.18 o                         
 -20   6   3         28.99         28.62         1.08 o                         
 -18   6   3         21.08         21.12         1.18 o                         
 -16   6   3          2.23          2.05         0.92 o                         
 -14   6   3        136.49        124.56         2.98 o                         
 -12   6   3         37.89         26.03         0.86 o                         
 -10   6   3         42.02         43.69         1.53 o                         
  -8   6   3        117.87         79.51         1.21 o                         
  -6   6   3          4.96         17.81         0.90 o                         
  -4   6   3         55.08         86.73         1.97 o                         
  -2   6   3          4.71         15.97         1.33 o                         
   0   6   3        544.17        585.34        12.27 o                         
   2   6   3       1031.65        944.20         6.86 o                         
   4   6   3         85.03         51.91         1.87 o                         
   6   6   3         90.29        124.57         2.00 o                         
   8   6   3        135.98         97.68         2.77 o                         
  10   6   3         15.13          3.85         0.62 o                         
  12   6   3        821.55        871.86         7.74 o                         
  14   6   3         50.10         52.49         1.16 o                         
  16   6   3          4.24          5.68         1.02 o                         
  18   6   3         18.96         20.72         1.61 o                         
  20   6   3          3.95          3.17         0.86 o                         
 -19   7   3         56.57         58.08         1.22 o                         
 -17   7   3        589.49        559.53         6.65 o                         
 -15   7   3       2541.70       2436.76        26.55 o                         
 -13   7   3        190.13        191.19         2.54 o                         
 -11   7   3       1865.74       2018.40        14.16 o                         
  -9   7   3        183.35        164.00         4.95 o                         
  -7   7   3       6734.23       6966.19        35.79 o                         
  -5   7   3       1637.53       1996.15        24.51 o                         
  -3   7   3       9195.76       9609.02        41.61 o                         
  -1   7   3         68.64         84.73         4.22 o                         
   1   7   3       1689.02       1575.30         6.30 o                         
   3   7   3       2367.93       2681.72        15.35 o                         
   5   7   3        194.96        176.41         2.14 o                         
   7   7   3       4615.03       4525.53        44.88 o                         
   9   7   3          2.07          3.47         0.62 o                         
  11   7   3       5934.95       5784.78        33.41 o                         
  13   7   3        609.55        669.48         4.22 o                         
  15   7   3       1025.44       1060.73        12.34 o                         
  17   7   3       1405.59       1503.73         8.88 o                         
  19   7   3         11.52          6.83         1.34 o                         
 -18   8   3          2.91          1.99         0.70 o                         
 -16   8   3        104.65        108.53         1.73 o                         
 -14   8   3          1.80          2.02         0.71 o                         
 -12   8   3         58.46         66.02         1.04 o                         
 -10   8   3        128.86        147.28         2.91 o                         
  -8   8   3        867.29        811.45         4.27 o                         
  -6   8   3         57.81         33.43         1.22 o                         
  -4   8   3         90.67        108.05         1.60 o                         
  -2   8   3        392.29        357.75         2.92 o                         
   0   8   3        219.74        214.53         3.67 o                         
   2   8   3         17.73         13.44         1.22 o                         
   4   8   3         12.02         19.63         1.11 o                         
   6   8   3          0.63          4.36         0.63 o                         
   8   8   3         60.36         67.41         1.11 o                         
  10   8   3          9.16          7.12         0.78 o                         
  12   8   3         34.72         20.60         0.86 o                         
  14   8   3         41.77         61.05         1.29 o                         
  16   8   3         65.38         75.94         2.70 o                         
  18   8   3          5.43          6.71         1.34 o                         
 -17   9   3        579.87        553.52         7.93 o                         
 -15   9   3         10.37         13.57         0.80 o                         
 -13   9   3       1255.19       1226.53        10.18 o                         
 -11   9   3       1521.41       1647.92         6.84 o                         
  -9   9   3        695.53        732.25         3.77 o                         
  -7   9   3       4054.75       3884.35        11.51 o                         
  -5   9   3        101.53        103.26         3.93 o                         
  -3   9   3       5249.74       5156.68        23.22 o                         
  -1   9   3         23.99         39.26         2.50 o                         
   1   9   3       1198.07       1395.61         6.31 o                         
   3   9   3       1472.43       1624.00         7.87 o                         
   5   9   3          7.76          3.07         0.63 o                         
   7   9   3       1227.83       1269.67         5.66 o                         
   9   9   3         72.91         78.87         1.25 o                         
  11   9   3       1787.30       1937.27         7.37 o                         
  13   9   3        158.16        121.85         2.38 o                         
  15   9   3        680.33        675.47        16.07 o                         
  17   9   3        296.92        245.96        22.99 o                         
 -16  10   3         21.00         11.80         1.59 o                         
 -14  10   3         26.10         27.68         1.73 o                         
 -12  10   3         80.91        105.82         1.66 o                         
 -10  10   3        141.97        109.95         3.08 o                         
  -8  10   3          1.60          1.92         0.63 o                         
  -6  10   3         80.17         95.23         1.27 o                         
  -4  10   3         51.06         56.38         1.16 o                         
  -2  10   3         26.84         44.29         1.00 o                         
   0  10   3          0.10          1.82         0.71 o                         
   2  10   3        492.07        499.65         2.78 o                         
   4  10   3         14.67          3.80         0.77 o                         
   6  10   3        212.26        254.04         1.85 o                         
   8  10   3        145.14        140.95         1.62 o                         
  10  10   3         96.22         92.33         1.26 o                         
  12  10   3         45.47         45.51         1.07 o                         
  14  10   3          5.24          0.96         0.57 o                         
  16  10   3         10.48          6.08         0.56 o                         
 -15  11   3         46.37         52.83         1.34 o                         
 -13  11   3       1067.94        979.90        12.37 o                         
 -11  11   3        580.99        643.18         5.97 o                         
  -9  11   3         42.68         51.03         0.95 o                         
  -7  11   3       1241.22       1389.63        14.28 o                         
  -5  11   3        192.79        200.68         3.34 o                         
  -3  11   3        211.92        234.81         3.03 o                         
  -1  11   3         35.26         39.57         0.95 o                         
   1  11   3       5123.07       5348.06        24.28 o                         
   3  11   3       5439.46       5661.73        16.93 o                         
   5  11   3        400.84        369.93         3.18 o                         
   7  11   3       1747.31       1901.95         9.54 o                         
   9  11   3        109.04         96.89         2.41 o                         
  11  11   3        429.23        495.67         3.55 o                         
  13  11   3        184.75        219.62         4.02 o                         
 -12  12   3         63.74         72.80         1.29 o                         
 -10  12   3          0.35          0.53         0.53 o                         
  -8  12   3        190.85        148.94         2.48 o                         
  -6  12   3         29.55         38.54         0.88 o                         
  -4  12   3         38.90         25.78         0.85 o                         
  -2  12   3         85.98         97.80         1.13 o                         
   0  12   3         30.77         44.76         1.63 o                         
   2  12   3         54.06         42.55         0.93 o                         
   4  12   3         91.39         93.99         2.36 o                         
   6  12   3          7.13         11.18         0.71 o                         
   8  12   3          0.25          0.43         0.53 o                         
  10  12   3          2.20          2.55         0.77 o                         
  12  12   3          7.00         10.32         0.67 o                         
  -9  13   3         57.28         38.32         0.84 o                         
  -7  13   3        596.29        600.90        12.90 o                         
  -5  13   3        102.72         94.57         1.03 o                         
  -3  13   3        740.69        806.17        10.40 o                         
  -1  13   3         15.68         13.64         0.95 o                         
   1  13   3        508.74        523.65         2.44 o                         
   3  13   3        827.85        820.16         6.51 o                         
   5  13   3         72.96         74.73         1.24 o                         
   7  13   3        255.38        271.50         8.69 o                         
   9  13   3          6.51         12.44         1.52 o                         
  -4  14   3          4.65          2.76         0.44 o                         
  -2  14   3        264.19        207.46         2.87 o                         
   0  14   3          6.67          6.08         0.79 o                         
   2  14   3         29.94         23.06         0.98 o                         
   4  14   3          1.84          3.05         0.85 o                         
 -22   0   4        909.29        816.69         5.69 o                         
 -20   0   4       2900.63       3085.07        32.15 o                         
 -18   0   4        142.79        124.17         2.95 o                         
 -16   0   4        563.49        540.24         5.69 o                         
 -14   0   4       2805.61       2764.90        49.97 o                         
 -12   0   4      15727.20      15341.36        58.20 o                         
 -10   0   4       7067.56       6976.58        48.25 o                         
  -8   0   4       3037.78       3841.18        32.02 o                         
  -6   0   4      11123.66       9418.26        45.29 o                         
  -4   0   4       3818.69       6394.15        31.36 o                         
  -2   0   4       5534.77       5554.50        28.11 o                         
   0   0   4      46592.59      56056.66       193.72 o                         
   2   0   4      33167.79      33651.93       279.11 o                         
   4   0   4        205.93        313.33        16.31 o                         
   6   0   4          5.40         25.17         1.57 o                         
   8   0   4       9968.49      10036.16       141.03 o                         
  10   0   4       2108.60       2600.82        34.28 o                         
  12   0   4      14949.86      16042.92        99.06 o                         
  14   0   4         44.44         41.79         4.70 o                         
  16   0   4       2159.55       2355.83        14.03 o                         
  18   0   4        515.95        521.63         4.15 o                         
  20   0   4        289.08        298.15         4.44 o                         
  22   0   4        310.12        316.80         5.00 o                         
 -23   1   4          0.35          0.14         0.58 o                         
 -21   1   4         20.64         15.71         0.82 o                         
 -19   1   4          1.23          2.47         0.80 o                         
 -17   1   4        129.03        112.74         1.37 o                         
 -15   1   4        174.32        159.87         1.65 o                         
 -13   1   4         19.10         15.80         1.40 o                         
 -11   1   4        141.94        115.92         2.24 o                         
  -9   1   4         33.79         37.14         1.65 o                         
  -7   1   4         11.45         15.22         1.01 o                         
  -5   1   4         23.80         61.60         1.58 o                         
  -3   1   4        438.64        356.32         4.32 o                         
  -1   1   4      28798.39      30843.78       122.03 o                         
   1   1   4         36.50         47.25         2.98 o                         
   3   1   4        412.71        268.97         2.40 o                         
   5   1   4        235.02         93.11         1.27 o                         
   7   1   4          7.03          1.66         0.69 o                         
   9   1   4        101.89         90.74         2.03 o                         
  11   1   4        192.37        202.50         2.74 o                         
  13   1   4          2.59         -0.11         1.96 o                         
  15   1   4        308.39        317.76         2.47 o                         
  17   1   4          1.82          1.98         0.77 o                         
  19   1   4          0.06          0.02         0.86 o                         
  21   1   4         14.28         15.51         0.90 o                         
 -22   2   4        146.62        160.30         1.68 o                         
 -20   2   4       1156.12       1114.69         9.62 o                         
 -18   2   4         13.07         15.12         0.91 o                         
 -16   2   4       2881.15       2846.46         9.56 o                         
 -14   2   4       1676.42       1567.01        11.67 o                         
 -12   2   4       4129.40       3718.32        24.60 o                         
 -10   2   4        683.69        791.73         6.09 o                         
  -8   2   4       4602.31       4925.39        21.98 o                         
  -6   2   4      25294.60      23960.99        69.08 o                         
  -4   2   4       2670.02       1483.07         9.82 o                         
  -2   2   4      30799.77      31958.27       211.57 o                         
   2   2   4      30056.75      29930.74       147.90 o                         
   4   2   4      24801.54      25419.42       163.43 o                         
   6   2   4       7995.75       8099.43        60.42 o                         
   8   2   4       6479.16       6906.00        30.84 o                         
  10   2   4       1209.00       1500.18        12.92 o                         
  12   2   4       7836.48       7710.87        87.21 o                         
  14   2   4          6.39          5.26         0.73 o                         
  16   2   4       3904.04       3966.14        11.94 o                         
  18   2   4       1077.36       1123.26         7.53 o                         
  20   2   4          1.16          0.15         0.72 o                         
  22   2   4        236.92        200.23         3.66 o                         
 -23   3   4         44.73         30.26         1.52 o                         
 -21   3   4         47.11         76.11         1.54 o                         
 -19   3   4         35.28         41.93         1.20 o                         
 -17   3   4          9.15         14.69         0.86 o                         
 -15   3   4        585.06        572.11         6.84 o                         
 -13   3   4        278.18        304.30         2.42 o                         
 -11   3   4         62.08         70.35         0.93 o                         
  -9   3   4       1011.85        868.23         7.50 o                         
  -7   3   4        692.76        686.69         5.25 o                         
  -5   3   4          5.14         22.58         1.21 o                         
  -3   3   4       2929.26       3761.92        40.23 o                         
  -1   3   4       9380.87      10064.35        60.43 o                         
   1   3   4        589.44        374.07         3.52 o                         
   3   3   4         39.21         33.09         0.98 o                         
   5   3   4        192.43        131.49         3.62 o                         
   7   3   4        108.19        143.65         2.28 o                         
   9   3   4        103.08        170.31         3.97 o                         
  11   3   4       1504.65       1612.20        24.14 o                         
  13   3   4        767.06        830.68         5.23 o                         
  15   3   4         48.06         58.95         1.13 o                         
  17   3   4         70.88         72.02         1.32 o                         
  19   3   4          0.04          0.61         0.85 o                         
  21   3   4          0.23          0.61         0.94 o                         
 -22   4   4        245.59        238.47         2.46 o                         
 -20   4   4       1625.04       1719.93        10.32 o                         
 -18   4   4        153.21        155.30         2.14 o                         
 -16   4   4       5658.01       5584.67        34.55 o                         
 -14   4   4        331.97        366.17         2.19 o                         
 -12   4   4       9096.91       8959.27        37.64 o                         
 -10   4   4       1382.41       1324.39         8.19 o                         
  -8   4   4        372.38        348.89         3.03 o                         
  -6   4   4       2289.33       1498.35         8.05 o                         
  -4   4   4       2776.60       3135.08        36.19 o                         
  -2   4   4       6409.57       5876.06        43.09 o                         
   0   4   4        264.48        285.72        12.07 o                         
   2   4   4      34571.04      37644.22       149.17 o                         
   4   4   4       7959.60       8035.98        81.47 o                         
   6   4   4        308.03        354.08         4.05 o                         
   8   4   4       4044.90       3891.48        26.47 o                         
  10   4   4         18.50         14.30         1.22 o                         
  12   4   4       1678.65       1740.11         6.68 o                         
  14   4   4        519.30        515.08         4.12 o                         
  16   4   4       2402.46       2471.44        14.32 o                         
  18   4   4       1121.90       1153.63         8.04 o                         
  20   4   4        104.95        121.80         2.50 o                         
 -21   5   4          0.26          2.86         0.84 o                         
 -19   5   4         23.56         10.05         1.30 o                         
 -17   5   4         60.63         71.47         1.11 o                         
 -15   5   4         24.70         19.05         0.81 o                         
 -13   5   4          8.15          8.01         0.67 o                         
 -11   5   4         83.70        104.82         1.87 o                         
  -9   5   4         74.26         92.92         2.03 o                         
  -7   5   4         16.45         44.69         0.93 o                         
  -5   5   4         62.73         78.03         2.15 o                         
  -3   5   4       2260.78       2574.22        11.10 o                         
  -1   5   4        921.20        878.30        11.87 o                         
   1   5   4       1268.41       1336.65        18.60 o                         
   3   5   4         80.44         75.11         1.85 o                         
   5   5   4         15.50          9.49         0.88 o                         
   7   5   4         41.48         10.70         0.98 o                         
   9   5   4          7.85          4.69         0.95 o                         
  11   5   4        519.56        444.42         2.73 o                         
  13   5   4        133.98        134.85         2.07 o                         
  15   5   4         33.30         24.91         0.99 o                         
  17   5   4         46.49         39.17         1.56 o                         
  19   5   4         14.28         17.16         1.16 o                         
  21   5   4          0.93          1.34         0.85 o                         
 -20   6   4       1015.25       1119.01         8.11 o                         
 -18   6   4         33.21         35.79         1.03 o                         
 -16   6   4        785.42        783.24         6.07 o                         
 -14   6   4        173.75        147.72         2.37 o                         
 -12   6   4       6442.12       6507.61        36.25 o                         
 -10   6   4       1656.88       1671.23        12.52 o                         
  -8   6   4       3220.75       3306.89        20.20 o                         
  -6   6   4      10069.86       9498.38        47.69 o                         
  -4   6   4       1606.69       1765.75        13.64 o                         
  -2   6   4       4688.27       4148.50        28.80 o                         
   0   6   4       1948.11       2007.72        21.77 o                         
   2   6   4       9319.23       9255.65        56.62 o                         
   4   6   4       5504.67       5751.65        70.48 o                         
   6   6   4       2667.34       3090.07        13.02 o                         
   8   6   4       2603.26       2619.92        22.04 o                         
  10   6   4          9.72          8.55         0.62 o                         
  12   6   4       3338.60       3369.31        18.53 o                         
  14   6   4         23.58         28.37         2.21 o                         
  16   6   4       1352.56       1354.73        13.18 o                         
  18   6   4        644.16        642.42         6.01 o                         
  20   6   4         18.02          7.80         1.16 o                         
 -19   7   4         83.24         79.06         1.16 o                         
 -17   7   4         16.33         28.04         1.03 o                         
 -15   7   4        203.52        227.13         2.12 o                         
 -13   7   4         67.49         58.44         1.53 o                         
 -11   7   4        178.55        220.21         1.75 o                         
  -9   7   4        435.17        483.99         5.66 o                         
  -7   7   4         38.70         27.75         1.02 o                         
  -5   7   4         55.41         63.50         1.80 o                         
  -3   7   4       1280.46       1258.26         6.79 o                         
  -1   7   4        242.20        211.52         2.22 o                         
   1   7   4        530.32        525.03         5.21 o                         
   3   7   4          0.36          2.11         0.81 o                         
   5   7   4         14.76         12.82         0.91 o                         
   7   7   4         21.51         13.66         0.77 o                         
   9   7   4        244.77        241.93         2.90 o                         
  11   7   4         25.19         21.40         0.88 o                         
  13   7   4         81.24         66.25         1.52 o                         
  15   7   4         44.95         59.57         1.30 o                         
  17   7   4         89.21         78.65         1.56 o                         
  19   7   4          0.33          0.24         0.78 o                         
 -18   8   4         38.25         44.38         1.05 o                         
 -16   8   4        590.22        658.15         6.84 o                         
 -14   8   4       1035.45        991.71        10.94 o                         
 -12   8   4       1880.85       2017.43         9.90 o                         
 -10   8   4        804.95        754.61         4.04 o                         
  -8   8   4       2374.18       2274.23         8.37 o                         
  -6   8   4       7166.99       7307.79        38.01 o                         
  -4   8   4        786.95        976.54        14.98 o                         
  -2   8   4       7529.77       7670.79        30.69 o                         
   0   8   4        307.59        349.58         6.75 o                         
   2   8   4       1738.18       1693.22        10.05 o                         
   4   8   4        686.13        628.73         6.56 o                         
   6   8   4        428.30        568.43         3.89 o                         
   8   8   4       1053.85       1167.21         8.47 o                         
  10   8   4          0.32          3.48         0.74 o                         
  12   8   4       4417.38       4302.82        19.09 o                         
  14   8   4        146.57        114.59         1.49 o                         
  16   8   4        916.22       1053.69        26.59 o                         
  18   8   4        111.68         91.94         2.32 o                         
 -17   9   4         16.71         28.03         1.22 o                         
 -15   9   4        105.80        103.74         1.36 o                         
 -13   9   4          4.72          4.14         0.71 o                         
 -11   9   4          5.50          7.29         0.65 o                         
  -9   9   4          2.89          5.04         0.66 o                         
  -7   9   4        196.26        286.11         2.82 o                         
  -5   9   4         52.33         44.19         0.97 o                         
  -3   9   4        327.50        387.77         2.34 o                         
  -1   9   4        538.25        574.60         3.07 o                         
   1   9   4         61.49         60.92         1.05 o                         
   3   9   4        379.14        336.15         2.27 o                         
   5   9   4         13.71          8.90         0.69 o                         
   7   9   4        361.42        264.15         2.61 o                         
   9   9   4        198.80        232.17         2.12 o                         
  11   9   4          6.12          7.49         0.78 o                         
  13   9   4         46.61         45.38         0.96 o                         
  15   9   4          1.93          1.91         0.78 o                         
  17   9   4         16.69         18.66         1.10 o                         
 -16  10   4        377.24        325.16         3.45 o                         
 -14  10   4         22.86         31.04         1.42 o                         
 -12  10   4       2520.73       2566.47        30.63 o                         
 -10  10   4        580.06        603.63         2.81 o                         
  -8  10   4        168.22        153.56         1.49 o                         
  -6  10   4        896.62        967.28         7.06 o                         
  -4  10   4         14.75         20.72         0.83 o                         
  -2  10   4        639.55        609.53         4.35 o                         
   0  10   4        191.04        174.33         4.49 o                         
   2  10   4       6216.62       6189.11        23.41 o                         
   4  10   4       2376.39       2327.70        14.63 o                         
   6  10   4        253.32        274.82         2.00 o                         
   8  10   4       1308.57       1262.16         6.59 o                         
  10  10   4         75.25         84.33         1.51 o                         
  12  10   4        752.66        694.75         3.86 o                         
  14  10   4        130.44        167.43         2.07 o                         
 -15  11   4         21.59         17.62         2.13 o                         
 -13  11   4          4.48          5.69         0.61 o                         
 -11  11   4         66.83         67.69         1.29 o                         
  -9  11   4          1.87         -0.07         0.65 o                         
  -7  11   4         58.83         76.64         1.57 o                         
  -5  11   4         99.67        118.47         1.61 o                         
  -3  11   4          8.77         10.37         0.75 o                         
  -1  11   4        108.96        125.17         1.33 o                         
   1  11   4         36.96         51.71         1.41 o                         
   3  11   4         53.87         54.53         0.94 o                         
   5  11   4          4.05          4.02         0.69 o                         
   7  11   4         23.58         19.05         0.82 o                         
   9  11   4          0.08          0.62         0.60 o                         
  11  11   4         38.17         67.29         1.05 o                         
  13  11   4         12.91         18.41         1.46 o                         
 -12  12   4        582.56        554.55        25.79 o                         
 -10  12   4          1.79          2.03         0.68 o                         
  -8  12   4         48.52         47.71         0.88 o                         
  -6  12   4        646.87        674.67         5.55 o                         
  -4  12   4          0.51          2.40         0.65 o                         
  -2  12   4       1036.38       1073.97         4.88 o                         
   0  12   4         58.70         61.41         1.43 o                         
   2  12   4       2097.69       2125.58        11.12 o                         
   4  12   4       1263.71       1248.02         9.62 o                         
   6  12   4        532.61        613.24         3.80 o                         
   8  12   4        320.35        287.97         3.21 o                         
  10  12   4         39.30         35.54         1.06 o                         
  -9  13   4         65.95         51.26         2.50 o                         
  -7  13   4          0.68          0.59         0.53 o                         
  -5  13   4         39.47         30.49         0.71 o                         
  -3  13   4        128.53        117.96         1.32 o                         
  -1  13   4          6.12          2.74         0.51 o                         
   1  13   4         86.78         81.55         1.49 o                         
   3  13   4          6.85         10.41         0.57 o                         
   5  13   4         27.47         25.48         1.43 o                         
   7  13   4         11.98         12.82         0.66 o                         
  -2  14   4        221.82        193.52         2.68 o                         
   0  14   4         10.24          8.38         2.01 o                         
   2  14   4        433.19        318.27         3.66 o                         
 -23   1   5          7.41          8.34         0.53 o                         
 -21   1   5       1292.68       1438.82         9.14 o                         
 -19   1   5        986.80        907.63         8.85 o                         
 -17   1   5         25.57         41.68         1.58 o                         
 -15   1   5        858.80        912.71         3.57 o                         
 -13   1   5        739.36        770.26         9.91 o                         
 -11   1   5      18302.39      18827.30        96.83 o                         
  -9   1   5       1400.82       1299.94        13.88 o                         
  -7   1   5       6824.81       7999.69        57.32 o                         
  -5   1   5      12248.03      15105.73        55.22 o                         
  -3   1   5       2925.38       1605.05        13.65 o                         
  -1   1   5        892.58        771.12         4.67 o                         
   1   1   5      20837.78      16919.90        69.55 o                         
   3   1   5      17817.46      16941.69        50.61 o                         
   5   1   5       3472.10       3799.49        56.12 o                         
   7   1   5       2514.44       2250.46        25.87 o                         
   9   1   5       2204.96       2212.49        23.26 o                         
  11   1   5        869.83        909.82        18.59 o                         
  13   1   5       6742.97       6491.41        40.77 o                         
  15   1   5        198.91        191.27         1.84 o                         
  17   1   5       2148.38       2263.98         7.35 o                         
  19   1   5        297.74        365.75         3.25 o                         
  21   1   5        142.34        114.63         1.92 o                         
 -22   2   5         44.48         50.50         0.94 o                         
 -20   2   5        117.89        118.79         2.10 o                         
 -18   2   5        158.45        170.94         2.77 o                         
 -16   2   5        111.91         85.54         1.21 o                         
 -14   2   5        369.27        375.11         2.54 o                         
 -12   2   5        122.59        123.69         1.28 o                         
 -10   2   5          0.30          1.33         0.61 o                         
  -8   2   5        318.11        376.42         3.74 o                         
  -6   2   5          8.53          8.20         0.91 o                         
  -4   2   5       3379.59       3699.08        20.45 o                         
  -2   2   5        253.12        433.41         5.12 o                         
   0   2   5       6822.19       6002.92        42.05 o                         
   2   2   5      10229.48      10023.11        34.86 o                         
   4   2   5        467.37        369.15         2.94 o                         
   6   2   5        282.67        335.24         3.48 o                         
   8   2   5        905.93        987.25         7.86 o                         
  10   2   5         71.73         94.58         5.59 o                         
  12   2   5        343.55        298.36         3.68 o                         
  14   2   5        223.11        258.31         2.08 o                         
  16   2   5        160.16        135.69         1.76 o                         
  18   2   5          4.14          1.97         0.77 o                         
  20   2   5          8.33          5.76         0.97 o                         
  22   2   5         43.30         44.14         1.59 o                         
 -23   3   5        189.81        172.12         2.07 o                         
 -21   3   5        806.88        807.72         6.56 o                         
 -19   3   5       1045.37       1009.71         7.65 o                         
 -17   3   5        648.93        644.24         3.81 o                         
 -15   3   5       4952.04       5003.98        17.89 o                         
 -13   3   5         39.75         44.74         1.09 o                         
 -11   3   5       5697.62       5420.86        29.96 o                         
  -9   3   5         11.88         22.31         1.11 o                         
  -7   3   5      12580.20      12806.61        67.89 o                         
  -5   3   5       1338.43       1355.56        22.47 o                         
  -3   3   5         94.33         25.77         1.39 o                         
  -1   3   5      14983.74      15166.98        49.91 o                         
   1   3   5       4018.06       4262.31        38.02 o                         
   3   3   5      47167.62      47837.79       306.62 o                         
   5   3   5       5735.98       6338.67        51.62 o                         
   7   3   5       5541.49       5595.79        66.66 o                         
   9   3   5        722.31        557.87        18.44 o                         
  11   3   5        137.64         74.99         1.77 o                         
  13   3   5        739.15        671.96         4.83 o                         
  15   3   5         77.82         74.76         1.25 o                         
  17   3   5       4222.22       4295.07        15.38 o                         
  19   3   5         94.17        107.81         1.62 o                         
  21   3   5        186.78        162.37        11.71 o                         
 -22   4   5          1.79          2.65         0.56 o                         
 -20   4   5         50.02         60.92         1.56 o                         
 -18   4   5         14.99         24.82         0.87 o                         
 -16   4   5         21.84         28.04         0.95 o                         
 -14   4   5        374.03        358.05         4.88 o                         
 -12   4   5        172.05        183.40         1.57 o                         
 -10   4   5        116.78        108.85         3.68 o                         
  -8   4   5        315.55        301.44         4.29 o                         
  -6   4   5       1728.42       2078.08        19.44 o                         
  -4   4   5        736.83        783.25         5.36 o                         
  -2   4   5        327.27        494.71         6.94 o                         
   0   4   5        560.92        649.18         7.31 o                         
   2   4   5        148.90         45.37         1.53 o                         
   4   4   5        477.56        374.92         7.32 o                         
   6   4   5        568.05        587.01         5.59 o                         
   8   4   5        108.23         89.94         2.40 o                         
  10   4   5        197.29        214.30         2.73 o                         
  12   4   5        566.81        525.35         5.42 o                         
  14   4   5        339.90        393.30         2.19 o                         
  16   4   5          0.85          2.94         0.79 o                         
  18   4   5         11.96         14.55         1.08 o                         
  20   4   5          2.54          2.21         0.97 o                         
 -21   5   5        925.70        886.65         6.79 o                         
 -19   5   5        742.39        695.07         4.82 o                         
 -17   5   5        655.86        694.10         5.00 o                         
 -15   5   5       1757.05       1829.99         9.18 o                         
 -13   5   5        937.68        931.55         9.41 o                         
 -11   5   5       9961.49      10132.45        49.15 o                         
  -9   5   5         92.87         81.90         2.47 o                         
  -7   5   5       1895.88       1671.79         8.48 o                         
  -5   5   5       4415.31       4661.01        23.13 o                         
  -3   5   5       2657.63       2694.26        18.78 o                         
  -1   5   5      10668.30       9666.39        41.39 o                         
   1   5   5        427.16        456.52         8.48 o                         
   3   5   5      14475.67      12828.14       102.89 o                         
   5   5   5        219.94        287.71         9.26 o                         
   7   5   5       5483.53       4914.89        47.90 o                         
   9   5   5       1775.28       1892.46        16.49 o                         
  11   5   5         35.83         32.16         1.37 o                         
  13   5   5       4542.58       4442.77        14.61 o                         
  15   5   5         51.88         50.06         1.30 o                         
  17   5   5       2150.82       2262.63        15.29 o                         
  19   5   5        446.19        458.22         4.73 o                         
 -20   6   5         42.19         52.29         1.21 o                         
 -18   6   5         26.28         22.49         0.91 o                         
 -16   6   5         63.93         77.86         1.33 o                         
 -14   6   5         38.73         49.97         1.18 o                         
 -12   6   5          3.43          6.26         0.73 o                         
 -10   6   5         10.71         17.55         0.71 o                         
  -8   6   5          5.34          7.40         0.78 o                         
  -6   6   5        130.21        114.37         1.27 o                         
  -4   6   5         98.65        133.76         2.08 o                         
  -2   6   5       1103.19       1291.46         6.54 o                         
   0   6   5        354.07        503.92         4.78 o                         
   2   6   5        302.15        248.09         3.59 o                         
   4   6   5        369.83        309.11         3.57 o                         
   6   6   5         16.24         37.34         1.42 o                         
   8   6   5          4.69         11.60         1.18 o                         
  10   6   5        231.87        218.15         1.67 o                         
  12   6   5         93.18        132.38         1.51 o                         
  14   6   5        200.38        197.55         3.23 o                         
  16   6   5         79.68         94.98         2.02 o                         
  18   6   5          1.96          1.70         0.91 o                         
  20   6   5         10.68          7.07         0.85 o                         
 -19   7   5        336.32        411.64         5.61 o                         
 -17   7   5         33.72         32.88         1.44 o                         
 -15   7   5        283.89        291.15         3.13 o                         
 -13   7   5        128.70        123.50         1.69 o                         
 -11   7   5       5661.68       5762.37        36.28 o                         
  -9   7   5       1530.81       1838.71        20.90 o                         
  -7   7   5       9361.12       9664.67        39.07 o                         
  -5   7   5       6498.10       6639.21        32.14 o                         
  -3   7   5        212.53        193.63         3.07 o                         
  -1   7   5       2938.96       2575.35        14.88 o                         
   1   7   5        171.90        195.45         3.13 o                         
   3   7   5      14038.76      14454.25        69.23 o                         
   5   7   5       2717.83       3000.61        24.38 o                         
   7   7   5       1548.68       1369.77         8.33 o                         
   9   7   5       1360.51       1481.70        14.37 o                         
  11   7   5        259.02        284.67         2.39 o                         
  13   7   5       2190.48       2291.63        13.87 o                         
  15   7   5          1.73          7.94         0.95 o                         
  17   7   5       1460.56       1438.53         7.98 o                         
  19   7   5          0.18          3.17         0.60 o                         
 -18   8   5         34.85         27.19         1.24 o                         
 -16   8   5         68.69         70.73         1.42 o                         
 -14   8   5         56.56         54.72         1.15 o                         
 -12   8   5         24.16         31.07         1.01 o                         
 -10   8   5         52.74         63.86         1.29 o                         
  -8   8   5         25.69         28.09         1.41 o                         
  -6   8   5         11.15          2.49         0.62 o                         
  -4   8   5        288.85        309.56         2.26 o                         
  -2   8   5       1043.96       1077.29         9.56 o                         
   0   8   5       1398.88       1367.98         6.17 o                         
   2   8   5          5.06          5.35         0.71 o                         
   4   8   5         30.23         16.72         0.72 o                         
   6   8   5         93.44         92.81         1.31 o                         
   8   8   5         42.95         35.58         1.01 o                         
  10   8   5        157.45        187.04         5.71 o                         
  12   8   5         77.82         83.07         1.65 o                         
  14   8   5         78.00         74.70         1.35 o                         
  16   8   5          9.08          5.23         0.64 o                         
  18   8   5         11.56          8.54         0.98 o                         
 -17   9   5         68.55         46.55         1.09 o                         
 -15   9   5        305.54        326.04         3.22 o                         
 -13   9   5         15.19         13.97         1.19 o                         
 -11   9   5       4064.00       3868.89        27.63 o                         
  -9   9   5         42.52         78.49         1.22 o                         
  -7   9   5        298.48        317.49         2.30 o                         
  -5   9   5        968.31       1020.76         8.87 o                         
  -3   9   5        405.32        357.64         3.64 o                         
  -1   9   5        676.57        676.39         3.48 o                         
   1   9   5        808.14        853.38         3.22 o                         
   3   9   5       3161.17       3351.97        13.86 o                         
   5   9   5        230.05        220.87         3.01 o                         
   7   9   5        755.80        671.87         3.70 o                         
   9   9   5       1149.31       1054.30         6.59 o                         
  11   9   5        384.51        397.84         2.94 o                         
  13   9   5       1120.54       1070.18        11.77 o                         
  15   9   5        154.91        204.27         2.31 o                         
 -16  10   5         11.38         15.44         0.72 o                         
 -14  10   5         35.01         26.29         0.91 o                         
 -12  10   5         36.04         49.88         1.02 o                         
 -10  10   5         52.43         74.51         1.06 o                         
  -8  10   5          9.63         13.87         1.00 o                         
  -6  10   5         30.91         20.99         0.88 o                         
  -4  10   5         48.33         39.02         1.20 o                         
  -2  10   5        508.46        526.26         2.66 o                         
   0  10   5        412.96        403.21         4.81 o                         
   2  10   5          3.17          4.30         0.69 o                         
   4  10   5         10.92          6.57         0.72 o                         
   6  10   5         13.56         13.83         1.01 o                         
   8  10   5        132.78        160.35         2.48 o                         
  10  10   5         30.00         42.65         1.21 o                         
  12  10   5         16.09         10.22         0.65 o                         
  14  10   5         71.77         96.36         1.47 o                         
 -13  11   5         99.35        120.51         1.95 o                         
 -11  11   5        858.25        878.97        14.69 o                         
  -9  11   5         54.12         81.85         1.06 o                         
  -7  11   5        989.30        936.83         6.19 o                         
  -5  11   5        781.76        776.55         3.78 o                         
  -3  11   5        126.46        153.11         1.83 o                         
  -1  11   5       1530.73       1653.38         6.00 o                         
   1  11   5         17.95         19.94         1.69 o                         
   3  11   5       3314.03       3385.56        17.10 o                         
   5  11   5        767.13        726.25         4.74 o                         
   7  11   5        408.11        404.97         2.39 o                         
   9  11   5          4.28          4.25         0.62 o                         
  11  11   5         57.58         78.39         1.07 o                         
  13  11   5        397.83        420.07        15.06 o                         
 -12  12   5          3.71          6.27         0.67 o                         
 -10  12   5         10.07         10.88         0.91 o                         
  -8  12   5          0.36          1.61         0.56 o                         
  -6  12   5         10.92         17.55         0.76 o                         
  -4  12   5        132.74        111.73         2.98 o                         
  -2  12   5         28.32         21.21         0.82 o                         
   0  12   5         59.44         62.75         1.06 o                         
   2  12   5         31.43         36.91         0.80 o                         
   4  12   5        149.77        129.74         1.27 o                         
   6  12   5          1.83          2.43         0.58 o                         
   8  12   5          9.27         15.66         0.71 o                         
  10  12   5         89.71         88.70         1.35 o                         
  -9  13   5          8.41          9.51         0.85 o                         
  -7  13   5        149.59        114.97         1.77 o                         
  -5  13   5         85.73         88.54         2.16 o                         
  -3  13   5         21.52         13.96         0.60 o                         
  -1  13   5        470.70        470.85         3.64 o                         
   1  13   5          0.81          1.13         0.53 o                         
   3  13   5        791.44        774.64        14.63 o                         
   5  13   5         10.43          1.78         0.69 o                         
   7  13   5        136.94        111.89         3.72 o                         
 -22   0   6         87.95         80.81         1.62 o                         
 -20   0   6       1596.24       1695.63        13.85 o                         
 -18   0   6        182.52        191.92         4.92 o                         
 -16   0   6       1137.61       1189.58         7.10 o                         
 -14   0   6       1527.64       1616.45        26.70 o                         
 -12   0   6         12.31         53.23         2.01 o                         
 -10   0   6      15725.98      14268.57        76.62 o                         
  -8   0   6         34.39         26.25         2.52 o                         
  -6   0   6      15527.09      14472.65        60.16 o                         
  -4   0   6       6176.95       5859.46        40.91 o                         
  -2   0   6       3633.96       6230.69        81.12 o                         
   0   0   6       5490.64       4356.88        37.40 o                         
   2   0   6       2691.77       4139.49        39.23 o                         
   4   0   6      14629.08      15796.70       105.37 o                         
   6   0   6       1768.82       1488.80        39.91 o                         
   8   0   6      13447.76      13772.51        81.26 o                         
  10   0   6       1758.94       1569.52        59.12 o                         
  12   0   6       2234.40       2414.93        45.83 o                         
  14   0   6       2298.80       2148.67        11.83 o                         
  16   0   6        186.59        194.59         2.60 o                         
  18   0   6       3750.57       3816.40        45.95 o                         
  20   0   6         32.00         40.62         1.81 o                         
 -23   1   6         14.45         26.08         0.74 o                         
 -21   1   6         21.06         24.91         0.90 o                         
 -19   1   6         53.29         61.68         1.33 o                         
 -17   1   6         61.14         77.76         2.14 o                         
 -15   1   6        196.95        208.10         1.65 o                         
 -13   1   6        155.78        180.44         1.94 o                         
 -11   1   6          7.50          3.89         0.58 o                         
  -9   1   6         49.73         57.45         1.07 o                         
  -7   1   6         23.12         34.11         1.47 o                         
  -5   1   6         18.70         43.87         1.88 o                         
  -3   1   6       2717.71       2986.15        24.29 o                         
  -1   1   6       4466.97       4495.93        16.42 o                         
   1   1   6       1373.45       1284.49         7.78 o                         
   3   1   6        579.18        668.60         5.28 o                         
   5   1   6         86.97         50.99         1.25 o                         
   7   1   6         68.71        109.11         4.98 o                         
   9   1   6        510.15        456.37        10.50 o                         
  11   1   6         15.68          9.03         1.40 o                         
  13   1   6        364.65        416.16         2.39 o                         
  15   1   6          2.44          0.27         0.77 o                         
  17   1   6          0.09          0.66         0.83 o                         
  19   1   6         14.19          6.17         1.03 o                         
  21   1   6          2.50          3.43         0.77 o                         
 -22   2   6        226.22        268.72         2.46 o                         
 -20   2   6       2874.73       2996.57        30.88 o                         
 -18   2   6        366.51        372.16         3.46 o                         
 -16   2   6        501.69        433.60         2.89 o                         
 -14   2   6        950.93        902.57         4.75 o                         
 -12   2   6         35.01         35.30         1.78 o                         
 -10   2   6      21785.83      22357.04        93.05 o                         
  -8   2   6       2321.69       2625.12        15.32 o                         
  -6   2   6      26616.56      26093.22       108.04 o                         
  -4   2   6       8306.02       7709.54        50.73 o                         
  -2   2   6       2770.34       3807.37        24.50 o                         
   0   2   6       1463.02        954.82         8.07 o                         
   2   2   6        130.21        125.24         5.53 o                         
   4   2   6      55899.15      56740.89       378.74 o                         
   6   2   6          2.05         11.75         1.53 o                         
   8   2   6       3086.53       2445.35        35.18 o                         
  10   2   6        771.04        899.21        12.48 o                         
  12   2   6        336.02        313.69         2.27 o                         
  14   2   6       1539.48       1543.10        12.55 o                         
  16   2   6         87.64        101.19         1.38 o                         
  18   2   6       2072.87       2142.69         8.01 o                         
  20   2   6          2.72          3.61         1.03 o                         
 -23   3   6          2.39          4.15         0.60 o                         
 -21   3   6         32.81         25.40         0.81 o                         
 -19   3   6         13.90         12.22         0.86 o                         
 -17   3   6        124.82        109.88         1.28 o                         
 -15   3   6          0.87          2.36         0.72 o                         
 -13   3   6        422.23        446.68         2.20 o                         
 -11   3   6        407.01        342.99         2.35 o                         
  -9   3   6        136.59        114.28         1.80 o                         
  -7   3   6        681.36        676.06         5.98 o                         
  -5   3   6       3501.27       3827.86        21.17 o                         
  -3   3   6       2990.90       3109.80        19.39 o                         
  -1   3   6         27.23         38.62         1.58 o                         
   1   3   6        768.09        853.39         6.31 o                         
   3   3   6        715.22        587.03         5.68 o                         
   5   3   6         72.57         69.64         1.54 o                         
   7   3   6         72.94         82.61         1.80 o                         
   9   3   6        909.79        866.85         7.71 o                         
  11   3   6        257.98        263.19         3.29 o                         
  13   3   6        387.06        357.07         2.22 o                         
  15   3   6        542.85        549.84         3.66 o                         
  17   3   6         75.82         82.42         1.37 o                         
  19   3   6          9.77          9.44         1.51 o                         
  21   3   6          0.01          0.49         0.73 o                         
 -22   4   6         34.59         29.42         1.08 o                         
 -20   4   6       1573.45       1606.06         9.20 o                         
 -18   4   6        800.92        750.56         7.17 o                         
 -16   4   6       1751.11       1734.99         7.17 o                         
 -14   4   6        956.90        984.98         6.17 o                         
 -12   4   6        774.36        706.62         4.69 o                         
 -10   4   6       4633.21       4410.44        25.68 o                         
  -8   4   6       1150.82       1242.13         6.85 o                         
  -6   4   6       2623.60       2329.51        14.73 o                         
  -4   4   6       1231.46       1088.57        25.14 o                         
  -2   4   6       4371.27       5705.44        59.76 o                         
   0   4   6      12098.82      11860.20        39.32 o                         
   2   4   6       1236.15       1224.30        14.03 o                         
   4   4   6      11676.90      10945.42        53.02 o                         
   6   4   6       2093.56       2131.06        20.27 o                         
   8   4   6       5700.56       5999.69        54.44 o                         
  10   4   6         36.17         49.10         3.29 o                         
  12   4   6         45.44         30.97         1.35 o                         
  14   4   6       2431.40       2547.37        16.36 o                         
  16   4   6          0.41          1.80         0.78 o                         
  18   4   6       2993.85       3144.64        18.34 o                         
  20   4   6        332.96        285.59         4.27 o                         
 -21   5   6          7.39          6.49         0.81 o                         
 -19   5   6         13.20         16.54         0.87 o                         
 -17   5   6        103.17        107.62         3.02 o                         
 -15   5   6          0.25          2.52         0.61 o                         
 -13   5   6          9.09          5.51         0.66 o                         
 -11   5   6        132.95        145.66         1.33 o                         
  -9   5   6        112.94        104.21         1.49 o                         
  -7   5   6          4.51          8.48         0.54 o                         
  -5   5   6        312.87        459.91         2.53 o                         
  -3   5   6       1001.04       1087.54         7.24 o                         
  -1   5   6        187.67        210.92         2.62 o                         
   1   5   6        470.85        532.18         5.41 o                         
   3   5   6         48.92         35.78         1.03 o                         
   5   5   6         81.65         54.78         1.76 o                         
   7   5   6        208.72        218.22         2.55 o                         
   9   5   6         94.49         71.57         1.41 o                         
  11   5   6         10.57         17.17         0.88 o                         
  13   5   6        125.30        128.96         1.44 o                         
  15   5   6        322.03        293.79         2.50 o                         
  17   5   6          0.30          0.93         1.06 o                         
  19   5   6          0.00          0.49         1.34 o                         
 -20   6   6        996.03        987.93        10.04 o                         
 -18   6   6        264.14        249.96         3.20 o                         
 -16   6   6        526.40        545.75         3.34 o                         
 -14   6   6        359.80        381.56         4.76 o                         
 -12   6   6         94.32         63.28         1.50 o                         
 -10   6   6       6594.18       6725.56        30.92 o                         
  -8   6   6        305.89        375.27         4.76 o                         
  -6   6   6       5830.87       5893.86        30.19 o                         
  -4   6   6        495.39        595.52         5.62 o                         
  -2   6   6        935.40        860.63         4.12 o                         
   0   6   6       1973.15       1902.72        11.56 o                         
   2   6   6          6.52         14.47         1.15 o                         
   4   6   6      11196.40      11683.39        58.96 o                         
   6   6   6       1005.71        826.91        12.89 o                         
   8   6   6       1803.46       2187.29        11.50 o                         
  10   6   6        173.11        174.58         4.46 o                         
  12   6   6        428.84        470.10         4.19 o                         
  14   6   6       1126.93       1028.19         6.95 o                         
  16   6   6          5.06          5.53         1.52 o                         
  18   6   6       1431.84       1374.04        12.68 o                         
 -19   7   6         35.37         46.06         1.72 o                         
 -17   7   6        216.91        212.57         4.92 o                         
 -15   7   6         21.92         17.02         0.88 o                         
 -13   7   6         10.45         20.78         0.86 o                         
 -11   7   6        343.12        293.01         2.04 o                         
  -9   7   6        179.33        125.94         2.70 o                         
  -7   7   6        127.15        177.51         2.39 o                         
  -5   7   6        614.59        613.62         4.29 o                         
  -3   7   6        148.51        183.06         2.21 o                         
  -1   7   6        264.19        329.80         4.45 o                         
   1   7   6        915.50        951.76         5.13 o                         
   3   7   6        434.47        427.31         2.81 o                         
   5   7   6          0.60          1.90         0.65 o                         
   7   7   6         26.03         18.02         0.75 o                         
   9   7   6        234.03        174.71         2.49 o                         
  11   7   6         31.12         44.36         1.14 o                         
  13   7   6         62.21         51.51         1.24 o                         
  15   7   6         88.00         80.61         2.35 o                         
  17   7   6          1.67          3.24         0.99 o                         
 -18   8   6         11.75         13.01         0.98 o                         
 -16   8   6         41.71         32.28         0.92 o                         
 -14   8   6        339.75        292.78         2.09 o                         
 -12   8   6         33.95         40.25         1.05 o                         
 -10   8   6       4876.05       4973.41        16.40 o                         
  -8   8   6         32.41         14.73         0.98 o                         
  -6   8   6       6125.98       5962.65        27.06 o                         
  -4   8   6       2008.21       1965.13        10.97 o                         
  -2   8   6        395.47        510.48         3.19 o                         
   0   8   6        217.10        235.30         1.62 o                         
   2   8   6        817.48        732.28         4.50 o                         
   4   8   6       6792.50       6697.38        29.49 o                         
   6   8   6         38.26         77.66         2.90 o                         
   8   8   6       2305.95       2370.20        15.45 o                         
  10   8   6       1373.44       1180.40         8.37 o                         
  12   8   6       1103.81       1066.52         9.15 o                         
  14   8   6        613.52        615.62         5.83 o                         
  16   8   6        140.88        163.28         2.67 o                         
 -17   9   6        121.38        125.50         2.15 o                         
 -15   9   6        273.71        293.48         5.67 o                         
 -13   9   6          4.12          0.77         0.69 o                         
 -11   9   6          0.86          0.70         0.76 o                         
  -9   9   6          2.59          0.75         0.63 o                         
  -7   9   6         45.52         50.50         1.27 o                         
  -5   9   6         15.27         12.22         0.78 o                         
  -3   9   6          1.33          1.75         0.60 o                         
  -1   9   6        951.04        991.34         6.33 o                         
   1   9   6        402.42        443.68         5.16 o                         
   3   9   6          1.20          1.17         0.69 o                         
   5   9   6          1.15          3.94         0.75 o                         
   7   9   6          7.43          6.00         0.82 o                         
   9   9   6         10.03         13.04         0.92 o                         
  11   9   6        167.12        158.09         7.13 o                         
  13   9   6         33.38         27.54         0.91 o                         
  15   9   6         13.02          8.60         0.59 o                         
 -16  10   6        438.99        370.74         5.24 o                         
 -14  10   6        215.98        240.56         2.36 o                         
 -12  10   6          2.44          1.99         0.70 o                         
 -10  10   6       1984.05       2133.43        23.18 o                         
  -8  10   6         12.07         17.97         0.91 o                         
  -6  10   6       1222.06       1372.72         8.90 o                         
  -4  10   6        310.09        369.74         3.96 o                         
  -2  10   6        820.37        880.69         3.99 o                         
   0  10   6       2355.84       2366.29        13.14 o                         
   2  10   6         80.00         78.09         3.01 o                         
   4  10   6       3126.48       3050.92        10.52 o                         
   6  10   6        282.99        281.28         3.39 o                         
   8  10   6        739.06        833.97         4.73 o                         
  10  10   6          5.96          9.36         0.87 o                         
  12  10   6         48.24         34.67         1.09 o                         
  14  10   6        353.27        336.05         3.19 o                         
 -13  11   6          0.97          1.68         0.57 o                         
 -11  11   6         34.35         34.35         0.86 o                         
  -9  11   6         53.35         68.45         0.92 o                         
  -7  11   6          3.43          0.94         0.62 o                         
  -5  11   6          0.24          0.37         0.71 o                         
  -3  11   6         17.67          9.76         0.77 o                         
  -1  11   6        225.49        192.83         1.88 o                         
   1  11   6         11.03          8.48         0.67 o                         
   3  11   6         67.77         78.22         1.03 o                         
   5  11   6         16.92         14.43         0.75 o                         
   7  11   6          5.19          3.94         0.71 o                         
   9  11   6         28.15         16.26         0.70 o                         
  11  11   6         20.69         15.36         0.71 o                         
 -10  12   6        977.58        970.14         7.03 o                         
  -8  12   6        111.02        134.80         1.37 o                         
  -6  12   6       1081.99       1150.08        14.20 o                         
  -4  12   6        392.25        412.91         5.24 o                         
  -2  12   6        577.01        560.76         3.22 o                         
   0  12   6        486.83        516.70         3.58 o                         
   2  12   6        115.50        125.81         1.72 o                         
   4  12   6       2421.39       2482.53        35.71 o                         
   6  12   6         42.96         33.70         1.04 o                         
   8  12   6        189.20        206.54         2.39 o                         
  -7  13   6          2.84          3.28         0.60 o                         
  -5  13   6         49.32         60.36         2.74 o                         
  -3  13   6        106.89        103.66         5.85 o                         
  -1  13   6         45.78         49.63         0.88 o                         
   1  13   6         48.24         48.76         1.41 o                         
   3  13   6         11.36          8.63         0.67 o                         
   5  13   6         16.20         12.45         0.98 o                         
 -23   1   7        634.14        502.18         4.05 o                         
 -21   1   7        213.06        223.05         3.21 o                         
 -19   1   7       2091.10       2115.32        14.89 o                         
 -17   1   7         39.10         69.92         1.56 o                         
 -15   1   7       1799.72       1887.25         9.04 o                         
 -13   1   7        648.94        631.92         4.64 o                         
 -11   1   7        228.64        302.30         3.81 o                         
  -9   1   7      10628.00      10863.72        57.80 o                         
  -7   1   7        608.85        568.41         9.68 o                         
  -5   1   7      24785.52      26830.38       143.51 o                         
  -3   1   7          6.17          3.25         0.84 o                         
  -1   1   7       4065.43       2736.56        13.62 o                         
   1   1   7         30.09         53.50         2.20 o                         
   3   1   7         46.01         47.55         1.23 o                         
   5   1   7      19763.41      18427.01       135.72 o                         
   7   1   7       1612.31       2021.09        12.76 o                         
   9   1   7      12636.48      12335.09       141.42 o                         
  11   1   7       1043.21       1116.00        13.74 o                         
  13   1   7       1374.87       1274.71         7.36 o                         
  15   1   7        254.90        278.97         4.96 o                         
  17   1   7          1.09         -0.14         1.05 o                         
  19   1   7       1668.23       1703.55         8.47 o                         
  21   1   7         14.65          9.59         0.78 o                         
 -22   2   7          0.04          1.21         0.75 o                         
 -20   2   7          8.92          9.73         0.77 o                         
 -18   2   7        193.06        229.76         2.90 o                         
 -16   2   7        377.51        424.68         3.74 o                         
 -14   2   7         10.87          8.73         0.67 o                         
 -12   2   7        292.84        307.41         3.35 o                         
 -10   2   7         13.77          8.78         0.61 o                         
  -8   2   7          5.62          9.48         0.58 o                         
  -6   2   7        308.60        332.99         7.05 o                         
  -4   2   7        752.03       1071.16         8.13 o                         
  -2   2   7       3658.98       4200.07        30.50 o                         
   0   2   7        292.35        322.23         3.68 o                         
   2   2   7        769.52        787.58         5.25 o                         
   4   2   7       2284.27       2354.80         9.60 o                         
   6   2   7        645.98        727.29        10.97 o                         
   8   2   7          8.06          6.27         0.87 o                         
  10   2   7        422.74        457.78         8.02 o                         
  12   2   7         69.63         83.38         1.06 o                         
  14   2   7        351.32        366.01         2.59 o                         
  16   2   7         26.69         18.36         0.90 o                         
  18   2   7         23.84         20.34         0.94 o                         
  20   2   7         15.82         17.57         1.03 o                         
 -21   3   7         48.19         64.34         1.02 o                         
 -19   3   7       4263.36       4307.91        46.18 o                         
 -17   3   7        938.69        879.42         8.13 o                         
 -15   3   7       2621.02       2892.52        12.03 o                         
 -13   3   7        232.19        255.16         4.58 o                         
 -11   3   7          2.41          4.56         0.61 o                         
  -9   3   7      11645.58      11394.68        51.04 o                         
  -7   3   7        380.05        423.60         5.74 o                         
  -5   3   7       8339.77       9248.07        35.53 o                         
  -3   3   7       6017.57       6865.34        96.03 o                         
  -1   3   7      12994.34      11993.61        43.06 o                         
   1   3   7       1723.11       1951.53        14.52 o                         
   3   3   7       1380.15       1472.93        14.76 o                         
   5   3   7      11466.21      11516.74        87.82 o                         
   7   3   7        135.10        119.76         5.05 o                         
   9   3   7        757.08        735.95         4.75 o                         
  11   3   7        477.22        573.87         6.06 o                         
  13   3   7       2049.08       2106.89        14.29 o                         
  15   3   7       1291.65       1180.76         9.49 o                         
  17   3   7          2.46          1.18         0.81 o                         
  19   3   7       1940.80       1998.45        16.86 o                         
 -22   4   7          5.81          3.58         0.51 o                         
 -20   4   7          0.74          1.20         0.66 o                         
 -18   4   7         14.75         25.49         0.82 o                         
 -16   4   7         97.94         98.06         1.76 o                         
 -14   4   7          4.22          5.92         0.62 o                         
 -12   4   7         11.25         13.64         0.58 o                         
 -10   4   7        105.99         91.83         1.51 o                         
  -8   4   7         60.89         58.78         1.46 o                         
  -6   4   7        411.26        478.24         3.16 o                         
  -4   4   7        716.81        825.97         6.51 o                         
  -2   4   7       4247.15       4169.43        30.72 o                         
   0   4   7         62.80         51.69         2.09 o                         
   2   4   7         30.62         75.81         2.78 o                         
   4   4   7       1720.65       1499.54         8.19 o                         
   6   4   7         14.64         15.90         0.82 o                         
   8   4   7        252.07        240.57         2.89 o                         
  10   4   7        136.69        136.85         1.83 o                         
  12   4   7        195.10        194.61         3.39 o                         
  14   4   7          2.41          5.09         0.70 o                         
  16   4   7        173.93        189.57         1.94 o                         
  18   4   7         19.57          8.69         1.12 o                         
  20   4   7          0.02          0.69         0.64 o                         
 -21   5   7        157.95        149.02         2.13 o                         
 -19   5   7       1897.90       1900.34        20.77 o                         
 -17   5   7         72.84         91.11         1.48 o                         
 -15   5   7       2197.76       2121.86        10.22 o                         
 -13   5   7        368.74        329.28         3.13 o                         
 -11   5   7         24.50         24.88         0.70 o                         
  -9   5   7       3466.47       3520.24        15.08 o                         
  -7   5   7         73.13         66.21         2.10 o                         
  -5   5   7      10576.51      10240.98        42.12 o                         
  -3   5   7         17.18          9.98         1.39 o                         
  -1   5   7       5968.56       5753.09        17.60 o                         
   1   5   7        327.46        300.97         8.85 o                         
   3   5   7          0.84          4.67         0.87 o                         
   5   5   7      11456.20      12129.14        74.86 o                         
   7   5   7        830.79        997.79        12.43 o                         
   9   5   7       5410.30       4931.89        20.23 o                         
  11   5   7        112.25         61.50         2.78 o                         
  13   5   7        407.35        444.41         2.74 o                         
  15   5   7        389.54        370.07         3.02 o                         
  17   5   7        226.11        193.03         2.61 o                         
  19   5   7       1575.83       1431.80         9.00 o                         
 -20   6   7          9.76          5.60         0.82 o                         
 -18   6   7         26.28         12.64         0.79 o                         
 -16   6   7          7.00          2.70         0.84 o                         
 -14   6   7        395.21        383.15         2.45 o                         
 -12   6   7          6.09          5.62         0.82 o                         
 -10   6   7         16.71         18.47         0.74 o                         
  -8   6   7        120.74        165.85         1.91 o                         
  -6   6   7         80.90         74.81         1.68 o                         
  -4   6   7       1549.24       1517.68         7.83 o                         
  -2   6   7          4.04          2.13         0.55 o                         
   0   6   7        124.82        135.48         1.32 o                         
   2   6   7         30.42         11.77         0.84 o                         
   4   6   7         42.85         44.06         1.23 o                         
   6   6   7         30.25         11.97         0.70 o                         
   8   6   7          3.95          1.16         0.67 o                         
  10   6   7         15.84         28.96         0.88 o                         
  12   6   7        478.33        500.34         5.78 o                         
  14   6   7         36.54         18.70         0.88 o                         
  16   6   7          8.53         20.80         1.33 o                         
  18   6   7         14.11          9.75         0.99 o                         
 -19   7   7       1584.47       1561.45         7.93 o                         
 -17   7   7         78.73         96.93         1.77 o                         
 -15   7   7        878.24        896.38         8.75 o                         
 -13   7   7        104.31        140.02         2.19 o                         
 -11   7   7        858.51        691.91         4.32 o                         
  -9   7   7      10943.62      10550.45        32.25 o                         
  -7   7   7        282.21        338.76         3.07 o                         
  -5   7   7       5858.79       5858.22        32.51 o                         
  -3   7   7        498.80        498.28         7.00 o                         
  -1   7   7       1020.51        992.33         7.78 o                         
   1   7   7         78.12         90.77         1.61 o                         
   3   7   7         14.81         22.70         0.78 o                         
   5   7   7       5723.89       6114.34        27.70 o                         
   7   7   7         97.64         73.14         3.01 o                         
   9   7   7       2566.29       2554.72        13.26 o                         
  11   7   7        306.85        316.93         4.60 o                         
  13   7   7       1074.15       1028.45        15.46 o                         
  15   7   7         82.03         69.40         1.67 o                         
  17   7   7        309.07        330.00         7.19 o                         
 -18   8   7          8.52          8.89         0.71 o                         
 -16   8   7        187.82        172.97         4.94 o                         
 -14   8   7         94.19         76.27         1.20 o                         
 -12   8   7         56.53         60.63         1.10 o                         
 -10   8   7          9.37         13.10         0.96 o                         
  -8   8   7          0.81          5.78         0.74 o                         
  -6   8   7          4.82          5.50         0.59 o                         
  -4   8   7        389.64        379.88         2.27 o                         
  -2   8   7        141.87        127.34         1.63 o                         
   0   8   7        500.71        455.27         2.89 o                         
   2   8   7        250.26        226.19         3.03 o                         
   4   8   7        132.86        111.98         1.29 o                         
   6   8   7         50.65         39.03         0.99 o                         
   8   8   7         18.58         20.80         0.88 o                         
  10   8   7        132.58        121.93         3.62 o                         
  12   8   7        194.10        197.37         2.41 o                         
  14   8   7         63.01         61.93         1.20 o                         
  16   8   7          5.97          6.99         0.64 o                         
 -17   9   7          6.83         12.71         0.75 o                         
 -15   9   7        558.97        529.60         9.42 o                         
 -13   9   7        130.03        142.80         1.44 o                         
 -11   9   7         23.99         26.62         1.00 o                         
  -9   9   7        673.76        825.97         4.75 o                         
  -7   9   7         40.74         69.18         1.41 o                         
  -5   9   7       4709.78       4349.04        21.55 o                         
  -3   9   7        360.91        408.25         6.03 o                         
  -1   9   7        975.52        967.38         5.45 o                         
   1   9   7        226.40        263.83         4.37 o                         
   3   9   7         22.12         20.62         0.78 o                         
   5   9   7       4553.44       4566.26        18.41 o                         
   7   9   7        802.03        660.33         3.54 o                         
   9   9   7       2146.17       2008.73        17.42 o                         
  11   9   7         81.92         83.72         1.24 o                         
  13   9   7        364.37        451.17        12.17 o                         
  15   9   7        206.05        153.89         2.68 o                         
 -14  10   7        118.72        152.91         3.28 o                         
 -12  10   7         61.26         53.85         1.16 o                         
 -10  10   7          2.90          7.48         0.69 o                         
  -8  10   7         13.26         19.97         0.91 o                         
  -6  10   7         21.39         15.07         0.92 o                         
  -4  10   7        365.01        348.19         1.99 o                         
  -2  10   7        119.66        155.12         1.46 o                         
   0  10   7          5.26          7.01         0.65 o                         
   2  10   7        429.17        440.41         3.49 o                         
   4  10   7         16.38         20.42         0.84 o                         
   6  10   7          0.02          4.10         0.77 o                         
   8  10   7          1.42         -0.25         0.89 o                         
  10  10   7          9.04          6.42         0.61 o                         
  12  10   7          5.72         11.47         0.76 o                         
  14  10   7         62.82         53.41         1.46 o                         
 -13  11   7          8.71         11.19         0.75 o                         
 -11  11   7        120.40         97.32         2.27 o                         
  -9  11   7       1904.91       2050.43        22.24 o                         
  -7  11   7          2.05         12.88         0.77 o                         
  -5  11   7        799.83        820.43         8.08 o                         
  -3  11   7        129.84        128.55         1.97 o                         
  -1  11   7       1757.54       1721.18        13.82 o                         
   1  11   7        549.21        526.18         3.23 o                         
   3  11   7        163.37        171.52         1.40 o                         
   5  11   7       1967.72       2007.39        15.73 o                         
   7  11   7          4.90          1.15         0.62 o                         
   9  11   7        278.07        346.58         3.93 o                         
  11  11   7         23.00         30.68         1.11 o                         
 -10  12   7         21.39         27.63         1.89 o                         
  -8  12   7          9.19          8.73         0.68 o                         
  -6  12   7         96.58         92.23         3.01 o                         
  -4  12   7          9.95          8.41         0.78 o                         
  -2  12   7          0.13          0.35         0.56 o                         
   0  12   7        130.22        118.38         2.84 o                         
   2  12   7          0.59          2.12         0.58 o                         
   4  12   7          3.84          2.25         0.59 o                         
   6  12   7          0.10          0.65         0.49 o                         
   8  12   7          3.94          4.34         0.48 o                         
  -5  13   7        548.13        461.56        11.58 o                         
  -3  13   7        335.58        311.64         7.90 o                         
  -1  13   7        502.75        431.38        40.06 o                         
   1  13   7         10.77         11.02         1.28 o                         
   3  13   7          0.22          4.13         0.73 o                         
   5  13   7        969.60        813.72         7.19 o                         
 -22   0   8         95.90         94.26         2.93 o                         
 -20   0   8        146.36        150.47         2.73 o                         
 -18   0   8       2484.19       2718.83        25.97 o                         
 -16   0   8        167.81        228.96         8.31 o                         
 -14   0   8       3665.54       3484.94        25.27 o                         
 -12   0   8         29.36         12.41         1.55 o                         
 -10   0   8        236.21        254.06         4.36 o                         
  -8   0   8       6760.40       7715.42        30.39 o                         
  -6   0   8       4283.40       5287.87        33.45 o                         
  -4   0   8      29121.41      27531.70       120.10 o                         
  -2   0   8       1610.82       1695.20        21.98 o                         
   0   0   8       1300.12       1614.07        15.60 o                         
   2   0   8        944.86       1448.99        22.96 o                         
   4   0   8       7460.39       8238.35       120.42 o                         
   6   0   8      15434.65      16690.98       224.62 o                         
   8   0   8        585.59        513.35        11.11 o                         
  10   0   8      12735.86      12246.79       313.12 o                         
  12   0   8        451.57        499.30        10.61 o                         
  14   0   8        987.32       1102.80         7.19 o                         
  16   0   8         21.93         31.66         1.55 o                         
  18   0   8          0.25          0.87         1.08 o                         
  20   0   8        366.50        303.27         4.39 o                         
 -21   1   8          2.79          1.37         0.75 o                         
 -19   1   8          7.23          1.83         0.68 o                         
 -17   1   8        416.05        375.59         3.51 o                         
 -15   1   8        419.06        443.95         6.39 o                         
 -13   1   8         12.19         13.32         0.88 o                         
 -11   1   8         15.77         23.31         0.76 o                         
  -9   1   8          1.24          7.11         0.81 o                         
  -7   1   8          3.36          1.77         0.52 o                         
  -5   1   8       2009.72       2179.32        25.61 o                         
  -3   1   8        118.63         70.13         1.96 o                         
  -1   1   8       1956.23       2431.16        21.47 o                         
   1   1   8        598.58        672.58         7.77 o                         
   3   1   8         14.43         20.04         1.05 o                         
   5   1   8        155.37        215.69         2.51 o                         
   7   1   8         18.22         19.72         1.03 o                         
   9   1   8         83.11         91.79         1.81 o                         
  11   1   8        172.95        203.29         1.75 o                         
  13   1   8         78.55         68.20         1.19 o                         
  15   1   8         21.57         22.61         1.25 o                         
  17   1   8        166.18        168.24         2.17 o                         
  19   1   8         17.41         17.34         0.99 o                         
 -22   2   8        731.72        729.66         6.28 o                         
 -20   2   8          5.23          5.48         0.69 o                         
 -18   2   8       3160.33       3108.11        24.90 o                         
 -16   2   8        200.68        179.38         1.47 o                         
 -14   2   8       4938.51       5155.81        13.56 o                         
 -12   2   8          4.79         18.35         1.89 o                         
 -10   2   8       3629.16       3710.15        14.72 o                         
  -8   2   8       7820.18       7828.98        26.72 o                         
  -6   2   8        615.58        580.27         4.23 o                         
  -4   2   8       7481.28       6144.54        50.45 o                         
  -2   2   8          4.16         12.82         1.52 o                         
   0   2   8      16024.61      18271.76       142.83 o                         
   2   2   8         44.54          5.26         1.02 o                         
   4   2   8         80.77        104.25         2.66 o                         
   6   2   8       6128.13       5910.36        40.33 o                         
   8   2   8        777.52        698.09         7.51 o                         
  10   2   8       3251.95       3422.27        20.46 o                         
  12   2   8        875.62        790.51         9.27 o                         
  14   2   8       1965.94       2074.53         8.18 o                         
  16   2   8        138.97        132.62         2.23 o                         
  18   2   8         96.51         91.51         1.36 o                         
  20   2   8       1303.51       1122.36        78.35 o                         
 -21   3   8          0.99          0.20         0.94 o                         
 -19   3   8         25.61         39.94         1.03 o                         
 -17   3   8         52.01         48.79         0.95 o                         
 -15   3   8        565.40        546.40         5.88 o                         
 -13   3   8         62.52         60.05         0.95 o                         
 -11   3   8         17.03         10.40         0.70 o                         
  -9   3   8        255.42        273.26         1.63 o                         
  -7   3   8         20.14         14.52         0.51 o                         
  -5   3   8         30.70         39.05         1.04 o                         
  -3   3   8       1558.76       1577.85         8.58 o                         
  -1   3   8       3721.87       3628.45        19.91 o                         
   1   3   8         44.69         29.78         0.88 o                         
   3   3   8        524.61        659.09         3.80 o                         
   5   3   8        312.84        304.35         2.82 o                         
   7   3   8        261.08        257.41         2.49 o                         
   9   3   8         29.81          9.27         0.96 o                         
  11   3   8        386.71        382.98         2.28 o                         
  13   3   8        160.71        156.45         1.71 o                         
  15   3   8         14.34          8.79         0.82 o                         
  17   3   8          4.04          2.69         0.69 o                         
  19   3   8         13.09         13.06         1.16 o                         
 -20   4   8          7.23         17.29         1.11 o                         
 -18   4   8       4193.81       4324.99        26.47 o                         
 -16   4   8        112.20         95.84         1.13 o                         
 -14   4   8       1921.82       1837.04         6.01 o                         
 -12   4   8        491.17        440.50         4.07 o                         
 -10   4   8         28.88         34.48         0.83 o                         
  -8   4   8       3396.33       3243.02        13.84 o                         
  -6   4   8         80.36         82.16         1.45 o                         
  -4   4   8      19708.72      19725.64        74.65 o                         
  -2   4   8       6111.84       6321.01        28.97 o                         
   0   4   8      13834.99      14035.08        57.40 o                         
   2   4   8         42.43         29.31         2.89 o                         
   4   4   8       1995.66       2075.75        16.22 o                         
   6   4   8      10214.98      10329.08        43.09 o                         
   8   4   8        225.89        252.05         4.33 o                         
  10   4   8       2113.97       2195.01        12.15 o                         
  12   4   8         34.89         30.62         0.97 o                         
  14   4   8       2156.90       2156.77        16.09 o                         
  16   4   8        330.64        317.13         3.87 o                         
  18   4   8        289.55        254.78         2.74 o                         
 -21   5   8          3.42          2.46         0.58 o                         
 -19   5   8          0.26          3.25         0.74 o                         
 -17   5   8         14.19          8.43         0.88 o                         
 -15   5   8         78.74         94.72         1.17 o                         
 -13   5   8        116.74        125.82         1.32 o                         
 -11   5   8          1.67          2.26         0.52 o                         
  -9   5   8         34.76         42.19         0.94 o                         
  -7   5   8          2.09          3.26         0.56 o                         
  -5   5   8         31.44         37.66         0.78 o                         
  -3   5   8         16.49         24.46         0.70 o                         
  -1   5   8         27.59         26.77         0.78 o                         
   1   5   8         11.65          7.32         0.57 o                         
   3   5   8         11.69         33.85         1.10 o                         
   5   5   8         63.91         69.29         1.35 o                         
   7   5   8          3.92         10.79         0.71 o                         
   9   5   8         55.80         41.66         0.97 o                         
  11   5   8        122.16        133.07         1.28 o                         
  13   5   8         78.87         74.63         1.20 o                         
  15   5   8          0.29          1.39         0.90 o                         
  17   5   8         18.73         22.92         1.00 o                         
 -20   6   8          4.83          3.03         0.88 o                         
 -18   6   8       1641.29       1749.08        19.89 o                         
 -16   6   8          6.15          4.78         0.91 o                         
 -14   6   8       2339.03       2301.88        10.75 o                         
 -12   6   8         89.67         86.78         1.99 o                         
 -10   6   8       1250.31       1418.14         7.24 o                         
  -8   6   8       4413.31       4563.29        22.34 o                         
  -6   6   8        553.95        488.12         2.74 o                         
  -4   6   8       9164.64       8684.31        21.55 o                         
  -2   6   8        584.77        592.83         6.43 o                         
   0   6   8       2528.44       2785.51        17.33 o                         
   2   6   8          7.75         11.67         0.89 o                         
   4   6   8       1221.39       1165.77         8.40 o                         
   6   6   8       5942.78       5940.29        30.64 o                         
   8   6   8         77.09        114.29         1.40 o                         
  10   6   8       2030.09       2080.51        12.83 o                         
  12   6   8         69.48         39.31         1.02 o                         
  14   6   8       1261.61       1291.94        14.76 o                         
  16   6   8         16.30          9.45         1.11 o                         
  18   6   8          0.54          0.82         0.56 o                         
 -19   7   8         42.98         49.27         1.69 o                         
 -17   7   8         43.03         53.44         1.58 o                         
 -15   7   8         42.28         45.72         1.01 o                         
 -13   7   8        283.19        253.54         2.11 o                         
 -11   7   8          4.92          3.50         0.68 o                         
  -9   7   8          0.18          5.07         0.71 o                         
  -7   7   8        319.14        313.62         4.74 o                         
  -5   7   8          0.35          0.74         0.60 o                         
  -3   7   8        878.43        854.02         4.08 o                         
  -1   7   8        479.15        504.56         3.27 o                         
   1   7   8        236.33        212.44         1.68 o                         
   3   7   8        283.99        252.72         2.99 o                         
   5   7   8        405.15        402.32         2.49 o                         
   7   7   8         26.36         21.99         1.02 o                         
   9   7   8         42.32         41.24         1.16 o                         
  11   7   8         67.74         79.70         1.29 o                         
  13   7   8         16.32         13.44         0.98 o                         
  15   7   8          1.80          0.22         0.65 o                         
  17   7   8          6.07          9.67         0.91 o                         
 -18   8   8        636.05        552.38         4.82 o                         
 -16   8   8         60.75         63.17         1.08 o                         
 -14   8   8       1724.98       1756.85        17.98 o                         
 -12   8   8          6.41          7.95         0.83 o                         
 -10   8   8        985.92       1085.76         7.75 o                         
  -8   8   8       3362.31       3295.86        12.30 o                         
  -6   8   8        169.80        155.06         1.67 o                         
  -4   8   8       1959.02       2117.28        13.02 o                         
  -2   8   8        291.03        274.74         3.22 o                         
   0   8   8       3080.27       3099.70        15.14 o                         
   2   8   8         30.26         23.51         1.49 o                         
   4   8   8        155.38        166.23         1.94 o                         
   6   8   8       3699.17       3429.23        13.99 o                         
   8   8   8       2665.75       2673.85        13.92 o                         
  10   8   8       3446.03       3516.93        31.67 o                         
  12   8   8         56.59         78.23         3.79 o                         
  14   8   8        183.88        188.82         4.88 o                         
  16   8   8         11.93         15.00         1.10 o                         
 -17   9   8         15.13         24.15         1.10 o                         
 -15   9   8        103.81         85.30         1.57 o                         
 -13   9   8         77.19         60.78         1.05 o                         
 -11   9   8        132.88        141.49         1.60 o                         
  -9   9   8        146.84        109.38         1.36 o                         
  -7   9   8          0.44          1.63         0.69 o                         
  -5   9   8          0.15          1.46         0.59 o                         
  -3   9   8        248.07        286.32         2.34 o                         
  -1   9   8        114.05         95.18         1.33 o                         
   1   9   8        124.79        123.69         1.23 o                         
   3   9   8       1161.16       1109.41         7.90 o                         
   5   9   8          3.31          1.97         0.83 o                         
   7   9   8         10.78          8.69         0.83 o                         
   9   9   8         58.20         33.72         0.97 o                         
  11   9   8         72.47         58.70         1.57 o                         
  13   9   8         14.31         12.26         0.69 o                         
 -14  10   8        465.44        447.53        11.88 o                         
 -12  10   8         53.92         45.97         2.17 o                         
 -10  10   8         28.81         35.14         0.77 o                         
  -8  10   8        685.88        747.85         4.45 o                         
  -6  10   8         44.52         44.79         1.18 o                         
  -4  10   8       3322.23       3551.64        19.32 o                         
  -2  10   8        246.91        221.70         4.19 o                         
   0  10   8        991.02       1012.45         4.90 o                         
   2  10   8          0.48          3.88         0.70 o                         
   4  10   8        608.39        583.48         4.42 o                         
   6  10   8       1194.09       1146.27         7.48 o                         
   8  10   8        105.28        107.14         1.73 o                         
  10  10   8        715.10        834.05        15.06 o                         
  12  10   8         55.00         35.88         1.09 o                         
 -13  11   8          3.41          2.68         0.73 o                         
 -11  11   8          4.72          4.83         0.74 o                         
  -9  11   8         25.62         19.87         0.73 o                         
  -7  11   8         16.51         10.19         0.78 o                         
  -5  11   8         42.41         43.33         1.08 o                         
  -3  11   8         21.36         18.79         0.79 o                         
  -1  11   8         14.94         17.20         0.89 o                         
   1  11   8          1.62          1.30         0.76 o                         
   3  11   8          5.95          6.11         0.60 o                         
   5  11   8          8.13          3.25         0.65 o                         
   7  11   8         26.93         19.44         0.67 o                         
   9  11   8         18.93         27.40         1.08 o                         
  11  11   8         20.23         26.71         0.98 o                         
 -10  12   8         90.88         65.89         5.12 o                         
  -8  12   8        378.97        382.42         3.92 o                         
  -6  12   8         16.44         23.86         1.71 o                         
  -4  12   8        717.18        721.11         8.35 o                         
  -2  12   8        293.44        263.25         2.59 o                         
   0  12   8       1240.74       1231.22        13.99 o                         
   2  12   8          0.82          1.09         0.57 o                         
   4  12   8          1.15          4.05         0.49 o                         
   6  12   8        447.24        341.62        63.53 o                         
   8  12   8          0.00          0.98         0.73 o                         
  -5  13   8          4.61          9.88         0.73 o                         
  -3  13   8          2.33          2.41         0.64 o                         
  -1  13   8          7.99          4.34         0.64 o                         
   1  13   8        108.76        100.67         2.26 o                         
 -21   1   9          7.92          6.69         0.65 o                         
 -19   1   9          2.59          1.76         0.65 o                         
 -17   1   9       3059.58       2915.66        23.51 o                         
 -15   1   9        369.12        369.16         3.12 o                         
 -13   1   9       6353.74       6551.57        35.37 o                         
 -11   1   9         91.81        105.63         3.27 o                         
  -9   1   9       7919.54       8618.68        47.95 o                         
  -7   1   9       5354.10       4976.00        25.57 o                         
  -5   1   9          1.38          3.51         0.85 o                         
  -3   1   9       5072.15       5587.00        21.17 o                         
  -1   1   9        234.51        167.31         3.07 o                         
   1   1   9      12344.22      11685.87        50.41 o                         
   3   1   9        346.38        279.10        13.20 o                         
   5   1   9       5435.65       5181.92        69.82 o                         
   7   1   9       9452.18      10040.76        89.15 o                         
   9   1   9       2158.48       2320.25        21.04 o                         
  11   1   9       2497.44       2420.98        10.49 o                         
  13   1   9        504.17        552.47         3.02 o                         
  15   1   9        934.56        931.06         5.05 o                         
  17   1   9        118.18        112.26         1.70 o                         
  19   1   9        121.24        121.70         3.17 o                         
 -22   2   9          2.98          2.87         0.78 o                         
 -20   2   9          0.38          0.41         0.62 o                         
 -18   2   9         36.72         49.70         1.16 o                         
 -16   2   9        134.92        118.60         1.41 o                         
 -14   2   9        621.70        664.69         6.17 o                         
 -12   2   9         39.63         30.66         0.90 o                         
 -10   2   9        256.59        286.63         1.81 o                         
  -8   2   9        134.50        116.45         1.13 o                         
  -6   2   9          3.96          2.15         0.42 o                         
  -4   2   9          8.33          5.19         0.55 o                         
  -2   2   9        189.70        267.31         2.04 o                         
   0   2   9       1292.84       1579.75        11.62 o                         
   2   2   9       1040.51       1265.04         4.69 o                         
   4   2   9         93.35         68.28         1.00 o                         
   6   2   9        210.15        142.59         1.70 o                         
   8   2   9         46.62         68.42         1.92 o                         
  10   2   9        140.23        116.39         2.86 o                         
  12   2   9        357.80        400.35         3.11 o                         
  14   2   9         11.39         14.54         0.91 o                         
  16   2   9        267.59        247.13         2.87 o                         
  18   2   9         43.23         41.86         1.14 o                         
 -21   3   9        261.29        231.08         3.68 o                         
 -19   3   9        182.32        209.68         2.31 o                         
 -17   3   9       2437.05       2384.82        13.96 o                         
 -15   3   9         13.05         15.28         0.74 o                         
 -13   3   9       3994.83       3930.05        15.71 o                         
 -11   3   9        466.89        468.94         3.66 o                         
  -9   3   9        537.13        557.76         3.05 o                         
  -7   3   9       1639.82       1589.69        18.02 o                         
  -5   3   9       6315.95       6500.14        20.32 o                         
  -3   3   9      17747.87      18322.54        50.87 o                         
  -1   3   9          6.89          6.74         0.69 o                         
   1   3   9       6635.47       5734.92        19.18 o                         
   3   3   9        576.69        601.44        10.80 o                         
   5   3   9        672.84        551.53         7.34 o                         
   7   3   9       1036.96       1112.19         8.50 o                         
   9   3   9         25.58         40.17         2.54 o                         
  11   3   9       3664.97       3388.08        10.52 o                         
  13   3   9        310.65        367.59         2.52 o                         
  15   3   9       2503.60       2500.76        15.51 o                         
  17   3   9         62.91         70.56         1.75 o                         
  19   3   9        482.94        412.89         5.24 o                         
 -20   4   9         10.81         11.79         1.46 o                         
 -18   4   9         29.98         26.85         0.91 o                         
 -16   4   9          8.70          9.34         0.87 o                         
 -14   4   9        136.73        124.34         1.20 o                         
 -12   4   9         25.12         21.64         0.70 o                         
 -10   4   9        639.84        605.80         3.20 o                         
  -8   4   9         44.31         58.09         1.07 o                         
  -6   4   9        111.30        106.45         2.77 o                         
  -4   4   9         86.43        110.54         1.40 o                         
  -2   4   9         89.81        117.33         1.11 o                         
   0   4   9         37.74         23.70         0.79 o                         
   2   4   9        242.21        305.39         2.15 o                         
   4   4   9        572.94        603.77         3.60 o                         
   6   4   9         20.69         14.93         0.87 o                         
   8   4   9        169.60        185.32         2.62 o                         
  10   4   9         41.84         62.85         0.97 o                         
  12   4   9        103.63        111.35         1.48 o                         
  14   4   9          0.01          0.96         0.80 o                         
  16   4   9        108.07        115.75         2.07 o                         
  18   4   9          0.26          0.55         0.82 o                         
 -19   5   9        120.78         98.68         1.75 o                         
 -17   5   9       2856.83       2812.65        19.56 o                         
 -15   5   9         18.17         29.09         0.97 o                         
 -13   5   9        833.69        902.42         5.15 o                         
 -11   5   9       1547.66       1525.79        13.93 o                         
  -9   5   9       3144.23       3106.64        16.18 o                         
  -7   5   9        897.51        967.62        10.35 o                         
  -5   5   9          5.05          4.39         0.69 o                         
  -3   5   9      11870.10      12205.41        40.94 o                         
  -1   5   9       5184.09       5184.61        24.11 o                         
   1   5   9       8444.90       8104.93        35.14 o                         
   3   5   9        215.64        197.65         6.50 o                         
   5   5   9       2744.31       2808.26        18.27 o                         
   7   5   9       1355.59       1576.91        17.17 o                         
   9   5   9         66.22         74.43         1.39 o                         
  11   5   9       1802.21       1729.97        12.24 o                         
  13   5   9         86.41         81.03         1.45 o                         
  15   5   9       2320.29       2380.25        13.30 o                         
  17   5   9         35.09         44.79         1.51 o                         
 -20   6   9          9.85         10.90         2.07 o                         
 -18   6   9        104.78        104.26         1.40 o                         
 -16   6   9        156.81        155.39         1.74 o                         
 -14   6   9          5.12          3.17         0.82 o                         
 -12   6   9          3.39          6.63         0.77 o                         
 -10   6   9         15.22         23.59         0.78 o                         
  -8   6   9        115.09        147.65         1.56 o                         
  -6   6   9         12.52          9.27         0.66 o                         
  -4   6   9        256.61        346.89         2.06 o                         
  -2   6   9        698.28        704.84         5.12 o                         
   0   6   9         10.85          9.33         0.73 o                         
   2   6   9        217.55        206.26         1.72 o                         
   4   6   9        722.38        639.88         4.25 o                         
   6   6   9         32.22         42.72         0.97 o                         
   8   6   9        100.46        131.16         1.53 o                         
  10   6   9          1.26          3.41         0.72 o                         
  12   6   9         14.66         14.02         0.82 o                         
  14   6   9          2.79          0.82         0.68 o                         
  16   6   9          0.22          0.59         0.81 o                         
 -17   7   9        734.40        768.63        10.35 o                         
 -15   7   9         63.12         50.65         1.03 o                         
 -13   7   9       4083.03       3924.17        20.39 o                         
 -11   7   9         20.16         20.36         0.93 o                         
  -9   7   9       1191.08       1071.03         4.29 o                         
  -7   7   9        953.65       1138.92         8.56 o                         
  -5   7   9        207.72        207.21         2.51 o                         
  -3   7   9       1045.19        986.92         6.25 o                         
  -1   7   9       1888.46       1803.61        10.41 o                         
   1   7   9       2047.70       2093.80        11.58 o                         
   3   7   9        153.50        146.26         3.34 o                         
   5   7   9       1695.69       1726.99         6.72 o                         
   7   7   9       3958.79       3943.29        10.63 o                         
   9   7   9       1058.88        903.49         4.74 o                         
  11   7   9       1320.17       1333.05        13.27 o                         
  13   7   9        332.77        310.10         5.46 o                         
  15   7   9        322.91        325.90         7.87 o                         
 -16   8   9         11.82          8.05         0.66 o                         
 -14   8   9         28.81         38.30         0.99 o                         
 -12   8   9         56.50         63.29         1.09 o                         
 -10   8   9          0.11          0.56         0.72 o                         
  -8   8   9        119.16        139.65         1.34 o                         
  -6   8   9          9.94         13.88         0.75 o                         
  -4   8   9         82.03         74.50         1.10 o                         
  -2   8   9        342.42        371.07         2.60 o                         
   0   8   9         83.99        113.87         1.34 o                         
   2   8   9          7.27          7.07         0.69 o                         
   4   8   9         42.41         73.10         1.27 o                         
   6   8   9        197.85        154.77         1.60 o                         
   8   8   9          6.36          3.54         0.74 o                         
  10   8   9          0.12          0.44         0.70 o                         
  12   8   9         32.21         25.54         0.90 o                         
  14   8   9          1.21          1.13         0.61 o                         
 -15   9   9         71.09         60.53         1.48 o                         
 -13   9   9        925.65        944.55        11.71 o                         
 -11   9   9        163.04        150.14         3.52 o                         
  -9   9   9       1328.63       1225.26         6.44 o                         
  -7   9   9       2073.20       2294.97         7.52 o                         
  -5   9   9        184.99        216.29         1.58 o                         
  -3   9   9       1932.71       1948.00        10.03 o                         
  -1   9   9        238.02        279.10         2.18 o                         
   1   9   9       1695.04       1699.35         6.42 o                         
   3   9   9         19.42         20.24         1.04 o                         
   5   9   9       1106.72       1081.36         7.50 o                         
   7   9   9       1899.40       1825.71         7.89 o                         
   9   9   9        224.27        184.30         3.18 o                         
  11   9   9        889.01       1066.82        15.13 o                         
  13   9   9          7.90          7.99         0.87 o                         
 -14  10   9          0.01          1.57         0.48 o                         
 -12  10   9          4.67          3.43         0.56 o                         
 -10  10   9          0.90          1.06         0.54 o                         
  -8  10   9         59.82         75.61         1.02 o                         
  -6  10   9          1.11          1.02         0.65 o                         
  -4  10   9        159.25        148.79         1.43 o                         
  -2  10   9         61.10         56.93         1.07 o                         
   0  10   9         58.19         45.22         1.03 o                         
   2  10   9         52.00         51.13         1.09 o                         
   4  10   9         31.65         37.69         1.24 o                         
   6  10   9         20.05         16.88         0.81 o                         
   8  10   9          0.19          1.19         0.65 o                         
  10  10   9         36.62         48.73         1.01 o                         
  12  10   9          0.24          2.07         0.61 o                         
 -11  11   9         68.27         62.64         5.07 o                         
  -9  11   9        322.69        365.66         7.81 o                         
  -7  11   9        118.68        157.70         1.62 o                         
  -5  11   9         72.25         56.61         1.13 o                         
  -3  11   9       1902.38       1912.12        12.77 o                         
  -1  11   9        673.88        665.46         4.94 o                         
   1  11   9       1362.74       1400.12        12.39 o                         
   3  11   9        168.89        174.18         4.55 o                         
   5  11   9         30.90         41.77         1.58 o                         
   7  11   9        139.96        143.26         1.52 o                         
   9  11   9         28.09         36.57         3.54 o                         
  -8  12   9        102.31        103.11         5.37 o                         
  -6  12   9          3.23          3.60         1.04 o                         
  -4  12   9         50.39         62.58         1.42 o                         
  -2  12   9         37.81         34.50         1.02 o                         
   0  12   9         44.48         39.73         1.11 o                         
   2  12   9         25.07         13.82         0.99 o                         
   4  12   9          6.62          7.19         1.22 o                         
   6  12   9         86.18         94.14         1.83 o                         
 -22   0  10        689.73        612.27         6.22 o                         
 -20   0  10        309.33        357.15         6.77 o                         
 -18   0  10         64.29         81.69         4.27 o                         
 -16   0  10       1861.61       1660.31         7.85 o                         
 -14   0  10       2409.11       2268.59        17.63 o                         
 -12   0  10       8246.33       8376.44        63.24 o                         
 -10   0  10        101.31         93.87         5.34 o                         
  -8   0  10      10596.25      10373.91        62.41 o                         
  -6   0  10        721.75        830.73         7.74 o                         
  -4   0  10         39.60          4.22         0.72 o                         
  -2   0  10       2812.02       2189.63        20.80 o                         
   0   0  10       1379.40       1794.61        15.87 o                         
   2   0  10      19780.59      20039.44        78.98 o                         
   4   0  10         15.26         12.27         2.25 o                         
   6   0  10       8105.13       8215.18       124.82 o                         
   8   0  10      11523.71      11558.77       130.95 o                         
  10   0  10       3111.61       3092.11        20.72 o                         
  12   0  10        150.80        143.51        10.44 o                         
  14   0  10       1960.00       1834.09        11.91 o                         
  16   0  10        967.21       1027.08        16.10 o                         
  18   0  10         44.78         43.28         1.24 o                         
 -21   1  10         60.41         67.73         1.23 o                         
 -19   1  10         70.41         84.63         2.32 o                         
 -17   1  10          0.03          9.14         0.71 o                         
 -15   1  10        102.34        105.41         3.34 o                         
 -13   1  10         14.27         16.01         0.79 o                         
 -11   1  10         31.78         23.47         0.77 o                         
  -9   1  10        361.25        343.89         2.45 o                         
  -7   1  10        469.77        436.26         3.40 o                         
  -5   1  10         94.79         89.37         0.99 o                         
  -3   1  10        245.69        277.44         1.54 o                         
  -1   1  10          1.90          7.90         0.49 o                         
   1   1  10         92.48         90.90         1.00 o                         
   3   1  10       1633.82       1563.38        13.62 o                         
   5   1  10        135.00        148.50         1.73 o                         
   7   1  10        127.01        148.98         1.95 o                         
   9   1  10        134.61         88.89         2.21 o                         
  11   1  10         73.21         99.80         1.42 o                         
  13   1  10         79.48         99.69         1.47 o                         
  15   1  10        215.33        201.32         2.29 o                         
  17   1  10         29.29         36.45         1.18 o                         
  19   1  10        166.63        148.40         2.68 o                         
 -20   2  10         10.88         27.38         1.28 o                         
 -18   2  10       1010.82       1098.61        12.90 o                         
 -16   2  10       2242.35       2383.06        15.57 o                         
 -14   2  10          2.90          2.73         0.65 o                         
 -12   2  10       2757.03       2790.99        13.89 o                         
 -10   2  10        949.42        965.78         9.19 o                         
  -8   2  10       3157.36       3088.10        13.87 o                         
  -6   2  10        217.45        267.30         5.47 o                         
  -4   2  10       2225.51       2113.85         9.47 o                         
  -2   2  10       6298.26       5787.18        28.58 o                         
   0   2  10        181.64        288.58         1.90 o                         
   2   2  10       3797.41       3567.04        13.72 o                         
   4   2  10        122.62        166.32         7.96 o                         
   6   2  10       6079.52       6332.98        48.31 o                         
   8   2  10         60.92         52.56         4.12 o                         
  10   2  10         53.02         43.76         2.98 o                         
  12   2  10       3569.41       3814.95        12.23 o                         
  14   2  10        645.38        669.16         5.39 o                         
  16   2  10       1529.87       1635.62        10.60 o                         
  18   2  10         82.20        103.85         1.93 o                         
 -21   3  10          0.94          1.49         0.54 o                         
 -19   3  10         24.68         19.64         0.91 o                         
 -17   3  10          7.19         10.64         0.68 o                         
 -15   3  10          6.95         11.39         0.69 o                         
 -13   3  10         27.35         46.85         1.01 o                         
 -11   3  10        208.46        215.77         1.81 o                         
  -9   3  10        321.85        320.51         1.91 o                         
  -7   3  10        218.79        261.53         1.61 o                         
  -5   3  10          5.15          4.45         0.54 o                         
  -3   3  10         13.90         13.75         0.67 o                         
  -1   3  10        468.81        443.70         2.55 o                         
   1   3  10         25.75         12.68         0.62 o                         
   3   3  10        643.19        657.50         4.11 o                         
   5   3  10        383.21        345.52         4.98 o                         
   7   3  10          9.33          1.59         0.59 o                         
   9   3  10        263.65        240.18         1.91 o                         
  11   3  10         10.54         14.00         0.73 o                         
  13   3  10          0.19          1.04         0.73 o                         
  15   3  10          1.33          3.72         0.73 o                         
  17   3  10        110.42        124.27         2.24 o                         
 -20   4  10        100.78         89.09         1.77 o                         
 -18   4  10        352.21        370.90         3.58 o                         
 -16   4  10        823.87        809.08         4.00 o                         
 -14   4  10          6.86          3.86         0.59 o                         
 -12   4  10       2058.22       2167.38         8.70 o                         
 -10   4  10       1451.16       1427.49        10.61 o                         
  -8   4  10       3367.70       3619.70        13.77 o                         
  -6   4  10       2568.64       2967.23        24.89 o                         
  -4   4  10       9499.67       9471.14        22.24 o                         
  -2   4  10      13537.53      13343.96        52.00 o                         
   0   4  10        453.96        592.85         5.99 o                         
   2   4  10       2062.60       2289.82        11.53 o                         
   4   4  10       3772.07       3809.24        33.27 o                         
   6   4  10        929.71        901.09         5.69 o                         
   8   4  10       1032.04        904.14         7.74 o                         
  10   4  10       1397.71       1385.34         7.17 o                         
  12   4  10       1807.41       1896.84        14.64 o                         
  14   4  10         56.84         54.54         1.30 o                         
  16   4  10       1543.09       1597.25        64.87 o                         
  18   4  10         53.81         53.53         1.71 o                         
 -19   5  10          1.53          0.10         0.60 o                         
 -17   5  10         69.85         59.73         1.21 o                         
 -15   5  10         13.07         12.35         0.86 o                         
 -13   5  10         11.26         18.80         0.74 o                         
 -11   5  10         37.81         49.64         0.99 o                         
  -9   5  10        154.55        138.48         1.32 o                         
  -7   5  10         17.99         40.29         0.81 o                         
  -5   5  10          0.93         11.56         0.78 o                         
  -3   5  10        166.02        212.55         2.06 o                         
  -1   5  10         24.40         21.88         0.77 o                         
   1   5  10         47.60         44.22         0.85 o                         
   3   5  10        525.64        580.79         3.04 o                         
   5   5  10        193.93        176.05         1.73 o                         
   7   5  10         90.13        101.78         1.32 o                         
   9   5  10         28.05         38.81         0.95 o                         
  11   5  10          0.32          6.87         0.71 o                         
  13   5  10          0.49          0.28         0.84 o                         
  15   5  10         49.15         26.59         1.32 o                         
  17   5  10         21.32         19.14         1.34 o                         
 -18   6  10        119.82        106.71         1.48 o                         
 -16   6  10       1323.56       1271.52        12.71 o                         
 -14   6  10        531.84        529.19         4.33 o                         
 -12   6  10       2948.60       2845.78        17.91 o                         
 -10   6  10        179.03        172.36         2.94 o                         
  -8   6  10       3058.97       3217.95        14.84 o                         
  -6   6  10        329.64        283.14         4.39 o                         
  -4   6  10         28.08         30.48         0.90 o                         
  -2   6  10        733.55        786.23         6.19 o                         
   0   6  10        103.98        143.27         1.38 o                         
   2   6  10       4885.66       5052.37        28.10 o                         
   4   6  10        363.09        343.31         4.64 o                         
   6   6  10       1150.94       1188.68         6.57 o                         
   8   6  10       1185.65       1101.86         7.23 o                         
  10   6  10        711.79        712.38         7.26 o                         
  12   6  10        701.76        681.22         3.51 o                         
  14   6  10         26.37         33.30         1.06 o                         
  16   6  10        526.92        471.18         5.85 o                         
 -17   7  10         33.97         53.56         1.70 o                         
 -15   7  10          7.74         15.70         0.92 o                         
 -13   7  10         12.68         24.89         0.94 o                         
 -11   7  10         92.34         73.95         1.08 o                         
  -9   7  10          4.69          1.98         0.64 o                         
  -7   7  10         54.04         41.98         1.12 o                         
  -5   7  10         44.57         40.38         1.06 o                         
  -3   7  10        105.20        110.27         1.21 o                         
  -1   7  10        706.03        684.92         6.35 o                         
   1   7  10       1543.78       1463.87         9.71 o                         
   3   7  10          4.00          2.60         0.74 o                         
   5   7  10         62.96         84.54         1.26 o                         
   7   7  10         10.47          8.46         0.72 o                         
   9   7  10          0.06          0.29         0.72 o                         
  11   7  10         10.34          6.59         0.86 o                         
  13   7  10         37.88         50.18         1.62 o                         
  15   7  10         92.72        109.63         2.56 o                         
 -16   8  10       1293.09       1368.09        66.64 o                         
 -14   8  10        304.55        305.30         4.37 o                         
 -12   8  10       1588.09       1579.61        12.47 o                         
 -10   8  10         14.31         12.26         0.89 o                         
  -8   8  10       2130.37       2277.65        12.11 o                         
  -6   8  10         31.40         28.60         1.83 o                         
  -4   8  10        162.58        199.49         2.48 o                         
  -2   8  10       1422.24       1540.68         8.43 o                         
   0   8  10        390.09        389.53         3.60 o                         
   2   8  10       1784.40       1793.61        10.78 o                         
   4   8  10         97.34         80.98         2.71 o                         
   6   8  10       4384.52       4320.88        27.68 o                         
   8   8  10        652.27        620.26         6.08 o                         
  10   8  10         14.97         26.48         1.06 o                         
  12   8  10         93.63         89.96         1.38 o                         
  14   8  10         11.43         20.36         1.22 o                         
 -15   9  10         19.52         16.40         2.19 o                         
 -13   9  10          1.59          2.26         0.57 o                         
 -11   9  10         39.74         34.95         0.86 o                         
  -9   9  10         84.77         70.87         1.08 o                         
  -7   9  10        115.58        110.45         1.20 o                         
  -5   9  10         11.39          6.64         0.68 o                         
  -3   9  10         55.91         81.40         1.17 o                         
  -1   9  10        611.24        640.28         7.49 o                         
   1   9  10        117.75        133.16         1.43 o                         
   3   9  10        207.93        206.19         2.67 o                         
   5   9  10        400.27        361.37         3.64 o                         
   7   9  10        190.98        175.06         1.66 o                         
   9   9  10         19.43         22.23         0.95 o                         
  11   9  10         32.07         36.65         1.14 o                         
 -12  10  10        816.30        833.18         5.13 o                         
 -10  10  10        104.46        104.98         3.28 o                         
  -8  10  10       1395.70       1453.06        15.71 o                         
  -6  10  10        360.18        345.08         3.85 o                         
  -4  10  10        619.41        668.15         3.81 o                         
  -2  10  10       1443.24       1552.48         5.18 o                         
   0  10  10        456.86        424.23         2.49 o                         
   2  10  10       1699.01       1816.83        18.10 o                         
   4  10  10        614.75        652.32        10.58 o                         
   6  10  10        226.07        261.34         6.99 o                         
   8  10  10        876.54        812.67        19.61 o                         
  10  10  10        640.90        673.75         4.12 o                         
 -11  11  10         16.80         18.18         0.85 o                         
  -9  11  10         75.01         92.77         1.55 o                         
  -7  11  10          5.27          6.19         0.58 o                         
  -5  11  10          3.89          2.22         0.61 o                         
  -3  11  10         20.24         17.65         0.66 o                         
  -1  11  10          3.75          1.89         0.63 o                         
   1  11  10          0.11          2.89         0.56 o                         
   3  11  10         87.04         90.87         1.67 o                         
   5  11  10         24.60         17.75         0.99 o                         
   7  11  10         59.29         73.36         1.27 o                         
  -6  12  10        359.26        371.50         5.12 o                         
  -4  12  10        578.24        583.15         4.83 o                         
  -2  12  10        910.43        921.26        12.68 o                         
   0  12  10         46.25         28.36         0.93 o                         
   2  12  10        231.77        248.88         6.89 o                         
   4  12  10         60.97         68.52         1.40 o                         
 -21   1  11        698.07        652.09        31.89 o                         
 -19   1  11        229.85        280.71         6.50 o                         
 -17   1  11       1398.28       1410.45        10.14 o                         
 -15   1  11       1763.91       1665.61        11.56 o                         
 -13   1  11       1626.83       1659.41        11.66 o                         
 -11   1  11       3499.44       3394.26        21.02 o                         
  -9   1  11       1243.47       1160.98         9.46 o                         
  -7   1  11       2604.14       2641.75         7.45 o                         
  -5   1  11        176.58        235.55         4.76 o                         
  -3   1  11       3091.29       3330.43        18.83 o                         
  -1   1  11       2859.83       3158.53        18.39 o                         
   1   1  11       2394.74       2221.07        10.84 o                         
   3   1  11       5845.64       5844.84        43.75 o                         
   5   1  11         42.81         37.70         3.62 o                         
   7   1  11       6021.08       6124.16        43.19 o                         
   9   1  11         32.47         68.99         3.27 o                         
  11   1  11        149.60        147.40         5.05 o                         
  13   1  11         98.77         87.13         1.56 o                         
  15   1  11         40.20         44.84         1.83 o                         
  17   1  11        895.35        955.81        19.39 o                         
 -20   2  11          6.52          7.14         0.73 o                         
 -18   2  11         36.30         28.80         0.78 o                         
 -16   2  11          3.46          2.63         0.63 o                         
 -14   2  11        259.53        262.31         1.86 o                         
 -12   2  11        796.13        778.59         6.99 o                         
 -10   2  11          3.71          6.46         0.63 o                         
  -8   2  11        392.88        432.08         2.27 o                         
  -6   2  11         19.80         18.01         0.63 o                         
  -4   2  11         56.59         56.48         0.93 o                         
  -2   2  11          1.44          6.69         1.51 o                         
   0   2  11        774.90        804.94         5.43 o                         
   2   2  11          9.44          9.68         0.60 o                         
   4   2  11       2054.85       2234.55        19.20 o                         
   6   2  11        766.20        818.30         7.09 o                         
   8   2  11         15.63         29.00         0.93 o                         
  10   2  11         58.29         52.14         1.25 o                         
  12   2  11         24.05         38.23         0.97 o                         
  14   2  11        143.69        125.84         1.66 o                         
  16   2  11          1.26          1.61         0.79 o                         
  18   2  11         64.48         44.39         1.46 o                         
 -19   3  11         51.53         59.13         1.16 o                         
 -17   3  11        612.96        638.39         6.66 o                         
 -15   3  11        264.43        236.25         2.06 o                         
 -13   3  11         72.71        102.33         2.06 o                         
 -11   3  11       1070.15       1011.73         5.63 o                         
  -9   3  11          6.33          7.69         0.72 o                         
  -7   3  11      13386.34      13471.90        45.60 o                         
  -5   3  11          9.31          6.16         0.58 o                         
  -3   3  11        823.65        967.85         4.97 o                         
  -1   3  11       3794.43       4026.69        19.49 o                         
   1   3  11       2562.26       2360.75        11.50 o                         
   3   3  11       1594.63       1527.71         8.33 o                         
   5   3  11       4050.42       3983.90        15.41 o                         
   7   3  11       2209.48       2196.12        24.28 o                         
   9   3  11       1868.19       2059.87        17.21 o                         
  11   3  11       4314.03       4279.54        25.31 o                         
  13   3  11       1001.53        983.14        10.92 o                         
  15   3  11         67.59         71.54         1.44 o                         
  17   3  11        531.50        478.40         6.16 o                         
 -20   4  11         25.10         30.10         2.32 o                         
 -18   4  11          2.65          1.10         0.65 o                         
 -16   4  11         23.56         35.63         0.84 o                         
 -14   4  11        156.83        168.62         2.98 o                         
 -12   4  11         83.33         97.51         1.21 o                         
 -10   4  11        220.62        234.48         1.79 o                         
  -8   4  11       1293.19       1211.26         5.94 o                         
  -6   4  11        290.78        307.82         2.17 o                         
  -4   4  11          1.59          3.55         0.54 o                         
  -2   4  11         22.10         19.05         0.71 o                         
   0   4  11        775.72        838.39         5.75 o                         
   2   4  11       1054.95        983.34         3.82 o                         
   4   4  11        423.98        343.22         2.44 o                         
   6   4  11        967.37        924.73         5.05 o                         
   8   4  11          6.39         14.36         0.89 o                         
  10   4  11        129.50        101.81         1.60 o                         
  12   4  11         89.56         99.84         1.91 o                         
  14   4  11          0.02          0.82         0.84 o                         
  16   4  11         20.19         17.93         1.11 o                         
 -19   5  11         22.39         13.88         1.89 o                         
 -17   5  11        471.64        468.77         7.21 o                         
 -15   5  11        261.29        279.76         3.10 o                         
 -13   5  11        670.49        663.58         4.90 o                         
 -11   5  11       2528.95       2465.14         8.50 o                         
  -9   5  11        469.11        491.81         4.42 o                         
  -7   5  11       4151.01       4155.98        18.70 o                         
  -5   5  11       5367.96       5796.64        38.34 o                         
  -3   5  11      15277.61      15263.61        37.58 o                         
  -1   5  11        678.05        741.93        12.26 o                         
   1   5  11        338.43        308.12         2.51 o                         
   3   5  11       1506.19       1515.54         5.77 o                         
   5   5  11        111.35        116.57         2.23 o                         
   7   5  11       2197.49       2176.69        10.52 o                         
   9   5  11        208.36        192.63         5.53 o                         
  11   5  11       1427.64       1281.62        19.99 o                         
  13   5  11        636.83        662.29         4.22 o                         
  15   5  11         34.50         38.41         1.71 o                         
 -18   6  11          1.07          2.68         0.63 o                         
 -16   6  11         40.60         52.47         1.01 o                         
 -14   6  11          3.16          2.99         0.84 o                         
 -12   6  11         15.16          6.90         0.80 o                         
 -10   6  11        536.03        499.91         3.22 o                         
  -8   6  11        226.91        253.49         2.22 o                         
  -6   6  11          7.84         12.00         0.71 o                         
  -4   6  11          1.93          3.29         0.69 o                         
  -2   6  11        318.27        285.41         2.30 o                         
   0   6  11        214.13        194.78         1.56 o                         
   2   6  11        534.59        561.56         3.19 o                         
   4   6  11         15.35         17.18         0.80 o                         
   6   6  11        643.76        611.04         3.51 o                         
   8   6  11        190.64        138.72         1.62 o                         
  10   6  11         18.85         17.21         1.21 o                         
  12   6  11         20.06         21.89         0.88 o                         
  14   6  11          1.69          1.60         0.74 o                         
 -17   7  11        642.27        599.83         6.55 o                         
 -15   7  11       1116.72       1082.12        11.43 o                         
 -13   7  11        944.35        926.30         8.50 o                         
 -11   7  11       1111.44       1222.16         8.40 o                         
  -9   7  11        152.30        177.06         2.01 o                         
  -7   7  11       2095.42       2100.00        14.40 o                         
  -5   7  11       1862.86       1645.46        12.41 o                         
  -3   7  11         36.18         29.56         0.83 o                         
  -1   7  11       2723.34       2651.17        10.13 o                         
   1   7  11       4786.48       4721.64        19.53 o                         
   3   7  11       3937.79       3886.17        21.62 o                         
   5   7  11         10.29          9.25         0.75 o                         
   7   7  11       2902.84       2910.89        21.43 o                         
   9   7  11         64.88         41.18         1.73 o                         
  11   7  11        188.00        196.62         2.80 o                         
  13   7  11         68.00         65.71         2.32 o                         
 -16   8  11          9.25         14.01         0.99 o                         
 -14   8  11          7.46          9.63         1.11 o                         
 -12   8  11         48.31         41.89         0.92 o                         
 -10   8  11         83.01         89.91         1.22 o                         
  -8   8  11         24.06         33.07         0.84 o                         
  -6   8  11          0.20          0.87         0.63 o                         
  -4   8  11         89.20        127.08         1.25 o                         
  -2   8  11          0.53          4.06         0.60 o                         
   0   8  11         22.66         25.26         0.85 o                         
   2   8  11        298.45        280.75         1.84 o                         
   4   8  11          0.47          0.26         0.67 o                         
   6   8  11        199.57        189.91         2.36 o                         
   8   8  11         11.30         11.77         0.68 o                         
  10   8  11         15.53         12.45         0.73 o                         
  12   8  11          7.49         10.29         0.88 o                         
 -13   9  11        464.51        461.72         5.36 o                         
 -11   9  11        827.43        844.42         8.67 o                         
  -9   9  11         43.54         51.89         1.49 o                         
  -7   9  11       1419.57       1507.64         9.28 o                         
  -5   9  11         70.18         99.50         2.14 o                         
  -3   9  11        932.62        873.95         6.22 o                         
  -1   9  11        775.49        802.62         4.57 o                         
   1   9  11        266.55        257.46         2.53 o                         
   3   9  11       1345.57       1391.54         6.64 o                         
   5   9  11         20.37         35.17         1.54 o                         
   7   9  11       1721.85       1839.94        24.66 o                         
   9   9  11        272.49        274.78         1.84 o                         
  11   9  11         18.95         12.90         1.10 o                         
 -12  10  11          0.67          0.82         0.59 o                         
 -10  10  11         91.96        104.50         3.68 o                         
  -8  10  11         27.84         33.07         0.81 o                         
  -6  10  11          3.96         11.62         0.54 o                         
  -4  10  11         22.73         22.75         0.79 o                         
  -2  10  11         24.37         23.11         0.76 o                         
   0  10  11         87.65         74.34         2.00 o                         
   2  10  11          1.15          4.04         0.59 o                         
   4  10  11          7.55         18.57         0.72 o                         
   6  10  11         74.47         83.83         1.46 o                         
   8  10  11         29.18         18.06         1.08 o                         
  -9  11  11        115.39        108.65         5.86 o                         
  -7  11  11        643.85        594.45         8.06 o                         
  -5  11  11        336.60        311.91         6.66 o                         
  -3  11  11        997.96        948.70        15.22 o                         
  -1  11  11        199.09        190.39         2.20 o                         
   1  11  11          0.52          2.04         0.57 o                         
   3  11  11         24.77         23.21         1.25 o                         
   5  11  11        217.02        213.81         7.62 o                         
  -4  12  11          4.44          3.41         0.73 o                         
  -2  12  11         55.07         46.46         1.16 o                         
   0  12  11         18.71         20.00         1.10 o                         
 -20   0  12        513.24        362.17         4.76 o                         
 -18   0  12        132.33         86.84         1.54 o                         
 -16   0  12       9246.55       9708.96       129.23 o                         
 -14   0  12       1586.36       1639.74        21.65 o                         
 -12   0  12        901.23        804.85         5.68 o                         
 -10   0  12        838.24        893.51         5.47 o                         
  -8   0  12        221.34        231.15         2.16 o                         
  -6   0  12       2423.63       2530.13        17.42 o                         
  -4   0  12        680.92        470.58         7.14 o                         
  -2   0  12       7117.12       7112.32        39.22 o                         
   0   0  12       5386.22       5487.99        65.48 o                         
   2   0  12       5195.45       5658.27        41.27 o                         
   4   0  12       3012.11       3047.60        52.06 o                         
   6   0  12         42.14         53.15         2.03 o                         
   8   0  12       1630.09       1535.78        13.64 o                         
  10   0  12       3176.73       3436.90        22.14 o                         
  12   0  12         14.21         23.41         1.85 o                         
  14   0  12        442.09        509.66         5.52 o                         
  16   0  12        608.37        632.57        35.55 o                         
 -19   1  12         22.09         11.90         0.52 o                         
 -17   1  12          2.02          7.55         0.56 o                         
 -15   1  12         14.43          7.10         0.69 o                         
 -13   1  12        137.58        136.65         1.38 o                         
 -11   1  12        901.20        903.17         6.48 o                         
  -9   1  12        105.44        104.18         1.19 o                         
  -7   1  12        475.38        465.18         3.79 o                         
  -5   1  12         51.04         41.99         0.77 o                         
  -3   1  12        208.70        290.11         1.83 o                         
  -1   1  12        235.59        283.27         1.78 o                         
   1   1  12         16.24          9.02         0.65 o                         
   3   1  12        318.25        333.60         3.03 o                         
   5   1  12        444.50        432.43         2.44 o                         
   7   1  12         46.99         43.35         0.91 o                         
   9   1  12          0.74          2.86         0.77 o                         
  11   1  12          0.57          1.33         0.87 o                         
  13   1  12          0.56         -0.27         1.10 o                         
  15   1  12         85.49         85.24         2.42 o                         
  17   1  12         72.08         60.12         1.83 o                         
 -20   2  12       1462.22       1360.20        63.47 o                         
 -18   2  12        652.99        645.59        10.42 o                         
 -16   2  12        202.89        196.21         1.42 o                         
 -14   2  12        221.77        185.46         2.45 o                         
 -12   2  12       3660.53       3646.95        34.91 o                         
 -10   2  12       1239.37       1280.26        14.00 o                         
  -8   2  12        545.20        618.13         2.69 o                         
  -6   2  12       4308.48       4339.60        18.89 o                         
  -4   2  12         58.23        111.12         2.37 o                         
  -2   2  12       5981.46       5505.96        26.64 o                         
   0   2  12        929.03        951.52        16.92 o                         
   2   2  12       2231.62       2465.53        13.69 o                         
   4   2  12       1451.15       1475.13        16.54 o                         
   6   2  12        801.53        804.08         4.40 o                         
   8   2  12       3382.25       3369.72        11.15 o                         
  10   2  12       1575.74       1578.92        10.46 o                         
  12   2  12       2520.14       2622.99        12.80 o                         
  14   2  12          4.61          5.37         1.01 o                         
  16   2  12        149.43        168.50         2.84 o                         
 -19   3  12          1.30          0.28         0.72 o                         
 -17   3  12         18.65         20.38         0.60 o                         
 -15   3  12          1.81          1.12         0.63 o                         
 -13   3  12        184.91        179.85         1.42 o                         
 -11   3  12        598.41        646.03         4.40 o                         
  -9   3  12         73.42         86.16         1.00 o                         
  -7   3  12        645.23        587.60         2.97 o                         
  -5   3  12         77.88        105.64         1.39 o                         
  -3   3  12         31.06         29.60         0.70 o                         
  -1   3  12        248.25        274.53         1.97 o                         
   1   3  12        508.23        558.62         3.92 o                         
   3   3  12         80.97         83.63         1.02 o                         
   5   3  12        593.89        699.22         3.31 o                         
   7   3  12        177.90        173.61         2.34 o                         
   9   3  12          2.13          0.73         0.83 o                         
  11   3  12          2.38          2.16         0.74 o                         
  13   3  12          1.47          2.57         0.79 o                         
  15   3  12         53.39         58.49         1.13 o                         
 -18   4  12        442.06        470.62        13.80 o                         
 -16   4  12        698.19        722.36         6.90 o                         
 -14   4  12         48.85         41.92         1.78 o                         
 -12   4  12        915.99        901.53         6.71 o                         
 -10   4  12       1180.49       1166.54         7.82 o                         
  -8   4  12        443.25        480.32         4.79 o                         
  -6   4  12      13348.92      13722.92        38.68 o                         
  -4   4  12        931.82        934.06         9.05 o                         
  -2   4  12       1597.78       1519.63         5.18 o                         
   0   4  12        299.14        328.81         3.98 o                         
   2   4  12        110.50        125.01         4.00 o                         
   4   4  12        602.86        572.54         9.61 o                         
   6   4  12          3.72          1.13         0.65 o                         
   8   4  12       4295.87       4314.92        11.99 o                         
  10   4  12        364.94        317.27         5.26 o                         
  12   4  12       1814.28       2015.78        17.02 o                         
  14   4  12        166.10        172.97         2.27 o                         
  16   4  12         24.84         17.68         0.73 o                         
 -17   5  12          8.73          8.72         1.01 o                         
 -15   5  12          2.74          3.34         0.65 o                         
 -13   5  12        137.69        109.91         2.07 o                         
 -11   5  12         75.42         79.18         1.18 o                         
  -9   5  12         49.08         57.08         0.97 o                         
  -7   5  12        110.20        116.41         1.16 o                         
  -5   5  12         87.70         94.44         2.19 o                         
  -3   5  12          7.51          5.09         0.57 o                         
  -1   5  12        105.01         93.04         1.27 o                         
   1   5  12        560.38        593.26         3.31 o                         
   3   5  12          1.48          2.86         0.73 o                         
   5   5  12        174.42        160.08         1.94 o                         
   7   5  12        348.53        323.85         2.15 o                         
   9   5  12         14.69         26.19         0.97 o                         
  11   5  12          2.87          4.90         1.07 o                         
  13   5  12         14.23          7.86         0.97 o                         
  15   5  12         14.93         13.05         1.22 o                         
 -16   6  12       1195.21       1125.04        30.58 o                         
 -14   6  12        193.73        218.79         2.94 o                         
 -12   6  12        655.96        633.56         4.53 o                         
 -10   6  12        392.36        389.62         2.53 o                         
  -8   6  12        303.29        296.36         1.99 o                         
  -6   6  12       1034.91       1095.77         5.94 o                         
  -4   6  12        558.44        627.78         6.25 o                         
  -2   6  12       2742.09       2711.16        17.14 o                         
   0   6  12       3060.72       3149.88        21.18 o                         
   2   6  12       2768.79       2722.47        15.35 o                         
   4   6  12        631.13        640.32         7.04 o                         
   6   6  12        175.86        174.55         1.81 o                         
   8   6  12       2439.38       2506.59        13.98 o                         
  10   6  12         96.45         66.66         1.16 o                         
  12   6  12        561.61        604.71         3.74 o                         
  14   6  12         63.64         54.75         1.83 o                         
 -17   7  12          6.47          6.46         0.85 o                         
 -15   7  12         12.98         18.68         0.69 o                         
 -13   7  12         60.13         45.47         1.99 o                         
 -11   7  12         19.88         20.46         0.79 o                         
  -9   7  12        154.57        163.89         1.44 o                         
  -7   7  12        190.86        186.37         3.05 o                         
  -5   7  12         35.11         46.39         0.90 o                         
  -3   7  12         11.32         28.87         0.83 o                         
  -1   7  12         81.72         83.57         1.45 o                         
   1   7  12         47.77         55.26         1.11 o                         
   3   7  12         66.95         71.52         1.17 o                         
   5   7  12        135.20        147.05         2.16 o                         
   7   7  12          0.05          0.71         0.69 o                         
   9   7  12          0.05          2.02         0.61 o                         
  11   7  12          5.18          5.97         0.78 o                         
  13   7  12         13.91         10.61         1.10 o                         
 -14   8  12        410.08        425.02         4.19 o                         
 -12   8  12       1132.53       1156.55        18.91 o                         
 -10   8  12        167.08        163.39         1.61 o                         
  -8   8  12        521.15        494.33         3.57 o                         
  -6   8  12        588.78        583.80         3.28 o                         
  -4   8  12          8.62          8.41         0.70 o                         
  -2   8  12       1865.95       2045.52        10.87 o                         
   0   8  12        503.48        512.29         6.32 o                         
   2   8  12       1688.39       1647.94        11.09 o                         
   4   8  12       1260.25       1251.54         7.99 o                         
   6   8  12        132.27        146.41         1.98 o                         
   8   8  12        448.73        484.12         6.51 o                         
  10   8  12         14.00         13.89         0.93 o                         
 -13   9  12         64.51         56.59         0.84 o                         
 -11   9  12        198.71        232.08         3.54 o                         
  -9   9  12        181.29        192.23         2.99 o                         
  -7   9  12        101.39        121.94         1.05 o                         
  -5   9  12          0.12          0.81         0.59 o                         
  -3   9  12         11.50         20.17         0.65 o                         
  -1   9  12         53.52         56.26         1.00 o                         
   1   9  12         34.77         29.28         0.96 o                         
   3   9  12        189.56        169.34         1.57 o                         
   5   9  12         34.35         39.50         1.45 o                         
   7   9  12          0.19          2.17         0.53 o                         
   9   9  12         26.67         31.34         1.46 o                         
 -10  10  12        235.45        198.76         3.78 o                         
  -8  10  12         56.72         46.08         0.85 o                         
  -6  10  12       1308.49       1303.55        14.92 o                         
  -4  10  12          6.50          9.48         0.78 o                         
  -2  10  12        667.05        748.06        10.01 o                         
   0  10  12        141.61        113.18         1.28 o                         
   2  10  12        219.64        195.24         3.54 o                         
   4  10  12         68.73         63.79         1.09 o                         
   6  10  12          1.25          3.20         0.52 o                         
  -7  11  12        144.26        112.48         3.54 o                         
  -5  11  12         64.72         80.83         2.18 o                         
  -3  11  12         28.68         29.45         2.68 o                         
  -1  11  12          1.54          1.00         0.58 o                         
   1  11  12          1.51          1.30         0.63 o                         
   3  11  12        160.83        168.15         2.74 o                         
 -19   1  13       1157.62       1006.13         7.62 o                         
 -17   1  13          3.27         10.10         1.11 o                         
 -15   1  13       2636.35       2609.68        28.23 o                         
 -13   1  13         73.91         67.84         1.49 o                         
 -11   1  13       1996.96       2067.73        19.28 o                         
  -9   1  13          6.55          3.63         0.62 o                         
  -7   1  13          3.08          3.37         0.70 o                         
  -5   1  13       3586.17       3540.80        25.02 o                         
  -3   1  13          7.13         12.44         0.79 o                         
  -1   1  13       7786.80       8257.15        27.94 o                         
   1   1  13       1960.03       1930.20        15.96 o                         
   3   1  13       4500.35       4170.54        26.31 o                         
   5   1  13        125.53        134.60         5.89 o                         
   7   1  13        276.35        258.13         4.29 o                         
   9   1  13       1125.71       1166.30         7.14 o                         
  11   1  13         13.30         13.84         0.90 o                         
  13   1  13       1382.19       1456.47        10.26 o                         
  15   1  13         50.68         48.40         1.52 o                         
 -18   2  13          8.73         11.58         0.57 o                         
 -16   2  13         26.13         21.85         0.71 o                         
 -14   2  13         17.70         23.48         0.77 o                         
 -12   2  13        163.29        167.67         1.58 o                         
 -10   2  13        394.11        378.29         3.25 o                         
  -8   2  13         92.75         80.10         1.01 o                         
  -6   2  13         37.81         43.15         0.79 o                         
  -4   2  13          3.86          6.86         0.60 o                         
  -2   2  13          0.08          0.25         0.54 o                         
   0   2  13         55.96         46.65         1.41 o                         
   2   2  13        400.93        371.91         2.79 o                         
   4   2  13         26.61         28.72         1.08 o                         
   6   2  13        754.99        704.60         3.87 o                         
   8   2  13        160.20        190.37         1.86 o                         
  10   2  13         23.77         24.08         0.90 o                         
  12   2  13          4.54          3.73         0.73 o                         
  14   2  13          0.24         -0.16         0.68 o                         
  16   2  13         25.18         18.05         1.10 o                         
 -19   3  13        182.54        177.67         3.41 o                         
 -17   3  13        659.90        657.38         9.89 o                         
 -15   3  13        987.79       1002.56         5.43 o                         
 -13   3  13         45.38         48.93         1.67 o                         
 -11   3  13       3893.91       3975.20        27.74 o                         
  -9   3  13        985.65        982.64         5.82 o                         
  -7   3  13         32.51         50.02         0.88 o                         
  -5   3  13       2619.71       2586.49        15.37 o                         
  -3   3  13         65.89         71.15         1.14 o                         
  -1   3  13       3569.61       3715.52        19.74 o                         
   1   3  13        123.03        114.64         2.69 o                         
   3   3  13       1631.89       1570.43        19.71 o                         
   5   3  13        752.91        771.09        16.04 o                         
   7   3  13        310.61        325.05         2.41 o                         
   9   3  13       3507.44       3745.47        22.48 o                         
  11   3  13        127.96        109.91         1.37 o                         
  13   3  13       1023.35       1101.46         9.35 o                         
  15   3  13          0.08          0.24         0.98 o                         
 -18   4  13          9.20         17.32         1.02 o                         
 -16   4  13          5.79          6.18         0.56 o                         
 -14   4  13         45.87         50.14         0.83 o                         
 -12   4  13        144.16        139.26         1.24 o                         
 -10   4  13        209.67        208.10         1.61 o                         
  -8   4  13          3.85          3.15         0.61 o                         
  -6   4  13         15.88         17.57         0.69 o                         
  -4   4  13        102.49         76.51         1.00 o                         
  -2   4  13          9.87         19.76         0.74 o                         
   0   4  13         33.50         32.00         0.87 o                         
   2   4  13        699.12        723.96         3.21 o                         
   4   4  13        178.73        197.07         1.82 o                         
   6   4  13         97.55        127.07         1.32 o                         
   8   4  13         88.39         57.39         1.20 o                         
  10   4  13         37.14         62.03         1.42 o                         
  12   4  13          3.78          3.55         0.81 o                         
  14   4  13          1.36          1.52         0.73 o                         
 -17   5  13        349.54        384.11         3.70 o                         
 -15   5  13       1056.24        973.14         9.07 o                         
 -13   5  13        289.39        282.54         2.26 o                         
 -11   5  13       2455.92       2479.50        18.17 o                         
  -9   5  13        463.97        473.27         6.09 o                         
  -7   5  13       1276.66       1179.25         5.67 o                         
  -5   5  13       3472.87       3427.07         8.96 o                         
  -3   5  13       2267.73       2125.72        13.59 o                         
  -1   5  13         75.22         82.23         1.30 o                         
   1   5  13        173.79        163.02         3.47 o                         
   3   5  13       2067.45       1989.20         9.13 o                         
   5   5  13         10.97         20.67         2.28 o                         
   7   5  13          7.35         12.46         0.74 o                         
   9   5  13       2788.26       2754.20        34.53 o                         
  11   5  13        293.51        304.56         2.86 o                         
  13   5  13        359.45        344.17        10.30 o                         
 -16   6  13         22.09         14.18         0.74 o                         
 -14   6  13         83.19         68.20         1.61 o                         
 -12   6  13         70.87         64.13         1.69 o                         
 -10   6  13        102.56        125.09         1.52 o                         
  -8   6  13         70.22         67.91         1.05 o                         
  -6   6  13         98.67        125.12         1.41 o                         
  -4   6  13          0.32          0.90         0.70 o                         
  -2   6  13          2.68          0.47         0.65 o                         
   0   6  13          1.66          3.36         0.80 o                         
   2   6  13        112.93        134.85         1.43 o                         
   4   6  13        315.82        280.94         2.03 o                         
   6   6  13          6.73          3.45         0.75 o                         
   8   6  13         30.82         25.76         0.90 o                         
  10   6  13         28.70         22.64         0.78 o                         
  12   6  13          7.72          7.30         0.55 o                         
 -15   7  13       1272.55       1255.05         8.35 o                         
 -13   7  13         17.28         22.19         1.08 o                         
 -11   7  13        588.24        586.56         8.61 o                         
  -9   7  13         78.22         80.01         1.02 o                         
  -7   7  13        525.91        507.69         2.33 o                         
  -5   7  13        883.24        981.06        10.84 o                         
  -3   7  13       1188.69       1206.27         9.19 o                         
  -1   7  13       6149.07       6065.34        32.29 o                         
   1   7  13        293.25        282.82         5.89 o                         
   3   7  13       1681.96       1688.93        11.14 o                         
   5   7  13        309.55        299.30         4.12 o                         
   7   7  13        114.83        114.70         1.41 o                         
   9   7  13        153.46        157.20         1.81 o                         
  11   7  13          2.90          9.87         0.85 o                         
 -14   8  13         86.08         75.21         1.08 o                         
 -12   8  13         36.98         26.02         0.90 o                         
 -10   8  13         20.90         29.11         0.76 o                         
  -8   8  13        107.57        106.25         1.13 o                         
  -6   8  13          5.40          3.45         0.63 o                         
  -4   8  13         17.93         15.90         0.65 o                         
  -2   8  13         37.18         25.86         0.75 o                         
   0   8  13         74.71         95.72         1.15 o                         
   2   8  13         25.18         20.52         0.80 o                         
   4   8  13         11.50         15.48         0.68 o                         
   6   8  13         19.47         11.76         0.65 o                         
   8   8  13          3.51          3.21         0.54 o                         
  10   8  13         28.18         42.19         1.03 o                         
 -11   9  13        805.62        850.08        14.88 o                         
  -9   9  13         59.77         73.27         2.70 o                         
  -7   9  13          1.80          1.28         0.43 o                         
  -5   9  13        970.69       1068.63         6.51 o                         
  -3   9  13          0.28          0.98         0.52 o                         
  -1   9  13       1337.72       1381.14        12.99 o                         
   1   9  13        260.42        261.18         2.18 o                         
   3   9  13        709.27        685.00         6.28 o                         
   5   9  13         43.86         48.32         1.46 o                         
   7   9  13         26.39         25.61         1.59 o                         
  -8  10  13          2.21          1.10         0.98 o                         
  -6  10  13         55.26         62.61         1.19 o                         
  -4  10  13          6.95          6.17         0.66 o                         
  -2  10  13          8.04          7.79         0.59 o                         
   0  10  13          7.16          4.35         0.56 o                         
   2  10  13         59.67         67.30         2.27 o                         
   4  10  13        116.44        100.18         1.95 o                         
  -3  11  13          6.17          5.37         0.85 o                         
  -1  11  13         81.10         77.43         1.83 o                         
 -18   0  14       1673.22       1554.21        28.35 o                         
 -16   0  14        155.38        148.76         2.65 o                         
 -14   0  14        351.54        334.84         3.05 o                         
 -12   0  14         27.10         32.90         1.27 o                         
 -10   0  14       1738.93       1822.46        22.96 o                         
  -8   0  14       1122.51       1042.15        15.58 o                         
  -6   0  14        125.25        120.20         3.22 o                         
  -4   0  14       4754.93       5022.77        43.53 o                         
  -2   0  14       1626.42       1489.12        13.00 o                         
   0   0  14       3140.97       2682.74        13.45 o                         
   2   0  14        414.31        335.66         8.53 o                         
   4   0  14       2330.54       2455.43        11.03 o                         
   6   0  14         43.92         40.05         2.85 o                         
   8   0  14        440.57        464.15         4.35 o                         
  10   0  14        420.35        460.83         4.58 o                         
  12   0  14        559.15        550.52         4.43 o                         
  14   0  14       1529.93       1702.75        47.50 o                         
 -17   1  14          1.75         12.60         0.54 o                         
 -15   1  14          7.50          4.67         0.56 o                         
 -13   1  14         24.98         21.85         0.81 o                         
 -11   1  14         29.80         31.25         0.95 o                         
  -9   1  14        179.47        187.84         1.51 o                         
  -7   1  14          0.12          0.86         0.61 o                         
  -5   1  14         14.07         17.99         0.70 o                         
  -3   1  14        234.29        190.74         1.41 o                         
  -1   1  14         75.01         58.15         1.04 o                         
   1   1  14         21.69         36.84         0.88 o                         
   3   1  14          9.68         13.84         0.79 o                         
   5   1  14         15.17         14.67         0.84 o                         
   7   1  14        107.10        113.90         1.86 o                         
   9   1  14         49.71         54.59         1.65 o                         
  11   1  14         44.62         55.73         1.43 o                         
  13   1  14         15.73         19.60         1.25 o                         
  15   1  14          0.38          0.23         0.39 o                         
 -18   2  14         26.71         13.05         1.46 o                         
 -16   2  14          7.13          8.71         0.52 o                         
 -14   2  14       2612.84       2746.93        15.61 o                         
 -12   2  14         23.25         16.61         1.24 o                         
 -10   2  14       2792.69       2826.24        20.63 o                         
  -8   2  14         29.27         31.21         0.92 o                         
  -6   2  14        602.98        524.43         3.31 o                         
  -4   2  14       1370.48       1603.90        10.62 o                         
  -2   2  14          0.36          5.00         0.64 o                         
   0   2  14       4397.35       4280.88        14.73 o                         
   2   2  14        695.50        691.06         3.76 o                         
   4   2  14       3248.26       3303.04        25.45 o                         
   6   2  14          8.00         20.49         1.76 o                         
   8   2  14        275.96        310.34        10.39 o                         
  10   2  14       1082.67       1039.01         8.08 o                         
  12   2  14          7.44         11.00         0.90 o                         
  14   2  14        829.29        857.41        21.95 o                         
 -17   3  14          2.40          5.11         1.05 o                         
 -15   3  14         62.95         64.38         0.90 o                         
 -13   3  14         51.48         49.29         0.80 o                         
 -11   3  14         37.06         24.31         0.79 o                         
  -9   3  14        104.07        101.10         1.62 o                         
  -7   3  14         12.88         12.93         0.63 o                         
  -5   3  14        216.67        202.11         1.76 o                         
  -3   3  14         10.43         13.55         0.68 o                         
  -1   3  14          0.36          3.69         0.64 o                         
   1   3  14          3.58          2.81         0.62 o                         
   3   3  14         77.81         96.41         1.28 o                         
   5   3  14        236.05        272.78         2.28 o                         
   7   3  14         79.25         99.12         1.60 o                         
   9   3  14         17.61         20.38         0.89 o                         
  11   3  14         19.19         24.53         0.97 o                         
  13   3  14         17.39         11.67         1.16 o                         
 -16   4  14         78.57         95.42         5.18 o                         
 -14   4  14       1797.76       1785.26        12.43 o                         
 -12   4  14        512.00        520.53         2.78 o                         
 -10   4  14       5071.87       5135.57        52.05 o                         
  -8   4  14        338.36        327.51         3.50 o                         
  -6   4  14        600.97        619.58         9.04 o                         
  -4   4  14        171.30        189.86         3.42 o                         
  -2   4  14       1290.79       1313.72         4.33 o                         
   0   4  14        763.89        798.30         4.93 o                         
   2   4  14         96.11        114.25         2.24 o                         
   4   4  14       3130.09       3081.44        19.81 o                         
   6   4  14        181.57        180.55         6.24 o                         
   8   4  14        502.54        540.81         6.98 o                         
  10   4  14       1432.91       1371.40        16.23 o                         
  12   4  14          8.50          3.72         0.99 o                         
 -17   5  14          3.69          4.02         0.73 o                         
 -15   5  14          0.02         -0.71         0.74 o                         
 -13   5  14          7.81          3.59         0.55 o                         
 -11   5  14         13.72         13.47         0.74 o                         
  -9   5  14        187.82        192.77         1.52 o                         
  -7   5  14         10.90         20.49         0.81 o                         
  -5   5  14          6.50          5.07         0.60 o                         
  -3   5  14         12.96         19.00         0.63 o                         
  -1   5  14          6.56         12.37         0.72 o                         
   1   5  14         15.75         15.23         0.74 o                         
   3   5  14        246.79        246.88         2.27 o                         
   5   5  14        250.62        220.10         1.54 o                         
   7   5  14          0.87          4.22         0.76 o                         
   9   5  14          2.10          4.16         0.77 o                         
  11   5  14          5.05          2.80         1.10 o                         
 -16   6  14         48.91         53.29         1.08 o                         
 -14   6  14        798.37        816.97         6.32 o                         
 -12   6  14         74.92         76.79         1.16 o                         
 -10   6  14       1878.60       1815.31        18.10 o                         
  -8   6  14         52.48         47.80         1.23 o                         
  -6   6  14        190.29        201.69         1.66 o                         
  -4   6  14       2564.81       2556.78        14.14 o                         
  -2   6  14        979.44       1022.53         4.18 o                         
   0   6  14       2771.95       3005.96        19.28 o                         
   2   6  14         13.41         13.57         0.78 o                         
   4   6  14       1754.13       1732.15        18.23 o                         
   6   6  14          7.91          7.54         1.13 o                         
   8   6  14          3.68          2.72         0.71 o                         
  10   6  14        400.50        332.66         6.52 o                         
 -13   7  14         32.46         27.50         1.48 o                         
 -11   7  14        127.53        141.45         1.58 o                         
  -9   7  14          0.91          0.75         0.56 o                         
  -7   7  14        406.56        400.20         2.56 o                         
  -5   7  14         36.11         47.72         1.00 o                         
  -3   7  14         10.27         14.29         0.67 o                         
  -1   7  14          3.63          2.90         0.64 o                         
   1   7  14         74.47         79.15         1.04 o                         
   3   7  14          1.79          4.03         0.75 o                         
   5   7  14        111.89        127.27         1.39 o                         
   7   7  14         22.35         25.74         0.96 o                         
   9   7  14          2.70          4.66         0.85 o                         
 -12   8  14         38.46         27.70         1.16 o                         
 -10   8  14        514.68        481.41         3.80 o                         
  -8   8  14          1.23          4.29         0.61 o                         
  -6   8  14        320.35        342.22         4.15 o                         
  -4   8  14        837.72        858.33        10.23 o                         
  -2   8  14         60.83         61.71         0.86 o                         
   0   8  14       2153.51       2298.03        14.65 o                         
   2   8  14        503.52        469.13         2.66 o                         
   4   8  14        693.71        654.80        11.35 o                         
   6   8  14        119.07        120.48         1.51 o                         
   8   8  14          1.69          0.85         0.60 o                         
  -9   9  14         30.02         41.36         1.71 o                         
  -7   9  14         59.20         40.36         1.02 o                         
  -5   9  14        197.40        187.39         2.21 o                         
  -3   9  14         50.23         45.50         1.00 o                         
  -1   9  14          0.96          0.84         0.75 o                         
   1   9  14          0.87          0.05         0.46 o                         
   3   9  14          0.41          1.49         0.72 o                         
   5   9  14         48.41         42.31         1.59 o                         
  -4  10  14        380.52        309.12         4.15 o                         
  -2  10  14         27.71         21.10         1.12 o                         
   0  10  14        220.98        227.06         2.62 o                         
   2  10  14          0.13          3.54         0.85 o                         
 -17   1  15        119.29        112.57         5.24 o                         
 -15   1  15          2.92          4.21         0.46 o                         
 -13   1  15        570.21        577.88         2.49 o                         
 -11   1  15          1.15          0.73         0.63 o                         
  -9   1  15       2793.17       2819.39        18.77 o                         
  -7   1  15         50.63         49.72         2.52 o                         
  -5   1  15       1658.53       1733.50        12.74 o                         
  -3   1  15       1272.43       1169.58         8.76 o                         
  -1   1  15        356.57        362.65         2.50 o                         
   1   1  15       1820.69       2028.69         9.34 o                         
   3   1  15         18.52         16.14         0.86 o                         
   5   1  15       1768.63       1688.54        14.49 o                         
   7   1  15        272.68        254.26        13.97 o                         
   9   1  15        161.38        191.46         5.50 o                         
  11   1  15        561.65        579.76         3.10 o                         
  13   1  15        245.79        238.08        13.29 o                         
 -16   2  15          6.56          9.17         0.69 o                         
 -14   2  15         20.00         19.35         0.62 o                         
 -12   2  15        149.40        149.00         2.69 o                         
 -10   2  15          0.60          2.37         0.61 o                         
  -8   2  15        301.59        293.32         1.74 o                         
  -6   2  15        420.82        396.96         2.88 o                         
  -4   2  15         38.39         30.95         0.71 o                         
  -2   2  15         47.68         50.91         1.16 o                         
   0   2  15         10.64          6.11         0.71 o                         
   2   2  15          5.32          3.93         0.71 o                         
   4   2  15         86.13         74.54         1.28 o                         
   6   2  15          0.35          0.82         0.63 o                         
   8   2  15        117.96        116.36         2.98 o                         
  10   2  15         40.31         32.90         1.01 o                         
  12   2  15          4.66          5.51         0.86 o                         
 -17   3  15          0.41          1.32         0.59 o                         
 -15   3  15          8.25          2.15         0.56 o                         
 -13   3  15       2026.17       1990.62         9.57 o                         
 -11   3  15        828.08        887.29         7.21 o                         
  -9   3  15       3729.75       3710.63        30.74 o                         
  -7   3  15        110.56        132.17         2.65 o                         
  -5   3  15        964.29        966.63        14.05 o                         
  -3   3  15        231.00        249.62         4.53 o                         
  -1   3  15          4.44         17.96         0.76 o                         
   1   3  15       2063.96       2193.59         7.75 o                         
   3   3  15        389.30        336.41         2.23 o                         
   5   3  15       2775.66       2731.69        19.50 o                         
   7   3  15          1.06          0.92         0.65 o                         
   9   3  15        496.21        527.22        13.57 o                         
  11   3  15        396.45        408.43         4.82 o                         
  13   3  15         15.67          7.56         0.73 o                         
 -16   4  15          6.26          5.15         0.65 o                         
 -14   4  15          1.46          3.12         0.61 o                         
 -12   4  15          3.63          4.10         0.52 o                         
 -10   4  15          0.04          0.65         0.58 o                         
  -8   4  15        128.76        114.20         1.21 o                         
  -6   4  15        484.30        506.28         3.73 o                         
  -4   4  15         71.38         63.37         0.86 o                         
  -2   4  15         27.13         27.25         0.69 o                         
   0   4  15         39.31         25.64         0.76 o                         
   2   4  15          4.61          5.45         0.61 o                         
   4   4  15         44.72         43.34         0.93 o                         
   6   4  15         15.11         17.92         0.76 o                         
   8   4  15         14.95         14.00         0.69 o                         
  10   4  15         16.29          8.65         0.71 o                         
  12   4  15          5.13          7.80         0.85 o                         
 -15   5  15        145.75        143.42         2.11 o                         
 -13   5  15        986.32        951.30        10.79 o                         
 -11   5  15          9.10          6.79         0.62 o                         
  -9   5  15       2092.37       2070.71        17.27 o                         
  -7   5  15         80.84         79.39         1.34 o                         
  -5   5  15         21.99         26.31         0.81 o                         
  -3   5  15          4.67         19.86         1.70 o                         
  -1   5  15        164.98        175.83         3.12 o                         
   1   5  15       1484.34       1502.68         9.53 o                         
   3   5  15        157.37        150.61         1.44 o                         
   5   5  15       3285.91       3347.04        29.40 o                         
   7   5  15         61.98         59.82         2.62 o                         
   9   5  15        148.90        142.52         1.79 o                         
 -14   6  15         33.69         33.40         1.12 o                         
 -12   6  15         12.72          5.72         0.74 o                         
 -10   6  15         17.35         17.71         0.62 o                         
  -8   6  15          0.27          0.36         0.56 o                         
  -6   6  15         13.86         13.13         0.75 o                         
  -4   6  15        125.14        118.38         1.45 o                         
  -2   6  15         24.60         29.45         0.93 o                         
   0   6  15          1.11          0.71         0.63 o                         
   2   6  15         15.16         20.30         0.80 o                         
   4   6  15         19.60         15.21         0.67 o                         
   6   6  15          3.49         12.00         0.84 o                         
   8   6  15          0.02          1.14         0.57 o                         
 -13   7  15        149.73        110.60         2.07 o                         
 -11   7  15         38.82         34.87         1.20 o                         
  -9   7  15       1292.11       1362.29        18.70 o                         
  -7   7  15          1.30          4.71         0.82 o                         
  -5   7  15       1759.73       1571.41        14.90 o                         
  -3   7  15       1195.06       1270.11         6.54 o                         
  -1   7  15        189.50        203.47         1.77 o                         
   1   7  15       1123.03       1178.87         6.78 o                         
   3   7  15         83.41         76.69         1.38 o                         
   5   7  15        372.94        384.19         6.40 o                         
   7   7  15        283.80        276.15         3.13 o                         
 -10   8  15          0.05          0.06         0.69 o                         
  -8   8  15          1.63          0.85         0.74 o                         
  -6   8  15         55.50         47.67         1.78 o                         
  -4   8  15          3.87          3.08         0.54 o                         
  -2   8  15         21.09         32.46         0.78 o                         
   0   8  15          8.78          8.64         0.63 o                         
   2   8  15         12.06         10.14         0.54 o                         
   4   8  15          2.63          4.61         0.94 o                         
   6   8  15         62.02         83.41         1.47 o                         
  -7   9  15        103.32         99.63         2.44 o                         
  -5   9  15        428.91        425.62        12.68 o                         
  -3   9  15        409.79        422.81        18.11 o                         
  -1   9  15          3.76          2.44         1.22 o                         
   1   9  15         45.76         39.23         1.16 o                         
 -16   0  16        312.64        331.13        30.36 o                         
 -14   0  16          2.52          5.40         0.67 o                         
 -12   0  16        190.29        196.24         2.45 o                         
 -10   0  16         53.94         51.66         1.33 o                         
  -8   0  16       3314.37       3388.44        32.97 o                         
  -6   0  16        108.19         80.12         1.61 o                         
  -4   0  16       2948.69       2695.96        25.54 o                         
  -2   0  16         11.43         44.41         2.65 o                         
   0   0  16          1.80          4.07         1.09 o                         
   2   0  16        540.78        547.86        13.13 o                         
   4   0  16        433.24        430.02         5.77 o                         
   6   0  16       1730.26       1796.35        26.89 o                         
   8   0  16         59.30         56.41         5.06 o                         
  10   0  16        849.57        878.70         9.15 o                         
  12   0  16        252.65        210.96         3.05 o                         
 -15   1  16          1.15          1.43         0.67 o                         
 -13   1  16          0.06          1.42         0.50 o                         
 -11   1  16         16.61         19.25         0.74 o                         
  -9   1  16         19.94         33.26         0.74 o                         
  -7   1  16         47.47         42.52         0.81 o                         
  -5   1  16        122.15         95.34         1.04 o                         
  -3   1  16          1.43          1.39         0.67 o                         
  -1   1  16         61.00         52.15         0.97 o                         
   1   1  16          5.55          1.96         0.62 o                         
   3   1  16          0.01          0.79         0.68 o                         
   5   1  16         29.69         31.19         0.97 o                         
   7   1  16         12.84          9.17         0.84 o                         
   9   1  16         68.24         81.51         1.67 o                         
  11   1  16        110.82         96.54         1.72 o                         
 -16   2  16          8.40          8.12         0.91 o                         
 -14   2  16        158.63        168.05         3.48 o                         
 -12   2  16        841.45        849.56         6.21 o                         
 -10   2  16        481.91        476.67         4.88 o                         
  -8   2  16       1930.76       1992.81        10.18 o                         
  -6   2  16        204.76        217.43         3.31 o                         
  -4   2  16       2100.27       2210.30        21.01 o                         
  -2   2  16        568.38        615.84         8.43 o                         
   0   2  16        982.07        928.76         9.69 o                         
   2   2  16        903.32        938.55         4.86 o                         
   4   2  16         79.91         91.42         2.10 o                         
   6   2  16       1324.37       1366.62        20.51 o                         
   8   2  16        249.87        241.28        11.00 o                         
  10   2  16        248.77        289.70         6.22 o                         
 -15   3  16          5.92          5.51         0.86 o                         
 -13   3  16          2.03          2.02         0.51 o                         
 -11   3  16         24.22         26.98         0.76 o                         
  -9   3  16          6.93          3.01         0.57 o                         
  -7   3  16         19.88         24.65         0.69 o                         
  -5   3  16        237.29        240.58         3.24 o                         
  -3   3  16         60.39         78.42         1.11 o                         
  -1   3  16          0.52          0.37         0.62 o                         
   1   3  16          0.59          1.28         0.61 o                         
   3   3  16         43.39         39.28         0.92 o                         
   5   3  16          1.27          3.51         0.68 o                         
   7   3  16         14.62         16.00         0.63 o                         
   9   3  16         68.72         84.50         1.67 o                         
  11   3  16         28.46         27.31         1.34 o                         
 -14   4  16        262.14        251.58         5.12 o                         
 -12   4  16        411.58        407.52         4.81 o                         
 -10   4  16        123.72        114.48         1.28 o                         
  -8   4  16       1440.38       1446.14         9.92 o                         
  -6   4  16        635.96        627.83         8.94 o                         
  -4   4  16        134.74        133.64         2.29 o                         
  -2   4  16         11.66         13.66         1.58 o                         
   0   4  16        303.73        290.30         4.68 o                         
   2   4  16       1109.71       1204.74         8.08 o                         
   4   4  16        672.93        667.09         6.97 o                         
   6   4  16       2614.08       2602.42        17.97 o                         
   8   4  16          0.88          1.14         0.59 o                         
  10   4  16        113.84        112.80         2.32 o                         
 -13   5  16         16.30         14.39         0.73 o                         
 -11   5  16          0.90          1.46         0.45 o                         
  -9   5  16          8.45         16.99         0.72 o                         
  -7   5  16          1.24          1.95         0.56 o                         
  -5   5  16         54.62         54.29         1.03 o                         
  -3   5  16         37.41         26.09         0.81 o                         
  -1   5  16         42.24         41.12         0.95 o                         
   1   5  16          0.57         -0.23         0.66 o                         
   3   5  16         10.78          8.85         0.68 o                         
   5   5  16         24.55         22.31         0.91 o                         
   7   5  16         25.51         29.76         0.83 o                         
   9   5  16         41.54         31.58         1.22 o                         
 -12   6  16        382.94        348.70         4.76 o                         
 -10   6  16        230.98        225.29         5.37 o                         
  -8   6  16       1314.39       1298.13        19.95 o                         
  -6   6  16         33.37         31.92         0.88 o                         
  -4   6  16       1207.03       1213.97         7.93 o                         
  -2   6  16         99.39         97.86         2.62 o                         
   0   6  16        154.84        180.59         2.05 o                         
   2   6  16        424.88        470.17         2.94 o                         
   4   6  16         36.39         17.37         0.97 o                         
   6   6  16        417.09        372.66         9.51 o                         
   8   6  16         83.78         72.31         2.07 o                         
  -9   7  16         49.24         50.43         2.50 o                         
  -7   7  16         44.70         40.26         1.46 o                         
  -5   7  16         11.22          6.81         0.52 o                         
  -3   7  16         89.96         81.12         0.98 o                         
  -1   7  16         23.90         34.70         0.88 o                         
   1   7  16         56.15         52.62         0.74 o                         
   3   7  16          0.04          0.12         0.78 o                         
   5   7  16          0.04          0.24         0.76 o                         
  -6   8  16          0.95          1.31         0.57 o                         
  -4   8  16        989.06        831.90        35.24 o                         
  -2   8  16        218.43        183.57         2.72 o                         
   0   8  16         68.23         65.58         1.53 o                         
   2   8  16         61.72         58.82         1.59 o                         
 -15   1  17        253.33        197.40         8.29 o                         
 -13   1  17        130.52        119.74         2.79 o                         
 -11   1  17        124.50        137.74         3.44 o                         
  -9   1  17        575.03        589.73         8.34 o                         
  -7   1  17       1570.18       1507.36         6.87 o                         
  -5   1  17          1.20          0.94         0.54 o                         
  -3   1  17       1959.64       1955.55        18.46 o                         
  -1   1  17          6.65         12.87         1.30 o                         
   1   1  17        369.78        493.20         9.34 o                         
   3   1  17        274.42        350.61         2.79 o                         
   5   1  17        270.69        218.13         6.91 o                         
   7   1  17        676.02        670.68         9.80 o                         
   9   1  17         45.58         38.27         0.85 o                         
 -14   2  17         12.63         12.35         0.83 o                         
 -12   2  17         58.54         59.54         1.00 o                         
 -10   2  17        108.77         92.48         1.32 o                         
  -8   2  17         91.42         87.30         1.41 o                         
  -6   2  17         20.91         16.06         0.72 o                         
  -4   2  17        141.69        131.64         1.64 o                         
  -2   2  17         20.12         15.42         0.64 o                         
   0   2  17          1.98          0.87         0.62 o                         
   2   2  17          3.95          5.08         0.63 o                         
   4   2  17          5.91         11.55         0.67 o                         
   6   2  17        125.26        118.56         3.77 o                         
   8   2  17          0.04          0.82         0.55 o                         
 -13   3  17        644.86        537.46        26.61 o                         
 -11   3  17        285.37        282.39         2.61 o                         
  -9   3  17        514.99        538.52         9.87 o                         
  -7   3  17        815.05        817.56         4.92 o                         
  -5   3  17        535.87        541.69         6.02 o                         
  -3   3  17        601.13        609.06         6.60 o                         
  -1   3  17         73.93         82.13         2.61 o                         
   1   3  17        914.00        907.21        12.02 o                         
   3   3  17        186.91        201.10         4.61 o                         
   5   3  17        396.75        381.60        10.95 o                         
   7   3  17       1076.66       1043.25        13.04 o                         
   9   3  17         56.89         51.34         1.59 o                         
 -12   4  17          0.19          0.17         0.63 o                         
 -10   4  17         12.51          8.94         0.46 o                         
  -8   4  17          2.90          2.25         0.47 o                         
  -6   4  17          4.16          7.73         0.62 o                         
  -4   4  17         89.06         82.25         1.60 o                         
  -2   4  17         96.98        118.91         1.10 o                         
   0   4  17         20.13         15.33         0.73 o                         
   2   4  17         30.93         21.17         0.70 o                         
   4   4  17         20.41         21.97         0.67 o                         
   6   4  17         15.40         11.72         0.71 o                         
   8   4  17          3.61          7.56         0.98 o                         
 -11   5  17         52.56         49.24         1.28 o                         
  -9   5  17        322.96        351.04         4.43 o                         
  -7   5  17        679.79        742.95         4.39 o                         
  -5   5  17         21.39         25.49         0.76 o                         
  -3   5  17       1458.24       1444.27        15.50 o                         
  -1   5  17          1.23          3.98         0.59 o                         
   1   5  17        351.99        365.89         5.10 o                         
   3   5  17        546.54        529.57         5.99 o                         
   5   5  17        668.57        604.00         7.13 o                         
   7   5  17        636.26        559.83         6.10 o                         
  -8   6  17         37.80         26.97         2.44 o                         
  -6   6  17         49.29         54.97         3.11 o                         
  -4   6  17         11.96         15.93         0.62 o                         
  -2   6  17         13.85         12.52         0.65 o                         
   0   6  17         18.17         25.00         0.78 o                         
   2   6  17          0.10         -0.49         1.46 o                         
   4   6  17          0.02          0.77         0.76 o                         
  -7   7  17        808.02        727.13         9.27 o                         
  -5   7  17          1.67          3.77         0.49 o                         
  -3   7  17        862.93        786.91         6.40 o                         
  -1   7  17         82.99         90.38         2.02 o                         
   1   7  17        193.90        179.25         2.36 o                         
   3   7  17          1.03          0.94         0.56 o                         
 -12   0  18        206.70        193.41        10.97 o                         
 -10   0  18        100.96        109.83         2.44 o                         
  -8   0  18       1702.78       1666.60        40.41 o                         
  -6   0  18       1011.55       1035.69         4.89 o                         
  -4   0  18          8.28         14.58         0.78 o                         
  -2   0  18        532.58        613.40         4.90 o                         
   0   0  18         24.80         14.37         1.22 o                         
   2   0  18       1249.66       1151.70         7.48 o                         
   4   0  18        336.91        368.03        11.83 o                         
   6   0  18        534.46        593.61         5.67 o                         
   8   0  18        125.87        102.07         2.07 o                         
 -13   1  18          2.66          1.44         0.39 o                         
 -11   1  18          0.00          0.73         0.68 o                         
  -9   1  18         37.14         33.35         0.80 o                         
  -7   1  18        101.07         96.75         1.99 o                         
  -5   1  18          7.29          5.86         0.49 o                         
  -3   1  18        143.65        134.05         1.49 o                         
  -1   1  18         93.68         91.13         1.07 o                         
   1   1  18          1.64          0.36         0.61 o                         
   3   1  18         61.33         58.90         1.03 o                         
   5   1  18         18.37         13.38         0.63 o                         
   7   1  18         99.60        110.59         2.38 o                         
 -12   2  18        739.95        716.36        23.98 o                         
 -10   2  18          5.53          3.21         0.82 o                         
  -8   2  18        551.29        552.75        11.40 o                         
  -6   2  18        516.01        569.47         2.86 o                         
  -4   2  18          1.07          1.16         0.47 o                         
  -2   2  18       1327.16       1344.62        15.16 o                         
   0   2  18         10.52          9.10         1.04 o                         
   2   2  18        135.16        137.72         2.35 o                         
   4   2  18         29.94         25.46         3.35 o                         
   6   2  18        382.50        408.19         3.53 o                         
 -11   3  18          3.05          1.44         0.73 o                         
  -9   3  18         48.24         44.22         1.00 o                         
  -7   3  18        117.31        112.06         2.21 o                         
  -5   3  18          6.39          3.23         0.45 o                         
  -3   3  18        240.81        253.19         3.27 o                         
  -1   3  18        170.82        186.09         3.51 o                         
   1   3  18         12.55         19.77         0.56 o                         
   3   3  18          0.01          0.35         0.59 o                         
   5   3  18          2.36          0.91         0.48 o                         
   7   3  18         54.50         35.97         1.22 o                         
 -10   4  18         98.07         77.49         1.59 o                         
  -8   4  18        795.64        724.55       117.98 o                         
  -6   4  18        160.37        194.17         2.27 o                         
  -4   4  18         48.49         47.89         1.20 o                         
  -2   4  18        991.34        937.55        10.00 o                         
   0   4  18         26.76         17.24         1.20 o                         
   2   4  18       1184.91       1204.56        31.39 o                         
   4   4  18        576.64        579.01         4.72 o                         
  -9   5  18         14.31         11.95         0.98 o                         
  -7   5  18         69.26         66.95         2.07 o                         
  -5   5  18          9.12          6.50         0.81 o                         
  -3   5  18         67.98         82.80         1.95 o                         
  -1   5  18         59.01         62.69         1.67 o                         
   1   5  18          0.31          0.69         0.90 o                         
   3   5  18          8.30          6.20         0.64 o                         
  -6   6  18        336.39        300.18         9.94 o                         
  -4   6  18          4.69          6.71         0.98 o                         
  -2   6  18        738.69        669.72        27.59 o                         
   0   6  18          0.47          2.15         0.60 o                         
  -9   1  19        102.09         89.53         1.66 o                         
  -7   1  19       1806.15       1915.53        12.62 o                         
  -5   1  19        214.92        223.71         1.72 o                         
  -3   1  19          6.45          8.91         0.58 o                         
  -1   1  19        645.01        661.62         7.82 o                         
   1   1  19          1.27          1.48         0.82 o                         
   3   1  19        290.77        346.26         3.32 o                         
   5   1  19         13.92         20.25         0.49 o                         
 -10   2  19          1.67          1.59         0.73 o                         
  -8   2  19         25.72         16.34         0.71 o                         
  -6   2  19        101.68        101.83         1.80 o                         
  -4   2  19         34.93         43.87         1.50 o                         
  -2   2  19         58.37         63.50         2.37 o                         
   0   2  19         61.81         78.83         3.84 o                         
   2   2  19          3.40          0.56         0.64 o                         
   4   2  19         18.88         23.52         1.16 o                         
  -9   3  19         90.73         79.14         1.71 o                         
  -7   3  19        303.44        268.15        20.43 o                         
  -5   3  19         70.22         67.56         1.95 o                         
  -3   3  19        174.13        180.45         2.36 o                         
  -1   3  19        612.68        569.09        19.51 o                         
   1   3  19         42.57         44.34         0.93 o                         
   3   3  19        658.42        659.22         6.34 o                         
  -6   4  19         68.72         60.12         1.83 o                         
  -4   4  19         65.52         82.23         5.24 o                         
  -2   4  19          0.26          1.18         0.76 o                         
   0   4  19         67.06         75.14         6.40 o                         
   2   4  19         14.23         22.68         1.10 o                         
  -6   0  20       1875.84       1762.18        13.78 o                         
  -4   0  20        156.90        168.40         2.68 o                         
  -2   0  20        126.80        111.94         2.19 o                         
   0   0  20        175.81        139.14         2.32 o                         
  -5   1  20         27.75         16.09         0.79 o                         
  -3   1  20          2.29          3.36         0.52 o                         
  -1   1  20          1.25          6.17         0.52 o                         
                                                                                
