# Supplementary material for: Syntheses and crystal structures of the ethanol, acetonitrile and diethyl ether Werner clathrates bis­(iso­thio­cyanato-κN)tetra­kis­(3-methyl­pyridine-κN)nickel(II)
Source: Acta Crystallogr E Crystallogr Commun. 2022 Sep 8;78(Pt 10):993–8. doi: 10.1107/S2056989022008891 (PMC9535821; doi:10.1107/S2056989022008891)
Supplement: Supplementary file 4 [file e-78-00993-3sup4.hkl]

data_3                                                                          
_shelx_title ' 3pic3_auto_a.res in P2(1)/n'                                     
_shelx_refln_list_code          4                                               
_shelx_F_calc_maximum      419.35                                               
_exptl_crystal_F_000      1312.00                                               
_reflns_d_resolution_high  0.7837                                               
                                                                                
loop_                                                                           
 _space_group_symop_operation_xyz                                               
 'x, y, z'                                                                      
 '-x+1/2, y+1/2, -z+1/2'                                                        
 '-x, -y, -z'                                                                   
 'x-1/2, -y-1/2, z-1/2'                                                         
                                                                                
_cell_length_a    10.2275                                                       
_cell_length_b    25.0468                                                       
_cell_length_c    12.7180                                                       
_cell_angle_alpha  90.000                                                       
_cell_angle_beta   94.600                                                       
_cell_angle_gamma  90.000                                                       
                                                                                
_shelx_F_squared_multiplier     1.000                                           
                                                                                
loop_                                                                           
 _refln_index_h                                                                 
 _refln_index_k                                                                 
 _refln_index_l                                                                 
 _refln_F_squared_calc                                                          
 _refln_F_squared_meas                                                          
 _refln_F_squared_sigma                                                         
 _refln_observed_status                                                         
   2   0   0       9559.19       9134.56        40.71 o                         
   4   0   0      24202.08      23964.51       287.72 o                         
   6   0   0      14988.92      14322.21       122.15 o                         
   8   0   0       4101.14       4133.17        23.59 o                         
  10   0   0       2489.29       2645.71        14.60 o                         
  12   0   0        332.78        347.13         5.77 o                         
   1   1   0        227.96        209.72         2.02 o                         
   2   1   0       2084.95       2027.67        15.24 o                         
   3   1   0       5244.52       5102.45        50.29 o                         
   4   1   0          9.42         32.12         2.09 o                         
   5   1   0          0.68          6.99         0.98 o                         
   6   1   0        784.34        806.61         5.61 o                         
   7   1   0        686.15        665.42         4.20 o                         
   8   1   0       2555.92       2504.89        15.46 o                         
   9   1   0        116.38        114.10         1.54 o                         
  10   1   0        234.43        237.26         2.66 o                         
  11   1   0       4139.42       4409.16        41.53 o                         
  12   1   0         55.56         59.99         1.82 o                         
  13   1   0         58.35         40.21         1.56 o                         
   0   2   0       1430.75       1353.11         7.90 o                         
   1   2   0      36306.07      36906.17       125.99 o                         
   2   2   0        758.09        720.19         7.61 o                         
   3   2   0       6441.42       6356.12        21.16 o                         
   4   2   0         79.07         99.08         1.53 o                         
   5   2   0      12349.34      12258.46        78.20 o                         
   6   2   0        575.34        666.35         6.48 o                         
   7   2   0       4980.16       5080.73        21.23 o                         
   8   2   0         45.11         45.86         1.35 o                         
   9   2   0       1261.91       1233.81         6.47 o                         
  10   2   0        250.33        249.31         3.06 o                         
  11   2   0       1439.13       1436.03        16.28 o                         
  12   2   0         10.47         10.26         1.23 o                         
   1   3   0        216.82        214.81         3.65 o                         
   2   3   0       1563.77       1608.25         6.95 o                         
   3   3   0       3243.07       3110.38        19.58 o                         
   4   3   0       1716.51       1766.13        21.13 o                         
   5   3   0        150.39        164.19         2.86 o                         
   6   3   0         44.86         31.48         1.90 o                         
   7   3   0       1108.90       1110.72         8.55 o                         
   8   3   0        235.22        276.91         2.48 o                         
   9   3   0       1201.73       1231.62         7.41 o                         
  10   3   0       1382.64       1388.51         7.25 o                         
  11   3   0        168.98        178.90         3.50 o                         
  12   3   0       1805.67       1908.89        13.90 o                         
   0   4   0       8533.48       9259.97        71.77 o                         
   1   4   0        222.56        239.35         4.96 o                         
   2   4   0     175857.06     175745.59      2321.37 o                         
   3   4   0        106.72        102.08         3.82 o                         
   4   4   0      35686.00      35261.09       175.38 o                         
   5   4   0         63.55         63.44         1.77 o                         
   6   4   0       5798.96       5803.24        35.01 o                         
   7   4   0        597.26        588.53         5.91 o                         
   8   4   0       1747.01       1752.03         7.56 o                         
   9   4   0        914.69        873.41         5.22 o                         
  10   4   0       1139.03       1125.13         6.95 o                         
  11   4   0        338.64        356.75         3.64 o                         
  12   4   0        882.80        887.52         8.38 o                         
   1   5   0       1125.09       1184.96         7.27 o                         
   2   5   0        211.61        249.45         8.41 o                         
   3   5   0        275.90        284.92         5.73 o                         
   4   5   0        242.04        222.11         5.49 o                         
   5   5   0        101.42         80.08         3.11 o                         
   6   5   0        433.53        455.26         5.17 o                         
   7   5   0        228.52        230.62         2.91 o                         
   8   5   0       1451.76       1468.47        11.02 o                         
   9   5   0        614.09        622.56         4.65 o                         
  10   5   0         84.92         92.56         2.50 o                         
  11   5   0         73.75         79.11         1.44 o                         
  12   5   0       1038.12       1104.23         7.56 o                         
   0   6   0        485.77        526.28         6.83 o                         
   1   6   0      14485.97      14736.52        40.72 o                         
   2   6   0        662.63        640.71        10.57 o                         
   3   6   0      42479.76      42641.05       219.04 o                         
   4   6   0       4775.00       5054.03        35.66 o                         
   5   6   0       4696.42       4617.38        27.38 o                         
   6   6   0        133.58         89.25         2.90 o                         
   7   6   0       2178.48       2169.74        16.85 o                         
   8   6   0        451.58        464.75         4.62 o                         
   9   6   0        949.63        960.97         5.93 o                         
  10   6   0          0.21          1.54         0.91 o                         
  11   6   0       2216.56       2262.19         8.51 o                         
  12   6   0         24.79         20.53         1.16 o                         
   1   7   0       2733.62       2777.96        26.28 o                         
   2   7   0        249.32        270.87         4.28 o                         
   3   7   0       2101.51       2116.85        14.98 o                         
   4   7   0        219.35        258.73         4.03 o                         
   5   7   0        256.78        227.00         5.41 o                         
   6   7   0        250.56        271.64         3.11 o                         
   7   7   0         60.30         67.98         1.83 o                         
   8   7   0        895.64        921.21         5.60 o                         
   9   7   0        622.50        624.16         3.88 o                         
  10   7   0       1409.51       1447.51         6.82 o                         
  11   7   0        249.12        257.32         2.14 o                         
  12   7   0        146.14        144.92         2.18 o                         
   0   8   0      41910.64      42323.77       153.36 o                         
   1   8   0       1121.95       1115.07         7.99 o                         
   2   8   0      35901.88      34689.87       179.98 o                         
   3   8   0       3835.34       4140.79        63.36 o                         
   4   8   0      14142.97      14678.14        55.92 o                         
   5   8   0         20.26         23.66         1.70 o                         
   6   8   0       1734.85       1886.72         7.59 o                         
   7   8   0         56.82         79.39         2.44 o                         
   8   8   0        654.26        678.15         7.31 o                         
   9   8   0        284.71        288.06         2.49 o                         
  10   8   0         72.71         65.90         1.97 o                         
  11   8   0        244.35        220.43         2.71 o                         
  12   8   0        585.65        544.28         7.56 o                         
   1   9   0         17.13         24.85         0.82 o                         
   2   9   0       3109.46       3586.28        14.07 o                         
   3   9   0          3.35          8.96         0.96 o                         
   4   9   0          2.39          7.34         1.10 o                         
   5   9   0         34.25         31.90         1.52 o                         
   6   9   0         61.55         57.13         1.86 o                         
   7   9   0         35.30         38.43         1.49 o                         
   8   9   0        135.96        126.32         1.55 o                         
   9   9   0        503.63        507.18         3.29 o                         
  10   9   0       1085.45       1114.89         4.78 o                         
  11   9   0        369.40        370.83         3.02 o                         
  12   9   0        162.48        173.56         3.43 o                         
   0  10   0         74.62         68.86         3.52 o                         
   1  10   0       9934.25       9922.22        45.37 o                         
   2  10   0      11380.51      12429.42       101.78 o                         
   3  10   0       7282.95       7411.63        71.29 o                         
   4  10   0        801.05        687.95        10.24 o                         
   5  10   0       2337.63       2454.39        12.74 o                         
   6  10   0       2284.46       2311.62        13.31 o                         
   7  10   0        977.14       1023.79         7.23 o                         
   8  10   0        738.14        763.02         5.04 o                         
   9  10   0       1121.67       1098.92         8.26 o                         
  10  10   0        712.24        677.74         5.38 o                         
  11  10   0        103.80         90.26         1.67 o                         
  12  10   0         95.02         81.54         6.70 o                         
   1  11   0        389.45        440.96         4.00 o                         
   2  11   0         19.11         34.46         1.20 o                         
   3  11   0       4281.43       4464.52        19.12 o                         
   4  11   0          7.50          6.34         0.91 o                         
   5  11   0        872.01        834.54         9.24 o                         
   6  11   0       1644.75       1616.20        10.29 o                         
   7  11   0        101.67        116.33         1.50 o                         
   8  11   0         64.80         72.49         1.51 o                         
   9  11   0         21.22         20.76         0.93 o                         
  10  11   0        438.94        458.58         3.88 o                         
  11  11   0        506.98        526.77         4.55 o                         
  12  11   0        103.86         96.79         2.65 o                         
   0  12   0      14567.83      15074.14        50.97 o                         
   1  12   0        732.98        828.11         7.01 o                         
   2  12   0      11543.91      11953.02        60.42 o                         
   3  12   0       1111.32       1164.71        13.68 o                         
   4  12   0       2612.65       2608.03        13.89 o                         
   5  12   0       2172.43       2336.99         9.66 o                         
   6  12   0        165.52        144.28         3.74 o                         
   7  12   0        141.26        145.08         2.62 o                         
   8  12   0         38.13         44.71         1.52 o                         
   9  12   0        961.03        939.94         5.47 o                         
  10  12   0        241.19        211.45         2.39 o                         
  11  12   0        189.19        170.49         2.49 o                         
  12  12   0         38.98         25.72         1.25 o                         
   1  13   0        422.22        384.10         4.03 o                         
   2  13   0       1016.44        994.53         8.56 o                         
   3  13   0          4.12         10.68         0.92 o                         
   4  13   0        276.01        201.65         2.22 o                         
   5  13   0         72.40         51.21         1.42 o                         
   6  13   0          0.56          6.83         1.16 o                         
   7  13   0         63.13         44.61         1.08 o                         
   8  13   0          5.68          9.79         0.77 o                         
   9  13   0        609.45        579.59         4.29 o                         
  10  13   0        162.80        170.26         2.11 o                         
  11  13   0        236.39        239.63         4.39 o                         
   0  14   0       7883.92       7971.81        35.37 o                         
   1  14   0       2972.75       3013.08        19.47 o                         
   2  14   0       2230.40       2035.95        11.81 o                         
   3  14   0         45.09         46.20         1.37 o                         
   4  14   0       2773.94       2942.14        14.86 o                         
   5  14   0        340.59        401.30         5.29 o                         
   6  14   0       2826.88       2993.12        11.98 o                         
   7  14   0        135.08        113.13         2.03 o                         
   8  14   0       1057.91        983.84         9.72 o                         
   9  14   0        164.86        151.59         2.18 o                         
  10  14   0        693.63        680.90         6.47 o                         
  11  14   0         82.97         65.27         1.44 o                         
   1  15   0       2658.01       2771.97        10.61 o                         
   2  15   0         90.06        101.08         1.72 o                         
   3  15   0        109.95         68.25         2.54 o                         
   4  15   0         40.05         21.46         1.41 o                         
   5  15   0       1681.25       1723.00         8.51 o                         
   6  15   0        238.48        257.81         2.16 o                         
   7  15   0        347.40        341.20         2.70 o                         
   8  15   0        440.33        432.07         3.61 o                         
   9  15   0          1.25          2.34         0.87 o                         
  10  15   0        190.84        205.55         2.27 o                         
  11  15   0          2.67          3.80         0.75 o                         
   0  16   0       1699.42       1867.12        11.55 o                         
   1  16   0        268.60        296.00         4.89 o                         
   2  16   0       2103.95       2122.68         9.70 o                         
   3  16   0       2379.36       2587.16        19.37 o                         
   4  16   0          8.81         13.77         0.96 o                         
   5  16   0        290.91        270.78         2.82 o                         
   6  16   0         46.19         69.99         1.78 o                         
   7  16   0       1806.74       1828.40         6.97 o                         
   8  16   0          2.85          9.43         0.82 o                         
   9  16   0        549.30        529.09         3.65 o                         
  10  16   0          3.45          5.16         0.72 o                         
  11  16   0        266.56        214.57         2.70 o                         
   1  17   0          5.42          4.64         0.86 o                         
   2  17   0       1263.83       1297.16         7.08 o                         
   3  17   0         18.46         27.10         1.48 o                         
   4  17   0         31.61         41.64         1.72 o                         
   5  17   0        197.40        173.08         1.73 o                         
   6  17   0        333.41        346.46         2.66 o                         
   7  17   0         13.30         13.08         0.82 o                         
   8  17   0         78.97         77.07         1.37 o                         
   9  17   0         27.64         31.62         1.02 o                         
  10  17   0          0.06          1.44         0.67 o                         
   0  18   0        926.32        968.71         8.32 o                         
   1  18   0         59.23         56.29         1.65 o                         
   2  18   0       2244.55       2248.92        11.32 o                         
   3  18   0          4.41         26.79         7.37 o                         
   4  18   0       2834.54       3029.73        13.05 o                         
   5  18   0        445.83        437.14         3.87 o                         
   6  18   0       1322.04       1262.14         5.27 o                         
   7  18   0         15.65         20.53         0.91 o                         
   8  18   0       2509.65       2434.02         9.39 o                         
   9  18   0         34.30         37.92         1.00 o                         
  10  18   0        321.02        320.67         3.29 o                         
   1  19   0        991.91       1012.38         6.67 o                         
   2  19   0        477.48        506.12         5.26 o                         
   3  19   0       1226.76       1173.19         5.03 o                         
   4  19   0        408.27        479.84         3.40 o                         
   5  19   0        815.85        808.03         5.96 o                         
   6  19   0        430.68        413.54         2.82 o                         
   7  19   0        715.26        697.92         3.88 o                         
   8  19   0         59.23         53.55         1.17 o                         
   9  19   0        110.55        116.50         1.47 o                         
  10  19   0         74.00         69.22         2.96 o                         
   0  20   0        455.58        472.98         5.10 o                         
   1  20   0       3505.36       3608.97        23.12 o                         
   2  20   0         68.54         54.61         1.06 o                         
   3  20   0        118.86        128.08         1.56 o                         
   4  20   0         58.98         74.65         1.45 o                         
   5  20   0       2493.53       2500.09         9.53 o                         
   6  20   0        981.51        986.91         7.75 o                         
   7  20   0       1779.72       1714.06         8.30 o                         
   8  20   0        309.64        327.97         3.81 o                         
   9  20   0        681.34        668.51         4.19 o                         
  10  20   0         60.49         76.21         2.18 o                         
   1  21   0        457.37        446.42         3.24 o                         
   2  21   0       1033.72       1036.98         4.89 o                         
   3  21   0        586.27        575.84         3.70 o                         
   4  21   0        690.24        700.19         4.32 o                         
   5  21   0         52.89         40.82         1.19 o                         
   6  21   0         64.72         66.72         1.42 o                         
   7  21   0          0.06          1.57         0.68 o                         
   8  21   0         47.43         54.86         1.25 o                         
   9  21   0         35.17         29.49         5.14 o                         
   0  22   0       3396.77       3514.92        15.59 o                         
   1  22   0         15.41         14.20         0.87 o                         
   2  22   0        473.11        491.80         5.49 o                         
   3  22   0         39.86         43.51         1.23 o                         
   4  22   0       2214.48       2183.82         9.61 o                         
   5  22   0        872.26        855.09         4.70 o                         
   6  22   0       3603.93       3574.61        13.62 o                         
   7  22   0        166.97        198.62         2.06 o                         
   8  22   0        359.88        397.05         3.41 o                         
   9  22   0         46.37         42.16         1.43 o                         
   1  23   0         67.05         67.21         1.38 o                         
   2  23   0        919.62        917.22         5.17 o                         
   3  23   0       1756.90       1793.81         7.36 o                         
   4  23   0         28.00         18.78         0.99 o                         
   5  23   0       1112.01       1157.15         5.58 o                         
   6  23   0          0.01          1.87         0.71 o                         
   7  23   0        270.10        269.21         2.62 o                         
   8  23   0        371.83        360.00         3.19 o                         
   9  23   0         14.74         18.55         1.09 o                         
   0  24   0       1899.85       2030.02        12.38 o                         
   1  24   0         27.74         33.93         1.09 o                         
   2  24   0          1.37          2.39         0.77 o                         
   3  24   0       4161.38       4198.67        26.34 o                         
   4  24   0        473.31        480.30         3.49 o                         
   5  24   0       1716.78       1725.44         9.60 o                         
   6  24   0        406.16        432.69         3.43 o                         
   7  24   0       1395.82       1415.07        12.02 o                         
   8  24   0        728.02        684.65        12.24 o                         
   1  25   0       2498.90       2541.41        11.13 o                         
   2  25   0         45.34         45.94         1.44 o                         
   3  25   0          9.37         13.13         0.96 o                         
   4  25   0       1887.85       1936.72        16.51 o                         
   5  25   0        606.12        587.94         4.37 o                         
   6  25   0        291.87        283.33         3.09 o                         
   7  25   0          8.68          8.56         0.84 o                         
   8  25   0        158.76        134.99         7.01 o                         
   0  26   0       1246.83       1284.86        11.94 o                         
   1  26   0         29.98         38.27         1.96 o                         
   2  26   0        838.59        842.53         5.23 o                         
   3  26   0        424.43        427.42         3.65 o                         
   4  26   0       2078.39       2125.16        16.00 o                         
   5  26   0         97.51        124.87         1.96 o                         
   6  26   0        837.78        844.57        30.33 o                         
   7  26   0         84.87         75.12         2.65 o                         
   1  27   0        604.66        640.97         6.33 o                         
   2  27   0        161.32        163.51         2.29 o                         
   3  27   0         80.20         93.45         1.75 o                         
   4  27   0          2.88          4.09         0.75 o                         
   5  27   0        710.62        720.21         7.48 o                         
   6  27   0         13.37         14.49         1.71 o                         
   0  28   0        475.16        459.85         8.57 o                         
   1  28   0       1036.31       1034.41         9.76 o                         
   2  28   0       1024.81       1039.74         8.62 o                         
   3  28   0        238.34        248.46         2.86 o                         
   4  28   0        161.01        190.35         2.73 o                         
   5  28   0       1042.22       1057.93        11.85 o                         
   6  28   0        148.51        126.57         2.81 o                         
   1  29   0        135.99        134.16         3.03 o                         
   2  29   0        661.23        676.20         6.66 o                         
   3  29   0         15.85         16.74         0.98 o                         
   4  29   0         52.25         49.16         5.61 o                         
   5  29   0         99.01         87.44         2.18 o                         
   0  30   0        217.53        210.73         4.52 o                         
   1  30   0        245.18        250.41         3.91 o                         
   2  30   0       1063.31       1009.65        10.53 o                         
   3  30   0        335.92        304.28         4.52 o                         
   4  30   0         94.95         80.11         2.03 o                         
   1  31   0         90.17         88.37         2.81 o                         
   2  31   0         21.44         29.61         1.56 o                         
   3  31   0        377.43        310.25         4.21 o                         
 -13   0   1        149.57        137.63         2.81 o                         
 -11   0   1        393.34        355.55         8.73 o                         
  -9   0   1        618.89        621.42         7.34 o                         
  -7   0   1       3317.15       3066.16        30.73 o                         
  -5   0   1         14.75         46.36         1.70 o                         
  -3   0   1       8512.66       8580.65        34.76 o                         
  -1   0   1      27145.37      26261.75       302.06 o                         
   1   0   1       6155.00       6272.46        41.68 o                         
   3   0   1       2309.19       2236.93        17.10 o                         
   5   0   1       7465.05       6976.33        49.14 o                         
   7   0   1       7070.12       7004.97        47.41 o                         
   9   0   1         43.14         47.10         2.20 o                         
  11   0   1        537.89        515.35         7.39 o                         
 -13   1   1          0.37          0.16         0.78 o                         
 -12   1   1          3.07          5.93         1.43 o                         
 -11   1   1        967.37       1044.44        15.59 o                         
 -10   1   1        118.04        127.52         1.81 o                         
  -9   1   1        838.54        813.21         4.23 o                         
  -8   1   1       1796.76       1775.98        13.65 o                         
  -7   1   1       2786.88       2672.04        25.22 o                         
  -6   1   1       2621.79       2598.06        26.28 o                         
  -5   1   1       2941.89       2869.34        12.59 o                         
  -4   1   1       4654.25       4197.07        19.48 o                         
  -3   1   1       4366.52       4407.40        16.97 o                         
  -2   1   1       4985.39       4978.65        30.54 o                         
  -1   1   1        196.60        189.78         2.31 o                         
   0   1   1       2279.62       2167.38        33.14 o                         
   1   1   1        647.18        586.19         2.69 o                         
   2   1   1          1.38          5.37         1.19 o                         
   3   1   1       2577.61       2457.98        15.49 o                         
   4   1   1       1584.39       1573.16        12.10 o                         
   5   1   1        416.85        445.35         5.78 o                         
   6   1   1       1527.16       1598.58         8.94 o                         
   7   1   1        422.13        371.08         5.96 o                         
   8   1   1         43.96         40.44         1.39 o                         
   9   1   1        261.60        232.51         2.74 o                         
  10   1   1          7.31          9.00         1.11 o                         
  11   1   1        253.59        268.74         3.47 o                         
  12   1   1         23.63         32.35         1.47 o                         
 -13   2   1        197.51        154.32         2.81 o                         
 -12   2   1        272.81        282.39         3.69 o                         
 -11   2   1        348.27        354.67         5.68 o                         
 -10   2   1        409.99        412.27         3.33 o                         
  -9   2   1        765.29        756.72         3.74 o                         
  -8   2   1       2258.44       2364.66        20.90 o                         
  -7   2   1        545.81        557.49         3.81 o                         
  -6   2   1        432.98        384.65        14.55 o                         
  -5   2   1          2.61          3.96         0.67 o                         
  -4   2   1        283.58        269.33         9.99 o                         
  -3   2   1       1491.12       1403.99         6.01 o                         
  -2   2   1       2962.73       2811.10        13.06 o                         
  -1   2   1        562.12        577.07         6.20 o                         
   0   2   1      17839.42      17546.69       197.39 o                         
   1   2   1       2317.74       2291.85        11.50 o                         
   2   2   1       4000.92       4096.88        27.89 o                         
   3   2   1       2430.89       2494.57        13.87 o                         
   4   2   1       6570.88       6003.87        68.60 o                         
   5   2   1        715.52        629.48         6.25 o                         
   6   2   1      12685.22      12728.65       116.64 o                         
   7   2   1        126.93        106.57         2.64 o                         
   8   2   1       4250.24       4105.61        16.04 o                         
   9   2   1       1576.99       1559.46         7.31 o                         
  10   2   1        831.59        828.94         7.19 o                         
  11   2   1        633.40        631.68         4.54 o                         
  12   2   1        371.23        363.30         3.99 o                         
 -12   3   1         63.21         73.67         1.50 o                         
 -11   3   1        161.62        178.78         2.62 o                         
 -10   3   1        479.01        468.26         3.39 o                         
  -9   3   1       2211.95       2436.22        11.66 o                         
  -8   3   1       1055.08       1065.00         5.86 o                         
  -7   3   1        469.05        394.20         5.17 o                         
  -6   3   1       5921.39       6012.55        57.85 o                         
  -5   3   1       6612.31       6624.96        25.31 o                         
  -4   3   1         16.45          9.73         0.66 o                         
  -3   3   1       1794.80       1752.10        17.89 o                         
  -2   3   1       4222.74       4321.69        14.84 o                         
  -1   3   1        507.41        516.29         5.36 o                         
   0   3   1       2730.85       2663.44        18.15 o                         
   1   3   1        200.56        201.12         1.85 o                         
   2   3   1      18484.32      18713.58       113.81 o                         
   3   3   1      12448.62      12248.99        46.69 o                         
   4   3   1        914.31        853.46         8.75 o                         
   5   3   1         12.81          9.23         1.31 o                         
   6   3   1          6.58          5.09         0.90 o                         
   7   3   1         89.88         64.46         2.17 o                         
   8   3   1        161.48        147.42         1.80 o                         
   9   3   1          3.12          4.43         0.88 o                         
  10   3   1       2556.20       2705.29        11.11 o                         
  11   3   1         17.36         14.51         0.94 o                         
  12   3   1         71.19         69.48         2.47 o                         
 -12   4   1        331.29        345.87         3.41 o                         
 -11   4   1        570.55        575.91         5.63 o                         
 -10   4   1        533.04        554.27         6.41 o                         
  -9   4   1        148.64        150.90         3.40 o                         
  -8   4   1       2025.59       2072.00         7.65 o                         
  -7   4   1        775.09        729.24         9.61 o                         
  -6   4   1        320.88        307.24         4.54 o                         
  -5   4   1       2084.04       2034.54        33.19 o                         
  -4   4   1       5594.19       5533.70        30.44 o                         
  -3   4   1        726.89        703.63        10.81 o                         
  -2   4   1       7692.28       7621.45        67.73 o                         
  -1   4   1       4675.69       4558.43        56.73 o                         
   0   4   1        200.76        183.16         2.53 o                         
   1   4   1      18644.87      18580.30       118.43 o                         
   2   4   1       2982.65       2981.37        22.71 o                         
   3   4   1       6981.68       6600.50        24.54 o                         
   4   4   1          6.84         27.06         1.43 o                         
   5   4   1       6685.52       6671.07        58.43 o                         
   6   4   1        929.33        954.89         7.31 o                         
   7   4   1       1708.17       1581.82         9.37 o                         
   8   4   1        113.80        109.91         1.48 o                         
   9   4   1       2192.71       2178.71        14.67 o                         
  10   4   1        311.81        305.92         3.09 o                         
  11   4   1         65.01         64.86         1.28 o                         
  12   4   1        555.98        588.23         6.23 o                         
 -12   5   1        996.84       1029.75         8.93 o                         
 -11   5   1         61.57         49.56         1.30 o                         
 -10   5   1        810.03        836.75         7.22 o                         
  -9   5   1        218.74        222.84         2.07 o                         
  -8   5   1        753.02        743.83         4.64 o                         
  -7   5   1       4217.10       4270.54        30.05 o                         
  -6   5   1        955.08        942.64         8.52 o                         
  -5   5   1       2814.25       2829.77        30.71 o                         
  -4   5   1       6436.19       6270.50        30.52 o                         
  -3   5   1        595.30        649.59         5.54 o                         
  -2   5   1      23248.08      23099.11       169.52 o                         
  -1   5   1      12940.93      12910.44        64.26 o                         
   0   5   1        463.94        463.44         7.43 o                         
   1   5   1      18178.50      18466.44        40.83 o                         
   2   5   1      10344.27      10034.99        49.37 o                         
   3   5   1       1047.59       1184.52        14.86 o                         
   4   5   1         94.19        166.40         2.73 o                         
   5   5   1         58.69         66.96         2.04 o                         
   6   5   1        196.36        254.27         3.62 o                         
   7   5   1        107.44        106.70         2.89 o                         
   8   5   1       1322.14       1429.97         7.79 o                         
   9   5   1       1831.15       1823.49         8.19 o                         
  10   5   1        400.11        391.29         3.48 o                         
  11   5   1        158.19        168.60         1.84 o                         
  12   5   1        584.00        599.43         5.01 o                         
 -12   6   1        254.44        248.85         4.36 o                         
 -11   6   1         13.62         17.15         1.09 o                         
 -10   6   1       1354.92       1364.98         7.44 o                         
  -9   6   1         30.73         33.93         1.05 o                         
  -8   6   1         13.39         15.55         1.23 o                         
  -7   6   1       1538.26       1432.85         7.75 o                         
  -6   6   1        289.09        317.03         4.32 o                         
  -5   6   1       4581.82       4705.32        20.04 o                         
  -4   6   1       3565.68       4063.81        77.67 o                         
  -3   6   1       7933.26       7430.34        47.67 o                         
  -2   6   1       3050.69       2988.27        33.53 o                         
  -1   6   1       7602.61       7763.31        68.29 o                         
   0   6   1       9815.37       9772.83        68.65 o                         
   1   6   1       2944.20       2841.99         9.28 o                         
   2   6   1       3002.80       3070.54        24.76 o                         
   3   6   1       6168.81       6134.90        25.79 o                         
   4   6   1      32959.19      33892.41       165.83 o                         
   5   6   1       5269.33       5301.72        20.80 o                         
   6   6   1       5545.92       5200.61        36.47 o                         
   7   6   1        547.50        567.06         8.08 o                         
   8   6   1        944.15        992.22         4.82 o                         
   9   6   1        247.94        262.40         2.50 o                         
  10   6   1        313.32        307.58         3.13 o                         
  11   6   1        388.47        407.43         3.42 o                         
  12   6   1        121.99        100.26         2.10 o                         
 -12   7   1         91.28         84.03         2.09 o                         
 -11   7   1        869.74        883.14         6.23 o                         
 -10   7   1        140.94        152.29         2.07 o                         
  -9   7   1         33.95         35.63         0.97 o                         
  -8   7   1        280.05        281.84         2.35 o                         
  -7   7   1       4777.04       4905.58        18.40 o                         
  -6   7   1         56.73         16.13         1.13 o                         
  -5   7   1         59.72         39.88         1.72 o                         
  -4   7   1       1578.98       1352.70        10.69 o                         
  -3   7   1       6850.65       7119.86        60.18 o                         
  -2   7   1       3448.95       3686.18        21.88 o                         
  -1   7   1      17931.40      17987.62       110.45 o                         
   0   7   1         42.82         50.38         0.88 o                         
   1   7   1      17338.52      17280.17        43.58 o                         
   2   7   1       3272.22       3229.07        27.49 o                         
   3   7   1         11.45          6.97         0.88 o                         
   4   7   1       1146.71       1139.06         8.25 o                         
   5   7   1       3479.73       3581.49        17.87 o                         
   6   7   1       2407.45       2409.25        11.99 o                         
   7   7   1        133.29        143.93         3.33 o                         
   8   7   1        631.01        577.08         4.68 o                         
   9   7   1         56.56         55.19         1.23 o                         
  10   7   1         61.49         61.35         1.27 o                         
  11   7   1        111.91        116.15         2.09 o                         
  12   7   1        155.81        145.46         2.53 o                         
 -12   8   1          0.82          1.76         0.71 o                         
 -11   8   1         38.08         35.46         1.01 o                         
 -10   8   1       1976.29       2083.35         8.09 o                         
  -9   8   1       1800.99       1728.37         6.79 o                         
  -8   8   1       1125.84       1158.52         6.16 o                         
  -7   8   1        998.82       1019.69         8.67 o                         
  -6   8   1       2870.13       2751.16         9.58 o                         
  -5   8   1        440.65        404.40         6.21 o                         
  -4   8   1       4552.09       4393.82        27.59 o                         
  -3   8   1       9582.91       9595.68        37.22 o                         
  -2   8   1       8465.65       8197.36        30.00 o                         
  -1   8   1        455.73        440.58         4.23 o                         
   0   8   1       7100.77       7106.37        21.77 o                         
   1   8   1       2819.64       2655.44         9.97 o                         
   2   8   1      12216.73      11967.25        82.02 o                         
   3   8   1      20501.42      21593.71        99.11 o                         
   4   8   1       3674.56       3711.33        18.31 o                         
   5   8   1       2762.01       2482.12        25.18 o                         
   6   8   1          1.53          4.47         0.69 o                         
   7   8   1       3636.30       3560.97        35.48 o                         
   8   8   1       1482.79       1438.67         6.42 o                         
   9   8   1         48.55         48.98         1.39 o                         
  10   8   1        859.67        912.35         4.46 o                         
  11   8   1       1013.20       1002.02         6.59 o                         
  12   8   1         17.49         21.12         1.60 o                         
 -12   9   1         27.00         26.14         1.26 o                         
 -11   9   1          6.41          6.48         0.73 o                         
 -10   9   1        891.19        940.83         4.56 o                         
  -9   9   1        659.24        699.73         3.99 o                         
  -8   9   1        906.47        941.07         4.25 o                         
  -7   9   1         63.63         67.99         1.57 o                         
  -6   9   1       1451.96       1397.14         7.52 o                         
  -5   9   1        660.41        570.31         6.58 o                         
  -4   9   1       2557.68       2579.10        13.02 o                         
  -3   9   1       1579.12       1647.70        12.13 o                         
  -2   9   1        631.23        598.65         4.20 o                         
  -1   9   1         17.67          6.76         0.82 o                         
   0   9   1       2714.42       2850.12        11.73 o                         
   1   9   1       5305.66       5178.85        34.10 o                         
   2   9   1        426.00        437.13         3.24 o                         
   3   9   1        214.42        193.70         6.95 o                         
   4   9   1        499.27        571.85         6.28 o                         
   5   9   1         20.98         20.74         1.01 o                         
   6   9   1          8.63         19.32         1.04 o                         
   7   9   1       1718.70       1773.76        10.35 o                         
   8   9   1        248.87        251.96         2.39 o                         
   9   9   1          6.71          7.17         0.78 o                         
  10   9   1        126.46        114.85         1.76 o                         
  11   9   1         51.32         53.00         1.26 o                         
  12   9   1         12.82         14.73         1.09 o                         
 -12  10   1         70.78         60.94         4.36 o                         
 -11  10   1        386.94        383.12         4.57 o                         
 -10  10   1        415.93        417.22         3.16 o                         
  -9  10   1        978.71       1004.77         7.99 o                         
  -8  10   1        924.43        948.88         7.94 o                         
  -7  10   1        341.81        339.70         4.05 o                         
  -6  10   1        235.67        230.85         2.27 o                         
  -5  10   1       4777.67       4715.84        13.85 o                         
  -4  10   1       1272.10       1404.30        16.02 o                         
  -3  10   1      13929.82      14425.61       111.47 o                         
  -2  10   1       2313.83       2635.19        27.86 o                         
  -1  10   1       6675.74       5994.31        40.54 o                         
   0  10   1        259.62        293.60         2.69 o                         
   1  10   1       7675.95       7524.00        33.95 o                         
   2  10   1       7809.03       7742.21        50.07 o                         
   3  10   1       6996.10       6606.54        55.03 o                         
   4  10   1       3293.02       2893.84        17.42 o                         
   5  10   1       2579.75       2499.05        17.12 o                         
   6  10   1       4125.54       4091.66        22.49 o                         
   7  10   1        625.90        587.65         5.53 o                         
   8  10   1       1489.75       1555.23        10.33 o                         
   9  10   1       1145.92       1170.28         5.45 o                         
  10  10   1        675.11        664.62         6.19 o                         
  11  10   1        217.54        225.99         2.88 o                         
  12  10   1         12.58          9.15         0.75 o                         
 -12  11   1         23.21         24.62         1.56 o                         
 -11  11   1        167.45        180.83         2.50 o                         
 -10  11   1        102.62         99.07         1.87 o                         
  -9  11   1       2501.43       2481.77         9.93 o                         
  -8  11   1         97.26         87.80         1.69 o                         
  -7  11   1        330.02        309.61         2.64 o                         
  -6  11   1        142.67        163.38         1.99 o                         
  -5  11   1       2316.71       2604.54        16.39 o                         
  -4  11   1         26.98         29.15         1.47 o                         
  -3  11   1        813.74        863.59        10.90 o                         
  -2  11   1         16.99          7.71         1.00 o                         
  -1  11   1         53.48         77.10         1.58 o                         
   0  11   1        639.71        613.88         9.32 o                         
   1  11   1        853.25        871.62         5.58 o                         
   2  11   1        423.80        405.44         9.42 o                         
   3  11   1       4180.83       4473.43        19.02 o                         
   4  11   1         56.86         53.40         1.58 o                         
   5  11   1        480.80        415.06         3.29 o                         
   6  11   1        295.39        275.84         2.65 o                         
   7  11   1        198.14        229.33         2.28 o                         
   8  11   1       1059.53       1034.34         7.25 o                         
   9  11   1       1025.90       1038.61         5.28 o                         
  10  11   1        194.13        200.64         2.94 o                         
  11  11   1         17.79         20.87         1.09 o                         
  12  11   1          2.71          5.30         0.94 o                         
 -12  12   1         57.10         48.32         1.71 o                         
 -11  12   1         43.63         50.11         1.33 o                         
 -10  12   1        927.42        970.46         8.49 o                         
  -9  12   1       1120.64       1095.10         5.21 o                         
  -8  12   1        840.15        838.65         5.26 o                         
  -7  12   1        967.51        973.25         4.60 o                         
  -6  12   1       4840.62       4861.68        25.00 o                         
  -5  12   1       2349.98       2524.28        12.68 o                         
  -4  12   1       4014.42       3769.45        13.92 o                         
  -3  12   1        338.81        356.60         5.59 o                         
  -2  12   1      20059.82      20360.20       109.19 o                         
  -1  12   1        769.77        775.51         7.88 o                         
   0  12   1      13739.42      13559.21        40.20 o                         
   1  12   1       6750.54       6872.67        29.05 o                         
   2  12   1       6665.96       6571.76        25.16 o                         
   3  12   1       3822.49       3669.60        29.63 o                         
   4  12   1       1673.88       1628.65         8.30 o                         
   5  12   1       2852.90       2807.22        17.11 o                         
   6  12   1       2429.48       2442.07         9.56 o                         
   7  12   1        420.55        447.00         3.72 o                         
   8  12   1        493.23        520.58         4.57 o                         
   9  12   1        868.19        824.68         7.25 o                         
  10  12   1       1860.24       1854.85        14.72 o                         
  11  12   1        120.89        125.86         2.47 o                         
 -11  13   1         31.52         35.23         1.04 o                         
 -10  13   1        917.15        921.99         5.07 o                         
  -9  13   1        256.86        247.86         2.44 o                         
  -8  13   1          7.28         12.11         0.79 o                         
  -7  13   1       1175.38       1090.56         4.67 o                         
  -6  13   1        728.32        767.09         4.92 o                         
  -5  13   1        142.34        144.96         2.18 o                         
  -4  13   1        291.16        221.19         2.66 o                         
  -3  13   1        581.62        594.32         4.56 o                         
  -2  13   1        176.11        196.62         3.45 o                         
  -1  13   1       2250.70       2362.36        16.70 o                         
   0  13   1          1.72          9.14         2.17 o                         
   1  13   1        263.56        250.90         3.24 o                         
   2  13   1       1421.38       1307.37         9.55 o                         
   3  13   1       1753.94       1712.05        10.93 o                         
   4  13   1        289.05        308.87         2.84 o                         
   5  13   1        124.70        173.49         4.28 o                         
   6  13   1        252.16        226.72         1.85 o                         
   7  13   1        214.17        220.69         2.32 o                         
   8  13   1         17.07         13.10         1.10 o                         
   9  13   1        988.91        965.73        11.31 o                         
  10  13   1        651.89        663.37         4.76 o                         
  11  13   1          1.69          1.27         0.61 o                         
 -11  14   1        164.37        152.24         2.81 o                         
 -10  14   1        203.60        204.29         2.31 o                         
  -9  14   1        936.29        907.25         4.51 o                         
  -8  14   1        944.87        886.86         4.27 o                         
  -7  14   1       1080.32       1196.60         6.00 o                         
  -6  14   1        419.52        424.69         3.12 o                         
  -5  14   1       4315.31       4374.72        19.82 o                         
  -4  14   1         40.42         41.69         1.12 o                         
  -3  14   1       7170.56       6751.75        25.80 o                         
  -2  14   1        739.03        799.07         5.00 o                         
  -1  14   1       7759.41       7737.32        30.24 o                         
   0  14   1        934.80        940.58         6.50 o                         
   1  14   1       4310.31       4028.48        18.91 o                         
   2  14   1       2924.52       2853.48        18.99 o                         
   3  14   1       3261.49       3379.59        14.11 o                         
   4  14   1       3876.14       3916.63        17.20 o                         
   5  14   1       3288.80       3165.81        13.74 o                         
   6  14   1       2970.17       2889.54         9.77 o                         
   7  14   1        978.15        971.22         5.88 o                         
   8  14   1       1746.77       1677.52         7.23 o                         
   9  14   1        765.57        739.31         5.65 o                         
  10  14   1         14.66         20.49         1.00 o                         
  11  14   1        299.73        302.16         7.64 o                         
 -11  15   1        306.40        299.13         3.68 o                         
 -10  15   1         55.39         67.61         1.27 o                         
  -9  15   1        649.73        660.11         3.90 o                         
  -8  15   1        709.11        657.14         3.57 o                         
  -7  15   1       1230.23       1266.57         5.62 o                         
  -6  15   1        113.85        141.58         1.95 o                         
  -5  15   1        117.70        104.29         1.81 o                         
  -4  15   1         15.19         24.32         1.41 o                         
  -3  15   1        700.66        887.19         5.98 o                         
  -2  15   1       1931.06       1969.87        13.63 o                         
  -1  15   1       1827.53       1957.74         9.86 o                         
   0  15   1       2818.11       2912.36        14.33 o                         
   1  15   1        328.76        302.93         2.95 o                         
   2  15   1          3.79          7.42         0.68 o                         
   3  15   1       1390.38       1500.71        10.26 o                         
   4  15   1       1365.67       1259.66         6.79 o                         
   5  15   1       1384.25       1430.65         6.21 o                         
   6  15   1        401.80        388.22         2.94 o                         
   7  15   1        487.17        516.12         3.46 o                         
   8  15   1        218.28        213.20         2.49 o                         
   9  15   1         44.12         45.46         1.33 o                         
  10  15   1         63.45         65.64         1.37 o                         
  11  15   1        133.74        110.98         2.09 o                         
 -11  16   1         79.13         73.99         4.05 o                         
 -10  16   1        100.07        100.98         2.25 o                         
  -9  16   1        203.88        203.44         2.07 o                         
  -8  16   1       1759.95       1683.07        13.49 o                         
  -7  16   1        968.39        977.36         4.79 o                         
  -6  16   1       2104.68       2269.45        15.85 o                         
  -5  16   1        406.50        387.33         2.61 o                         
  -4  16   1       4245.90       4245.84        18.01 o                         
  -3  16   1       1056.49        967.43         7.93 o                         
  -2  16   1       6470.60       6317.34        18.58 o                         
  -1  16   1       1906.47       2055.77         8.75 o                         
   0  16   1       9653.54       9299.53        40.56 o                         
   1  16   1        455.44        397.16         4.84 o                         
   2  16   1       3600.68       3462.95        12.62 o                         
   3  16   1        350.79        369.77         6.13 o                         
   4  16   1       1653.73       1581.45         7.97 o                         
   5  16   1       2037.49       2050.38         9.71 o                         
   6  16   1        405.37        501.40         3.09 o                         
   7  16   1        128.82        110.95         1.65 o                         
   8  16   1       2308.63       2201.82        10.15 o                         
   9  16   1          0.59          1.81         0.90 o                         
  10  16   1        388.22        403.55         4.84 o                         
  11  16   1         49.17         51.52         1.26 o                         
 -11  17   1          0.60          1.25         0.62 o                         
 -10  17   1         39.91         43.84         1.15 o                         
  -9  17   1         79.07         61.99         1.19 o                         
  -8  17   1        282.53        264.88         2.34 o                         
  -7  17   1        104.21         90.72         1.63 o                         
  -6  17   1          6.01          8.61         1.20 o                         
  -5  17   1       1192.08       1187.99         4.86 o                         
  -4  17   1        233.50        227.88         2.70 o                         
  -3  17   1         72.23         76.10         1.78 o                         
  -2  17   1        707.96        702.60         5.75 o                         
  -1  17   1       1109.25        944.85         9.58 o                         
   0  17   1          1.73          4.50         0.67 o                         
   1  17   1        326.82        268.34         9.34 o                         
   2  17   1         47.19         59.34         1.41 o                         
   3  17   1       1394.84       1258.81        11.47 o                         
   4  17   1       1380.46       1438.85         7.02 o                         
   5  17   1         42.32         70.75         1.45 o                         
   6  17   1        250.47        250.79         2.27 o                         
   7  17   1        415.18        430.03         3.10 o                         
   8  17   1        461.55        459.52         3.91 o                         
   9  17   1         39.59         49.44         1.34 o                         
  10  17   1         39.21         39.89         1.19 o                         
 -10  18   1        402.29        433.09         5.92 o                         
  -9  18   1         30.37         33.39         1.09 o                         
  -8  18   1        685.43        654.73         7.70 o                         
  -7  18   1       2833.33       2694.35        14.26 o                         
  -6  18   1         34.47         31.99         1.03 o                         
  -5  18   1       1526.76       1644.26         9.55 o                         
  -4  18   1        500.85        495.04         3.39 o                         
  -3  18   1       3938.97       4038.79        23.80 o                         
  -2  18   1         98.93         85.85         1.84 o                         
  -1  18   1       6671.05       6640.55        25.12 o                         
   0  18   1        171.99        151.44         2.39 o                         
   1  18   1       7896.59       7733.16        27.05 o                         
   2  18   1        406.19        429.92         4.19 o                         
   3  18   1       1438.74       1500.63         6.54 o                         
   4  18   1       1178.45       1160.69         8.76 o                         
   5  18   1         97.65        119.77         1.70 o                         
   6  18   1        848.62        825.55         6.95 o                         
   7  18   1       3024.32       2804.90        17.62 o                         
   8  18   1        740.70        771.17         4.95 o                         
   9  18   1        276.67        297.39         2.28 o                         
  10  18   1         89.39         89.42         3.51 o                         
 -10  19   1        299.71        243.34         9.98 o                         
  -9  19   1          1.10          1.77         0.60 o                         
  -8  19   1        168.58        180.29         1.88 o                         
  -7  19   1        690.35        687.48         4.08 o                         
  -6  19   1          5.27          9.77         0.81 o                         
  -5  19   1        352.97        387.25         2.86 o                         
  -4  19   1        643.44        599.57         5.10 o                         
  -3  19   1         75.21         99.13         1.52 o                         
  -2  19   1       2287.79       2317.33        13.63 o                         
  -1  19   1       1175.53       1160.67         7.92 o                         
   0  19   1       1135.50       1069.51        11.60 o                         
   1  19   1         56.58         79.97         1.99 o                         
   2  19   1       2990.54       2959.48        18.36 o                         
   3  19   1        684.36        682.85         4.28 o                         
   4  19   1          7.37          6.98         0.82 o                         
   5  19   1        755.11        726.15         4.20 o                         
   6  19   1        638.86        585.35         3.67 o                         
   7  19   1        502.00        488.88         3.87 o                         
   8  19   1        548.77        516.14         3.44 o                         
   9  19   1        193.21        203.89         2.25 o                         
  10  19   1         24.09         19.03         1.32 o                         
 -10  20   1         46.53         27.59         1.40 o                         
  -9  20   1        432.73        451.92         5.75 o                         
  -8  20   1         87.65         97.39         1.77 o                         
  -7  20   1        134.43        135.11         1.54 o                         
  -6  20   1       1184.91       1123.77        10.40 o                         
  -5  20   1        503.41        490.95         3.42 o                         
  -4  20   1       2678.80       2810.88        17.66 o                         
  -3  20   1        152.75        195.89         1.98 o                         
  -2  20   1       2245.48       2293.55        16.51 o                         
  -1  20   1         69.91         76.57         1.69 o                         
   0  20   1       3399.10       3509.67        18.71 o                         
   1  20   1        102.91        114.17         1.66 o                         
   2  20   1        948.54        924.16         4.13 o                         
   3  20   1       1625.69       1522.23         7.12 o                         
   4  20   1        728.40        757.79         4.26 o                         
   5  20   1        228.39        231.25         2.37 o                         
   6  20   1       1605.52       1459.94         7.13 o                         
   7  20   1          2.48          4.01         0.80 o                         
   8  20   1         65.89         72.56         1.45 o                         
   9  20   1         52.30         51.69         1.17 o                         
  10  20   1         95.44         66.27         1.32 o                         
  -9  21   1         21.34         18.17         0.85 o                         
  -8  21   1         23.15         23.60         0.90 o                         
  -7  21   1        203.65        205.65         2.00 o                         
  -6  21   1         86.27         71.29         1.37 o                         
  -5  21   1         12.49         15.45         0.93 o                         
  -4  21   1        254.49        237.53         2.58 o                         
  -3  21   1         98.76         93.33         1.41 o                         
  -2  21   1        282.52        297.36         2.81 o                         
  -1  21   1       1577.71       1538.65         6.89 o                         
   0  21   1        634.82        657.26         4.18 o                         
   1  21   1        557.82        543.31         4.86 o                         
   2  21   1        238.80        265.40         2.30 o                         
   3  21   1        360.38        380.86         3.00 o                         
   4  21   1         13.16         11.64         0.98 o                         
   5  21   1        211.64        184.48         2.12 o                         
   6  21   1        244.67        256.96         2.48 o                         
   7  21   1         14.13         13.85         0.98 o                         
   8  21   1          1.22          3.67         0.89 o                         
   9  21   1        161.51        166.43         2.92 o                         
  -9  22   1        117.86        105.98         4.68 o                         
  -8  22   1          0.97          1.36         0.57 o                         
  -7  22   1        178.97        194.22         2.35 o                         
  -6  22   1         19.93         16.19         0.88 o                         
  -5  22   1       2201.31       2123.95         7.54 o                         
  -4  22   1         55.81         60.46         1.29 o                         
  -3  22   1       1908.02       1921.61        16.93 o                         
  -2  22   1        250.92        263.17         2.84 o                         
  -1  22   1       2730.55       2791.46        14.25 o                         
   0  22   1        315.86        325.41         2.92 o                         
   1  22   1       1192.22       1220.75         9.11 o                         
   2  22   1        467.98        433.47         3.13 o                         
   3  22   1        745.15        790.92         4.34 o                         
   4  22   1         47.49         50.52         1.37 o                         
   5  22   1       1329.78       1300.66         5.76 o                         
   6  22   1        303.02        297.16         5.30 o                         
   7  22   1         14.53         20.23         0.99 o                         
   8  22   1         10.98         10.47         0.79 o                         
   9  22   1        180.37        140.75         3.12 o                         
  -8  23   1         59.53         58.25         1.36 o                         
  -7  23   1          4.01          8.91         0.68 o                         
  -6  23   1        415.71        396.95         2.88 o                         
  -5  23   1        165.60        150.60         2.11 o                         
  -4  23   1        252.34        244.01         2.39 o                         
  -3  23   1        496.65        542.39         5.19 o                         
  -2  23   1        108.57        111.12         1.92 o                         
  -1  23   1        219.92        223.13         2.62 o                         
   0  23   1       2552.14       2490.70        20.09 o                         
   1  23   1       1020.11        985.84         5.51 o                         
   2  23   1        449.38        455.73         3.54 o                         
   3  23   1          1.17          6.26         0.87 o                         
   4  23   1        710.67        675.72         6.32 o                         
   5  23   1        146.34        151.61         1.81 o                         
   6  23   1         37.37         34.52         1.26 o                         
   7  23   1        839.44        860.46         5.08 o                         
   8  23   1         11.82         18.99         1.14 o                         
  -8  24   1          3.58          7.21         0.78 o                         
  -7  24   1        109.48         98.44         1.53 o                         
  -6  24   1         95.18         99.61         2.11 o                         
  -5  24   1          0.57          1.41         0.68 o                         
  -4  24   1       3085.24       3093.05        16.43 o                         
  -3  24   1          7.65          9.22         0.90 o                         
  -2  24   1        123.33        128.88         2.00 o                         
  -1  24   1         20.28         19.14         1.15 o                         
   0  24   1       1709.41       1810.00        11.32 o                         
   1  24   1        275.46        299.50         2.65 o                         
   2  24   1        128.01        129.28         2.00 o                         
   3  24   1          5.78          6.78         0.94 o                         
   4  24   1        717.17        660.87         3.94 o                         
   5  24   1          4.25          6.25         0.74 o                         
   6  24   1        153.82        149.16         1.89 o                         
   7  24   1         26.01         21.89         0.96 o                         
   8  24   1         30.33         23.14         0.90 o                         
  -8  25   1          5.37          7.58         0.66 o                         
  -7  25   1         34.55         32.57         1.40 o                         
  -6  25   1        139.79        129.72         1.63 o                         
  -5  25   1         68.36         63.71         1.44 o                         
  -4  25   1        294.09        308.14         2.84 o                         
  -3  25   1         89.26         85.07         1.96 o                         
  -2  25   1         31.24         31.32         1.26 o                         
  -1  25   1       1026.87       1022.35         7.63 o                         
   0  25   1          0.60          5.18         1.04 o                         
   1  25   1       2511.17       2495.74        17.75 o                         
   2  25   1        783.97        781.97         6.49 o                         
   3  25   1        199.22        182.32         2.39 o                         
   4  25   1         49.74         61.85         1.45 o                         
   5  25   1         37.46         37.05         1.31 o                         
   6  25   1          8.22         11.53         0.81 o                         
   7  25   1          4.50          4.21         1.25 o                         
  -7  26   1         58.07         48.58         4.44 o                         
  -6  26   1         52.86         55.96         1.24 o                         
  -5  26   1       1282.87       1346.46         7.52 o                         
  -4  26   1        270.78        270.57         2.80 o                         
  -3  26   1        540.92        562.01         5.68 o                         
  -2  26   1       1172.25       1227.41         8.23 o                         
  -1  26   1        619.86        633.98         9.55 o                         
   0  26   1        216.00        232.11         2.72 o                         
   1  26   1        244.21        250.29         2.55 o                         
   2  26   1         77.08         77.20         1.64 o                         
   3  26   1         82.71         71.55         1.46 o                         
   4  26   1         51.28         49.72         1.33 o                         
   5  26   1         73.55         79.20         1.74 o                         
   6  26   1          5.58          5.66         0.79 o                         
   7  26   1         31.43         15.95         0.82 o                         
  -6  27   1         84.97         77.13         2.10 o                         
  -5  27   1        149.56        147.72         2.93 o                         
  -4  27   1          9.92          9.87         0.89 o                         
  -3  27   1        484.88        474.32         4.21 o                         
  -2  27   1        294.40        283.05         3.34 o                         
  -1  27   1        349.96        357.63         3.82 o                         
   0  27   1         51.32         55.37         1.91 o                         
   1  27   1        466.97        452.55         3.86 o                         
   2  27   1       2005.76       2007.54        19.59 o                         
   3  27   1        576.44        556.83         4.33 o                         
   4  27   1         46.33         41.81         1.15 o                         
   5  27   1        119.05        111.17         3.54 o                         
   6  27   1         85.34         75.12         2.81 o                         
  -6  28   1         59.12         37.09         1.56 o                         
  -5  28   1         15.14         15.85         1.20 o                         
  -4  28   1         40.72         31.01         1.26 o                         
  -3  28   1          6.19          7.47         0.74 o                         
  -2  28   1       1325.90       1360.32         9.94 o                         
  -1  28   1        546.86        568.06         6.77 o                         
   0  28   1         17.02         17.63         1.28 o                         
   1  28   1        237.42        241.27         3.94 o                         
   2  28   1        555.14        530.16         5.73 o                         
   3  28   1         34.31         30.38         0.89 o                         
   4  28   1         30.99         29.21         1.33 o                         
   5  28   1         26.25         26.30         1.40 o                         
   6  28   1         15.91          4.99         0.94 o                         
  -5  29   1          6.13          4.99         1.09 o                         
  -4  29   1          0.02          0.26         0.63 o                         
  -3  29   1        315.26        296.74         4.07 o                         
  -2  29   1        429.74        429.79         4.28 o                         
  -1  29   1        100.00        105.41         2.64 o                         
   0  29   1          3.36          2.78         1.15 o                         
   1  29   1        619.86        635.53         5.77 o                         
   2  29   1        116.76        133.25         1.96 o                         
   3  29   1        555.47        554.64         5.78 o                         
   4  29   1        114.14         95.87         2.88 o                         
   5  29   1         73.42         76.68         2.18 o                         
  -4  30   1        670.31        610.80         7.33 o                         
  -3  30   1        661.22        654.55        18.48 o                         
  -2  30   1        757.74        748.77        13.56 o                         
  -1  30   1        658.99        679.44         6.44 o                         
   0  30   1         24.91         30.87         1.48 o                         
   1  30   1         33.00         33.20         1.54 o                         
   2  30   1        738.31        743.48        16.99 o                         
   3  30   1         41.27         33.02         1.26 o                         
   4  30   1          0.75          1.32         0.55 o                         
  -3  31   1        167.81        143.56         2.81 o                         
  -2  31   1         43.95         43.17         1.87 o                         
  -1  31   1         51.11         37.28         1.21 o                         
   0  31   1        545.04        527.25         4.79 o                         
   1  31   1        255.13        256.62        10.52 o                         
   2  31   1          6.39          8.10         1.09 o                         
 -12   0   2          6.39          4.68         2.03 o                         
 -10   0   2          8.49         11.89         1.76 o                         
  -8   0   2       5313.29       5204.83        45.10 o                         
  -6   0   2       5301.20       5413.57        24.23 o                         
  -4   0   2        372.57        233.26         3.01 o                         
  -2   0   2        125.52        168.11         8.60 o                         
   0   0   2      88041.02      88366.79       438.72 o                         
   2   0   2      45104.52      46921.79       199.14 o                         
   4   0   2       4520.70       5195.99        30.82 o                         
   6   0   2        685.38        620.74         9.40 o                         
   8   0   2       1906.76       1759.57         9.69 o                         
  10   0   2       3084.94       3181.63        14.89 o                         
  12   0   2          6.14          2.73         1.21 o                         
 -13   1   2          4.15          2.49         0.78 o                         
 -12   1   2         67.40         73.56         3.58 o                         
 -11   1   2        897.84        940.21        10.25 o                         
 -10   1   2          2.52          3.81         0.79 o                         
  -9   1   2       1420.35       1414.80         6.71 o                         
  -8   1   2         11.15          9.89         0.85 o                         
  -7   1   2         42.39         37.54         1.14 o                         
  -6   1   2        488.36        568.68         3.40 o                         
  -5   1   2         91.13         62.59         1.76 o                         
  -4   1   2         11.46         17.68         0.93 o                         
  -3   1   2         11.09         17.36         2.50 o                         
  -2   1   2      24124.38      24592.56        72.76 o                         
  -1   1   2       5728.23       5657.95        41.26 o                         
   0   1   2       2415.86       2141.61         9.29 o                         
   1   1   2       2527.99       2318.08        21.63 o                         
   2   1   2       5368.57       5439.13        28.50 o                         
   3   1   2        258.08        285.54         4.31 o                         
   4   1   2       2008.23       1804.49        33.49 o                         
   5   1   2       2434.43       2425.44        38.01 o                         
   6   1   2       3983.94       4013.69        20.33 o                         
   7   1   2        351.52        304.56         8.62 o                         
   8   1   2       2184.62       2193.05        15.83 o                         
   9   1   2        411.50        432.32         5.35 o                         
  10   1   2         27.19         23.82         1.13 o                         
  11   1   2        280.99        292.45         3.36 o                         
  12   1   2         36.55         42.40         1.52 o                         
 -12   2   2         52.85         59.69         3.27 o                         
 -11   2   2         82.86         76.28         7.79 o                         
 -10   2   2       1193.16       1220.24        13.51 o                         
  -9   2   2        268.99        303.18         2.89 o                         
  -8   2   2         48.08         39.66         1.38 o                         
  -7   2   2       2430.34       2246.18        12.39 o                         
  -6   2   2       1111.64       1155.18         5.88 o                         
  -5   2   2       5114.03       4514.29        19.08 o                         
  -4   2   2        385.11        449.40         3.63 o                         
  -3   2   2       3154.79       3020.10        12.02 o                         
  -2   2   2        992.76        938.28         9.03 o                         
  -1   2   2       3117.79       2999.99        37.01 o                         
   0   2   2       1815.14       1767.50         8.66 o                         
   1   2   2       5769.71       5420.87        26.75 o                         
   2   2   2      15336.76      15247.16        74.32 o                         
   3   2   2       3424.67       3677.97        13.55 o                         
   4   2   2       1115.84       1203.83         9.84 o                         
   5   2   2       1933.20       1974.07        15.47 o                         
   6   2   2       1725.96       1719.64        15.12 o                         
   7   2   2       1831.71       1780.08        11.99 o                         
   8   2   2         14.29         18.82         0.89 o                         
   9   2   2        124.55        153.42         2.04 o                         
  10   2   2         73.17         82.53         1.38 o                         
  11   2   2         56.12         77.61         1.80 o                         
  12   2   2         14.48         13.57         1.14 o                         
 -12   3   2        687.56        760.08         6.37 o                         
 -11   3   2        971.64       1014.08         6.50 o                         
 -10   3   2       1155.93       1232.71         5.53 o                         
  -9   3   2          5.24          9.56         1.52 o                         
  -8   3   2         32.96         21.83         1.10 o                         
  -7   3   2         20.12         22.09         1.23 o                         
  -6   3   2       1192.40       1132.74         7.20 o                         
  -5   3   2        179.30        177.48         3.95 o                         
  -4   3   2        262.35        314.72        10.61 o                         
  -3   3   2       6653.41       6893.95        31.32 o                         
  -2   3   2      25556.66      25642.59        87.01 o                         
  -1   3   2       5564.53       5489.47        31.51 o                         
   0   3   2        914.78        936.70         7.89 o                         
   1   3   2         56.72         82.52         1.96 o                         
   2   3   2       3969.31       4043.68        11.90 o                         
   3   3   2        814.62        831.78        11.43 o                         
   4   3   2       2040.33       2096.00        10.70 o                         
   5   3   2        301.21        244.04        10.29 o                         
   6   3   2        150.87        177.93        10.39 o                         
   7   3   2       5439.30       5534.67        26.51 o                         
   8   3   2        366.69        353.93         3.67 o                         
   9   3   2         92.43         98.91         1.80 o                         
  10   3   2         56.53         58.49         1.48 o                         
  11   3   2        253.87        227.65         2.64 o                         
  12   3   2        343.06        365.66         3.91 o                         
 -12   4   2          1.16          1.03         0.87 o                         
 -11   4   2        547.57        550.24         4.57 o                         
 -10   4   2        261.41        269.41         4.16 o                         
  -9   4   2        128.77        153.71         2.12 o                         
  -8   4   2        890.86        855.79         8.03 o                         
  -7   4   2         78.74         79.39         1.36 o                         
  -6   4   2       3934.55       3622.04        15.78 o                         
  -5   4   2        397.61        449.53         4.82 o                         
  -4   4   2      11367.13      11113.21        40.66 o                         
  -3   4   2        434.12        462.81         7.96 o                         
  -2   4   2       1869.06       1795.48        31.69 o                         
  -1   4   2          7.50         11.92         1.05 o                         
   0   4   2       8414.84       9122.63        63.39 o                         
   1   4   2      18927.41      18538.67        72.71 o                         
   2   4   2       2495.50       2492.79        13.49 o                         
   3   4   2       3547.88       3751.99        14.57 o                         
   4   4   2        385.44        463.90         4.63 o                         
   5   4   2       2474.41       2419.44        20.30 o                         
   6   4   2         13.71          3.97         0.78 o                         
   7   4   2          1.83          6.42         1.03 o                         
   8   4   2       1090.88       1018.45         9.00 o                         
   9   4   2        175.05        187.47         2.41 o                         
  10   4   2        207.65        223.84         2.35 o                         
  11   4   2          7.49         10.70         0.89 o                         
  12   4   2        924.43       1008.34         6.90 o                         
 -12   5   2        241.17        251.73         2.50 o                         
 -11   5   2        315.00        320.56         2.94 o                         
 -10   5   2        614.73        622.39         3.67 o                         
  -9   5   2        217.73        231.53         2.09 o                         
  -8   5   2         22.49         23.38         0.86 o                         
  -7   5   2          1.17          3.61         0.97 o                         
  -6   5   2        948.05        925.47         4.65 o                         
  -5   5   2        159.59        230.48         3.96 o                         
  -4   5   2       4095.22       4454.71        17.94 o                         
  -3   5   2       9591.55       9397.94        60.91 o                         
  -2   5   2       6765.82       6678.81        22.99 o                         
  -1   5   2       2559.49       2683.90        28.30 o                         
   0   5   2       6170.73       6353.56        42.90 o                         
   1   5   2       1781.84       1691.37        10.83 o                         
   2   5   2       3604.69       3728.59        19.51 o                         
   3   5   2          1.19          4.63         0.66 o                         
   4   5   2       6516.13       6369.84        74.08 o                         
   5   5   2        829.95        832.65         8.11 o                         
   6   5   2       1193.37       1130.51        20.47 o                         
   7   5   2        348.55        318.55         6.57 o                         
   8   5   2       2007.93       2003.77         8.70 o                         
   9   5   2         80.45         83.99         1.99 o                         
  10   5   2          5.99          8.82         0.87 o                         
  11   5   2        126.03        125.72         1.78 o                         
  12   5   2          5.43          2.06         0.86 o                         
 -12   6   2          9.72         11.57         0.73 o                         
 -11   6   2        203.39        210.70         2.50 o                         
 -10   6   2          1.96          5.04         0.76 o                         
  -9   6   2         15.03         22.91         1.00 o                         
  -8   6   2         15.73         16.32         1.00 o                         
  -7   6   2        316.61        328.29         5.63 o                         
  -6   6   2        387.00        354.82         2.71 o                         
  -5   6   2       5490.73       5149.72        23.65 o                         
  -4   6   2        400.05        449.27         6.84 o                         
  -3   6   2       5369.36       4953.88        20.57 o                         
  -2   6   2          0.23          3.21         0.90 o                         
  -1   6   2       1449.62       1380.67         6.96 o                         
   0   6   2       6631.22       6687.63        31.69 o                         
   1   6   2      11570.83      11820.21        66.34 o                         
   2   6   2       6493.27       6551.30        36.98 o                         
   3   6   2       7149.06       6915.82        44.61 o                         
   4   6   2       3045.09       2995.87        15.82 o                         
   5   6   2        130.81        180.05         3.22 o                         
   6   6   2         12.44          9.93         0.92 o                         
   7   6   2       1066.60       1181.50        14.60 o                         
   8   6   2        269.65        270.01         2.48 o                         
   9   6   2        298.13        320.91         4.95 o                         
  10   6   2        132.31        134.47         1.82 o                         
  11   6   2        769.73        848.19         5.06 o                         
  12   6   2        157.58        152.32         2.25 o                         
 -12   7   2        552.10        541.84        44.27 o                         
 -11   7   2        137.37        139.61         1.99 o                         
 -10   7   2        396.56        425.43         5.63 o                         
  -9   7   2        678.45        626.11         3.50 o                         
  -8   7   2       2003.81       2120.85        10.94 o                         
  -7   7   2       1300.94       1270.96         9.56 o                         
  -6   7   2          0.91          7.02         0.66 o                         
  -5   7   2        231.20        204.17         4.46 o                         
  -4   7   2      10380.59      10761.70        42.90 o                         
  -3   7   2         28.55         28.75         2.30 o                         
  -2   7   2        965.23        882.42         8.06 o                         
  -1   7   2          2.20          5.10         0.96 o                         
   0   7   2       4158.28       4077.95        16.48 o                         
   1   7   2       1185.27       1324.87         8.85 o                         
   2   7   2       5328.78       5162.26        18.65 o                         
   3   7   2       1343.20       1381.54         8.22 o                         
   4   7   2        100.34        110.49         4.79 o                         
   5   7   2       5131.70       4834.20        38.74 o                         
   6   7   2        663.73        685.16         6.60 o                         
   7   7   2       3966.77       3784.26        32.37 o                         
   8   7   2        556.32        554.06         9.27 o                         
   9   7   2        601.87        636.69         5.92 o                         
  10   7   2        273.42        269.92         2.61 o                         
  11   7   2         44.74         56.68         1.26 o                         
  12   7   2        137.71        137.17         2.48 o                         
 -12   8   2          0.03          0.89         0.62 o                         
 -11   8   2         41.80         41.80         2.01 o                         
 -10   8   2        228.11        216.11         5.75 o                         
  -9   8   2         43.04         48.43         1.09 o                         
  -8   8   2        311.12        306.59         3.59 o                         
  -7   8   2         31.91         39.24         1.20 o                         
  -6   8   2       3281.58       3243.94        14.36 o                         
  -5   8   2        124.84        112.19         1.64 o                         
  -4   8   2       8901.06       8792.41        42.80 o                         
  -3   8   2       1081.87       1050.31         8.20 o                         
  -2   8   2       5509.37       5599.77        22.78 o                         
  -1   8   2         62.19         66.02         1.33 o                         
   0   8   2       1655.37       1766.64         7.86 o                         
   1   8   2        423.78        371.40         3.10 o                         
   2   8   2       2221.86       2249.37        11.98 o                         
   3   8   2       8070.14       7905.78        31.18 o                         
   4   8   2         21.49         20.96         1.47 o                         
   5   8   2        142.23        145.40         2.40 o                         
   6   8   2        285.60        213.75         3.12 o                         
   7   8   2        100.39         93.58         1.79 o                         
   8   8   2         35.02         27.61         1.05 o                         
   9   8   2        452.41        453.57         2.90 o                         
  10   8   2        909.96        932.97         9.54 o                         
  11   8   2         74.37         73.45         1.34 o                         
  12   8   2        122.06        132.48         2.26 o                         
 -12   9   2         12.40         12.55         1.87 o                         
 -11   9   2        287.14        303.44         2.56 o                         
 -10   9   2          3.70          4.32         0.69 o                         
  -9   9   2          2.60          5.31         0.75 o                         
  -8   9   2        334.33        361.18         4.10 o                         
  -7   9   2          1.13          9.11         1.08 o                         
  -6   9   2       3696.60       3783.75        15.00 o                         
  -5   9   2       1666.27       1478.46        14.40 o                         
  -4   9   2          0.51          5.80         1.24 o                         
  -3   9   2       6183.21       6017.13        28.00 o                         
  -2   9   2         14.37         27.60         1.49 o                         
  -1   9   2       2733.14       2656.75        11.72 o                         
   0   9   2       2050.62       2157.14        26.59 o                         
   1   9   2         93.84         68.67         2.17 o                         
   2   9   2       2677.57       2793.29        14.34 o                         
   3   9   2       1070.36       1075.93         8.95 o                         
   4   9   2       1371.03       1433.32        10.35 o                         
   5   9   2          1.49          9.70         0.80 o                         
   6   9   2        687.25        619.67         5.99 o                         
   7   9   2         16.26         22.30         1.04 o                         
   8   9   2          3.68          4.80         0.66 o                         
   9   9   2        415.65        389.46         2.87 o                         
  10   9   2        358.76        391.11         3.57 o                         
  11   9   2         38.88         31.56         1.09 o                         
  12   9   2         51.07         51.39         1.26 o                         
 -12  10   2          0.72          0.63         0.42 o                         
 -11  10   2        446.79        439.86         2.95 o                         
 -10  10   2          2.07          7.56         0.68 o                         
  -9  10   2        125.15        121.38         2.09 o                         
  -8  10   2         38.07         38.55         1.19 o                         
  -7  10   2        828.01        800.90         3.74 o                         
  -6  10   2         19.01         14.93         1.41 o                         
  -5  10   2         41.46         33.10         0.89 o                         
  -4  10   2        996.87       1071.02        11.66 o                         
  -3  10   2       1247.89       1228.92        10.84 o                         
  -2  10   2       1282.80       1066.67         7.78 o                         
  -1  10   2        631.85        869.37         9.91 o                         
   0  10   2        374.17        476.55         6.03 o                         
   1  10   2        333.25        325.14         3.95 o                         
   2  10   2       3188.16       3043.22        13.79 o                         
   3  10   2         80.11         84.03         2.32 o                         
   4  10   2       1410.79       1327.63        10.55 o                         
   5  10   2        295.10        318.74         2.81 o                         
   6  10   2        739.18        759.53         5.08 o                         
   7  10   2         17.44         18.53         1.04 o                         
   8  10   2       1053.38        987.49         5.29 o                         
   9  10   2        947.35        933.51         5.65 o                         
  10  10   2        143.55        141.23         1.72 o                         
  11  10   2         18.42         24.91         0.85 o                         
  12  10   2        343.18        293.71         4.37 o                         
 -12  11   2         75.59         87.44         2.34 o                         
 -11  11   2        137.23        146.60         2.90 o                         
 -10  11   2       1328.61       1338.86         5.57 o                         
  -9  11   2       1387.35       1343.41         7.49 o                         
  -8  11   2        518.55        537.64         4.36 o                         
  -7  11   2       1052.44       1121.85         4.85 o                         
  -6  11   2       2978.39       3106.62        11.77 o                         
  -5  11   2        350.94        355.10         4.37 o                         
  -4  11   2       1916.99       1765.16        16.53 o                         
  -3  11   2          3.40          6.19         0.83 o                         
  -2  11   2       1686.11       1454.96        19.69 o                         
  -1  11   2        822.72        847.09         8.81 o                         
   0  11   2         30.28         18.08         1.31 o                         
   1  11   2       3237.68       3574.66        16.00 o                         
   2  11   2        311.31        266.39         3.89 o                         
   3  11   2        572.10        536.43         5.16 o                         
   4  11   2       1270.60       1428.68         9.54 o                         
   5  11   2       3533.73       3491.73        15.61 o                         
   6  11   2         12.50         11.88         1.74 o                         
   7  11   2       1226.91       1192.17         7.89 o                         
   8  11   2        122.04        120.07         1.89 o                         
   9  11   2        844.84        883.60         5.33 o                         
  10  11   2          4.43          4.16         0.74 o                         
  11  11   2        328.78        349.32         5.53 o                         
 -12  12   2        288.33        258.16         3.90 o                         
 -11  12   2        545.07        578.33         7.56 o                         
 -10  12   2         66.54         71.54         1.98 o                         
  -9  12   2         96.76        100.22         2.59 o                         
  -8  12   2        529.12        534.63         4.96 o                         
  -7  12   2          4.06         10.06         1.04 o                         
  -6  12   2       2023.25       2009.27         9.62 o                         
  -5  12   2        229.92        191.35         2.24 o                         
  -4  12   2       2432.57       2258.28         9.33 o                         
  -3  12   2        555.69        598.83         5.76 o                         
  -2  12   2         47.52         21.41         2.05 o                         
  -1  12   2       3886.19       3865.81        24.43 o                         
   0  12   2        199.21        158.88         2.39 o                         
   1  12   2       1982.66       1784.66         9.68 o                         
   2  12   2        173.84        190.80         4.73 o                         
   3  12   2       1358.39       1107.12         7.61 o                         
   4  12   2        639.93        641.13         5.35 o                         
   5  12   2       1614.72       1687.73        10.67 o                         
   6  12   2          6.61          9.95         0.95 o                         
   7  12   2        472.28        462.52         3.16 o                         
   8  12   2        460.92        432.29         4.81 o                         
   9  12   2        423.09        424.76         4.31 o                         
  10  12   2        480.73        471.24         3.72 o                         
  11  12   2          8.43         11.31         0.65 o                         
 -11  13   2        399.89        419.03         5.04 o                         
 -10  13   2        230.77        241.94         2.36 o                         
  -9  13   2        579.19        583.76         3.48 o                         
  -8  13   2       1479.75       1453.39         6.04 o                         
  -7  13   2        212.20        221.14         2.07 o                         
  -6  13   2        680.32        622.64         3.78 o                         
  -5  13   2       1552.95       1433.00         8.07 o                         
  -4  13   2        817.53        970.14         5.56 o                         
  -3  13   2       1252.57       1092.06        11.39 o                         
  -2  13   2        139.67        198.80         3.63 o                         
  -1  13   2       9063.47       8814.49        71.29 o                         
   0  13   2         37.17         37.06         1.43 o                         
   1  13   2       8632.98       8838.30        30.33 o                         
   2  13   2       1104.39       1195.71         6.70 o                         
   3  13   2         34.39         97.55         1.85 o                         
   4  13   2       1055.75       1010.70         5.59 o                         
   5  13   2        365.38        375.85         4.38 o                         
   6  13   2        759.43        744.54         4.00 o                         
   7  13   2          0.42          3.49         0.73 o                         
   8  13   2        233.26        246.58         3.15 o                         
   9  13   2        141.94        141.85         2.69 o                         
  10  13   2         65.80         73.29         1.36 o                         
  11  13   2          9.09          4.27         0.71 o                         
 -11  14   2         57.58         63.85         1.55 o                         
 -10  14   2         99.57        109.87         2.00 o                         
  -9  14   2          0.47          1.73         0.66 o                         
  -8  14   2        124.25        117.97         2.67 o                         
  -7  14   2         70.51         70.50         1.24 o                         
  -6  14   2          2.64          5.01         0.71 o                         
  -5  14   2        189.59        175.32         2.55 o                         
  -4  14   2         91.59         93.02         1.70 o                         
  -3  14   2         16.23         28.51         1.04 o                         
  -2  14   2        259.09        224.26         2.91 o                         
  -1  14   2          5.11          3.94         0.91 o                         
   0  14   2       1152.31       1140.53         7.60 o                         
   1  14   2        185.84        233.80         6.26 o                         
   2  14   2        768.70        712.75         5.16 o                         
   3  14   2        767.14        780.15         6.81 o                         
   4  14   2       1566.41       1522.56         7.58 o                         
   5  14   2          1.85          2.84         0.89 o                         
   6  14   2       1628.52       1561.55         7.47 o                         
   7  14   2        195.63        198.59         2.46 o                         
   8  14   2        275.36        276.13         2.56 o                         
   9  14   2        449.50        465.91         6.66 o                         
  10  14   2        881.28        840.90         6.15 o                         
  11  14   2         46.18         47.41         1.54 o                         
 -11  15   2        166.93        167.98         2.70 o                         
 -10  15   2        514.18        578.43         3.75 o                         
  -9  15   2        306.22        309.30         2.31 o                         
  -8  15   2        572.95        553.32         3.88 o                         
  -7  15   2        695.00        727.57         3.84 o                         
  -6  15   2        858.43        877.15         7.80 o                         
  -5  15   2        101.49         94.97         2.05 o                         
  -4  15   2        979.20       1020.80         5.88 o                         
  -3  15   2        964.96       1043.81         7.79 o                         
  -2  15   2          8.32         12.93         1.54 o                         
  -1  15   2        849.80       1040.88         7.67 o                         
   0  15   2       3671.81       3646.06        15.32 o                         
   1  15   2       3098.20       3443.13        11.91 o                         
   2  15   2        384.18        364.03         2.93 o                         
   3  15   2       2073.36       2156.72        11.92 o                         
   4  15   2         32.95         21.10         1.08 o                         
   5  15   2        642.43        629.22         3.38 o                         
   6  15   2         22.82         19.45         0.85 o                         
   7  15   2        582.35        587.58         3.99 o                         
   8  15   2         79.98         89.33         1.55 o                         
   9  15   2         86.35         93.04         2.00 o                         
  10  15   2          3.11          8.27         0.91 o                         
  11  15   2          7.28          4.83         0.77 o                         
 -11  16   2         33.60         34.69         1.21 o                         
 -10  16   2          5.46          4.27         0.67 o                         
  -9  16   2        159.36        164.79         1.87 o                         
  -8  16   2         26.78         25.87         0.96 o                         
  -7  16   2        105.04        102.57         1.63 o                         
  -6  16   2        410.28        400.56         2.81 o                         
  -5  16   2         48.12         44.70         0.98 o                         
  -4  16   2        165.69        118.21         1.96 o                         
  -3  16   2        135.57        182.01         2.42 o                         
  -2  16   2       1743.50       1740.53         8.79 o                         
  -1  16   2       1245.57       1140.81         6.54 o                         
   0  16   2       1339.78       1391.89        10.59 o                         
   1  16   2       3423.36       3314.83        16.01 o                         
   2  16   2        263.71        197.58         2.41 o                         
   3  16   2       2698.95       2568.80        13.93 o                         
   4  16   2        119.67        114.88         2.02 o                         
   5  16   2        411.47        440.71         3.26 o                         
   6  16   2         83.65         91.14         1.39 o                         
   7  16   2        826.67        796.44         4.68 o                         
   8  16   2        368.80        355.09         2.98 o                         
   9  16   2        150.76        152.82         2.84 o                         
  10  16   2          1.40          2.48         0.63 o                         
 -11  17   2        191.03        166.48         2.96 o                         
 -10  17   2        300.81        343.81         2.42 o                         
  -9  17   2         76.05         91.20         1.50 o                         
  -8  17   2       2647.90       2608.19        10.68 o                         
  -7  17   2        925.79        905.95         6.71 o                         
  -6  17   2        148.34        165.22         1.93 o                         
  -5  17   2        120.84        128.88         1.49 o                         
  -4  17   2         74.58         68.46         1.31 o                         
  -3  17   2       3222.96       3344.97        13.83 o                         
  -2  17   2        681.75        656.69         5.26 o                         
  -1  17   2       1742.09       1624.41         7.81 o                         
   0  17   2        176.22        221.85         2.74 o                         
   1  17   2        560.77        531.81         4.34 o                         
   2  17   2        137.91        109.21         1.84 o                         
   3  17   2       1008.36       1024.44         7.72 o                         
   4  17   2       1215.92       1365.59         5.43 o                         
   5  17   2          8.86         12.77         0.81 o                         
   6  17   2        455.24        411.64         3.07 o                         
   7  17   2        104.60        113.69         1.60 o                         
   8  17   2        131.03        138.79         1.91 o                         
   9  17   2          2.06          4.28         0.82 o                         
  10  17   2         15.90         13.77         0.99 o                         
 -10  18   2        159.55        169.28         2.36 o                         
  -9  18   2        126.85        133.88         1.66 o                         
  -8  18   2        193.29        201.90         3.83 o                         
  -7  18   2         14.96         16.14         0.90 o                         
  -6  18   2         21.76         14.22         0.97 o                         
  -5  18   2        501.92        486.55         3.05 o                         
  -4  18   2        120.51        124.16         1.94 o                         
  -3  18   2         93.55        102.39         1.96 o                         
  -2  18   2         11.90          6.92         1.00 o                         
  -1  18   2         11.24         19.78         0.98 o                         
   0  18   2       3722.10       3532.91        12.54 o                         
   1  18   2       1834.96       1850.78        12.76 o                         
   2  18   2       1657.17       1506.10        10.00 o                         
   3  18   2       1020.25       1085.97         4.96 o                         
   4  18   2       1150.39       1115.69         7.85 o                         
   5  18   2         40.93         34.09         1.02 o                         
   6  18   2       1123.15       1067.78         5.22 o                         
   7  18   2          1.33          2.94         0.80 o                         
   8  18   2        407.12        383.99         2.83 o                         
   9  18   2        283.22        290.62         3.11 o                         
  10  18   2          2.33          2.69         0.62 o                         
 -10  19   2         13.79         18.33         1.04 o                         
  -9  19   2        653.21        701.59         6.12 o                         
  -8  19   2        342.47        360.10         2.67 o                         
  -7  19   2        447.16        425.63         3.02 o                         
  -6  19   2        745.29        702.66         6.60 o                         
  -5  19   2         80.05         96.46         1.52 o                         
  -4  19   2        160.70        167.56         2.49 o                         
  -3  19   2        613.86        570.55         3.68 o                         
  -2  19   2        563.98        533.85         5.73 o                         
  -1  19   2       1366.14       1422.19         7.90 o                         
   0  19   2         21.96         30.70         1.59 o                         
   1  19   2       1038.88        942.11         5.95 o                         
   2  19   2       1720.47       1734.81         7.04 o                         
   3  19   2         52.20         55.76         3.26 o                         
   4  19   2         35.94         36.98         1.10 o                         
   5  19   2       1011.62       1012.55         4.70 o                         
   6  19   2          1.43          2.67         0.72 o                         
   7  19   2         13.12         14.57         0.91 o                         
   8  19   2         27.12         35.01         1.03 o                         
   9  19   2         50.75         52.10         1.04 o                         
  10  19   2          0.39          1.60         0.60 o                         
 -10  20   2        480.71        431.57         5.61 o                         
  -9  20   2          1.84          5.86         0.67 o                         
  -8  20   2         39.92         42.14         0.98 o                         
  -7  20   2        285.23        254.98         2.15 o                         
  -6  20   2        138.00        126.55         1.64 o                         
  -5  20   2        116.89        110.19         1.77 o                         
  -4  20   2         41.44         46.97         1.42 o                         
  -3  20   2         84.87         86.27         1.49 o                         
  -2  20   2        316.99        317.29         2.99 o                         
  -1  20   2       2121.47       2157.84         9.86 o                         
   0  20   2         57.91         64.42         1.74 o                         
   1  20   2       2654.61       2731.87         9.60 o                         
   2  20   2       2620.49       2728.63         9.08 o                         
   3  20   2        231.75        253.76         5.91 o                         
   4  20   2        452.91        419.71         3.31 o                         
   5  20   2       1473.57       1421.10         7.78 o                         
   6  20   2         66.35         55.48         1.33 o                         
   7  20   2        200.53        205.57         2.27 o                         
   8  20   2          0.45          1.18         0.64 o                         
   9  20   2         39.58         38.94         1.17 o                         
  -9  21   2          0.64          1.65         0.50 o                         
  -8  21   2          3.55          6.72         0.67 o                         
  -7  21   2         49.28         58.57         1.14 o                         
  -6  21   2        919.09        908.40         4.86 o                         
  -5  21   2        738.61        713.36         4.60 o                         
  -4  21   2         51.53         63.77         1.58 o                         
  -3  21   2        126.36        135.65         2.14 o                         
  -2  21   2        209.20        191.58         2.64 o                         
  -1  21   2         97.75        108.29         1.89 o                         
   0  21   2        794.49        794.49         4.65 o                         
   1  21   2       1532.89       1549.84         7.44 o                         
   2  21   2        206.88        204.92         2.08 o                         
   3  21   2         38.81         46.13         1.37 o                         
   4  21   2        137.36        140.50         1.93 o                         
   5  21   2        217.02        185.84         2.15 o                         
   6  21   2        798.47        794.58         4.44 o                         
   7  21   2         47.37         41.54         1.32 o                         
   8  21   2          0.16          2.05         0.82 o                         
   9  21   2         13.92         15.66         1.10 o                         
  -9  22   2         20.56         24.64         0.90 o                         
  -8  22   2         89.16        112.75         1.50 o                         
  -7  22   2        518.68        519.37         3.52 o                         
  -6  22   2        295.37        279.48         2.36 o                         
  -5  22   2        521.79        520.94         3.54 o                         
  -4  22   2        619.49        632.94         4.03 o                         
  -3  22   2        557.21        570.55         4.60 o                         
  -2  22   2        327.42        358.21         4.24 o                         
  -1  22   2       2291.09       2312.13        11.93 o                         
   0  22   2        875.46        878.64         4.57 o                         
   1  22   2          2.80          9.31         1.37 o                         
   2  22   2       1180.91       1197.15         5.92 o                         
   3  22   2        593.05        582.40         3.68 o                         
   4  22   2       1943.89       1845.93         8.52 o                         
   5  22   2        670.18        653.94         5.80 o                         
   6  22   2        881.44        870.97         4.84 o                         
   7  22   2          1.12          2.23         0.86 o                         
   8  22   2         14.07         13.32         0.82 o                         
   9  22   2         25.00         32.09         1.64 o                         
  -8  23   2         63.16         63.42         1.46 o                         
  -7  23   2        254.53        268.82         2.65 o                         
  -6  23   2         15.15         24.96         1.01 o                         
  -5  23   2         59.95         55.37         1.55 o                         
  -4  23   2          2.80          2.69         0.84 o                         
  -3  23   2        325.23        307.78         3.05 o                         
  -2  23   2         13.44         15.33         1.26 o                         
  -1  23   2        888.38        890.60         5.98 o                         
   0  23   2         38.12         41.95         1.25 o                         
   1  23   2          2.26          4.93         0.86 o                         
   2  23   2        399.14        403.06         3.39 o                         
   3  23   2        463.53        475.66         3.47 o                         
   4  23   2         52.25         60.83         1.43 o                         
   5  23   2          5.39          4.37         0.74 o                         
   6  23   2        250.43        271.11         3.13 o                         
   7  23   2        464.45        487.34         3.85 o                         
   8  23   2         50.98         44.14         2.42 o                         
  -8  24   2        323.12        338.58         5.46 o                         
  -7  24   2         13.14         11.34         0.75 o                         
  -6  24   2          5.97          6.75         0.70 o                         
  -5  24   2        349.80        348.44         3.31 o                         
  -4  24   2        525.11        541.53         7.36 o                         
  -3  24   2        712.16        698.13         5.00 o                         
  -2  24   2        317.37        334.16         3.42 o                         
  -1  24   2         71.26         67.44         1.91 o                         
   0  24   2       1671.52       1650.57         9.48 o                         
   1  24   2        601.28        635.16         3.96 o                         
   2  24   2         29.23         30.00         1.15 o                         
   3  24   2       2383.07       2382.56        12.39 o                         
   4  24   2        728.36        719.35         9.10 o                         
   5  24   2        314.17        327.56         3.22 o                         
   6  24   2        249.20        262.27         3.08 o                         
   7  24   2        230.91        231.89         2.37 o                         
   8  24   2         74.83         51.68         1.21 o                         
  -8  25   2        333.07        258.17         3.90 o                         
  -7  25   2          0.20          1.13         0.75 o                         
  -6  25   2        143.11        145.96         1.87 o                         
  -5  25   2        211.08        201.11         3.17 o                         
  -4  25   2         81.50         71.83         2.48 o                         
  -3  25   2          0.09          2.67         1.01 o                         
  -2  25   2       1586.83       1610.84         8.85 o                         
  -1  25   2       1684.14       1729.29        10.02 o                         
   0  25   2         37.50         36.07         1.33 o                         
   1  25   2       2185.13       2234.05         9.22 o                         
   2  25   2        365.82        379.72         3.32 o                         
   3  25   2         15.68         11.89         0.98 o                         
   4  25   2         45.97         39.05         1.23 o                         
   5  25   2        176.07        184.06         2.46 o                         
   6  25   2          0.25          3.18         0.82 o                         
   7  25   2        101.27         76.41         1.80 o                         
  -7  26   2        251.16        249.46         3.19 o                         
  -6  26   2        114.33        110.32         1.46 o                         
  -5  26   2         14.63         12.96         0.91 o                         
  -4  26   2         96.80        105.28         2.49 o                         
  -3  26   2       1173.28       1191.46         5.93 o                         
  -2  26   2        279.44        275.60         2.85 o                         
  -1  26   2        139.57        139.24         2.06 o                         
   0  26   2       1285.70       1307.92         7.07 o                         
   1  26   2       1854.91       1875.77        13.95 o                         
   2  26   2       1508.12       1500.22        11.84 o                         
   3  26   2        397.11        407.29         3.24 o                         
   4  26   2        525.71        549.92         3.39 o                         
   5  26   2        490.02        493.49         4.22 o                         
   6  26   2          2.00          2.60         0.84 o                         
   7  26   2         23.32         31.50         0.84 o                         
  -6  27   2        217.67        204.37         3.93 o                         
  -5  27   2          5.63         10.16         0.72 o                         
  -4  27   2        209.96        208.28         4.28 o                         
  -3  27   2        114.85        130.65         1.69 o                         
  -2  27   2         40.73         47.10         1.54 o                         
  -1  27   2        477.84        475.56         3.96 o                         
   0  27   2        164.00        167.59         2.15 o                         
   1  27   2        422.95        415.81         3.69 o                         
   2  27   2        993.45        960.60         5.50 o                         
   3  27   2         57.08         51.47         1.44 o                         
   4  27   2          0.08          1.94         0.69 o                         
   5  27   2          1.05          0.44         0.69 o                         
   6  27   2         17.88         11.53         1.40 o                         
  -5  28   2          2.66          2.36         0.60 o                         
  -4  28   2         43.49         44.10         1.00 o                         
  -3  28   2          0.82          3.11         0.64 o                         
  -2  28   2        751.12        725.71        11.86 o                         
  -1  28   2        703.15        714.38         7.97 o                         
   0  28   2          3.69          4.18         0.76 o                         
   1  28   2        114.64        120.95         2.83 o                         
   2  28   2       1854.31       1900.33        11.37 o                         
   3  28   2        176.34        198.03         2.42 o                         
   4  28   2        769.33        767.42         9.15 o                         
   5  28   2        191.00        171.76         3.66 o                         
  -5  29   2         84.45         80.58         2.18 o                         
  -4  29   2         35.69         33.07         1.48 o                         
  -3  29   2        401.41        407.79         4.74 o                         
  -2  29   2         36.25         30.23         1.38 o                         
  -1  29   2         95.84         86.65         1.70 o                         
   0  29   2        401.54        381.34         4.75 o                         
   1  29   2         22.11         22.62         1.33 o                         
   2  29   2         30.82         37.50         1.20 o                         
   3  29   2        226.94        215.59         2.72 o                         
   4  29   2         58.09         60.85         5.30 o                         
   5  29   2         41.43         29.30         1.25 o                         
  -4  30   2          2.74          4.68         0.94 o                         
  -3  30   2         97.75         88.69         2.26 o                         
  -2  30   2        558.83        579.74         5.68 o                         
  -1  30   2        970.89        995.56         8.21 o                         
   0  30   2        543.90        579.98        11.46 o                         
   1  30   2        575.84        578.84        27.91 o                         
   2  30   2        545.59        555.47         5.15 o                         
   3  30   2        419.20        411.41         5.61 o                         
  -2  31   2        808.53        712.39        32.52 o                         
  -1  31   2        642.70        622.78        22.45 o                         
   0  31   2       1290.98       1259.10        28.55 o                         
   1  31   2        120.38        127.18         3.12 o                         
 -11   0   3        203.42        193.23         6.16 o                         
  -9   0   3       2328.30       2388.15        11.01 o                         
  -7   0   3        223.62        300.95         4.93 o                         
  -5   0   3        751.74        595.36         9.71 o                         
  -3   0   3       8135.62       7759.64        71.93 o                         
  -1   0   3      22643.03      22218.04       178.18 o                         
   1   0   3      29723.80      28716.96        89.56 o                         
   3   0   3       5544.08       5258.23        65.39 o                         
   5   0   3         50.88        110.42        17.77 o                         
   7   0   3       3989.31       4125.62        29.87 o                         
   9   0   3         83.74         71.68         1.84 o                         
  11   0   3        169.74        184.59         3.32 o                         
 -12   1   3        351.88        398.42         7.48 o                         
 -11   1   3       1422.40       1567.66        27.60 o                         
 -10   1   3        478.63        486.44         3.59 o                         
  -9   1   3        727.50        712.40         7.41 o                         
  -8   1   3       2034.67       2122.89        14.27 o                         
  -7   1   3       1786.53       1694.81         9.50 o                         
  -6   1   3        486.58        364.04         2.40 o                         
  -5   1   3        352.15        294.06         5.55 o                         
  -4   1   3        284.99        272.06         4.56 o                         
  -3   1   3        248.08        293.08         2.82 o                         
  -2   1   3       1025.21       1100.98         5.90 o                         
  -1   1   3       9129.20       9266.08        29.52 o                         
   0   1   3       5107.24       5261.06        15.10 o                         
   1   1   3       5588.57       5561.70        16.60 o                         
   2   1   3       1784.89       1701.61        12.44 o                         
   3   1   3        539.05        420.66        12.93 o                         
   4   1   3       2350.67       2309.37        14.65 o                         
   5   1   3       1951.93       1848.69        15.45 o                         
   6   1   3       3283.65       3131.11        32.36 o                         
   7   1   3       1044.43       1006.06         7.87 o                         
   8   1   3        925.15       1012.56         7.63 o                         
   9   1   3        228.97        202.74         2.32 o                         
  10   1   3         23.00         25.56         1.20 o                         
  11   1   3         59.48         54.67         1.53 o                         
  12   1   3          5.98          8.91         0.99 o                         
 -12   2   3         24.64         25.09         2.49 o                         
 -11   2   3         54.64         54.26         1.80 o                         
 -10   2   3        550.19        536.27         3.82 o                         
  -9   2   3         47.70         54.20         1.48 o                         
  -8   2   3         22.87         19.00         0.96 o                         
  -7   2   3        913.18       1034.21         4.82 o                         
  -6   2   3       1039.21       1125.90        11.05 o                         
  -5   2   3       4283.71       4716.47        17.01 o                         
  -4   2   3          4.57         16.09         1.09 o                         
  -3   2   3       2843.76       3123.05        12.41 o                         
  -2   2   3       1522.47       1446.01        19.09 o                         
  -1   2   3        536.88        515.73         3.74 o                         
   0   2   3      15581.92      15729.97        58.01 o                         
   1   2   3       2017.29       2055.80        15.61 o                         
   2   2   3       3401.17       2870.96        17.16 o                         
   3   2   3        246.81        250.29         4.99 o                         
   4   2   3        248.43        129.12         3.92 o                         
   5   2   3         10.31         20.38         1.96 o                         
   6   2   3       1302.78       1254.91        15.46 o                         
   7   2   3         79.84         74.61         2.67 o                         
   8   2   3         95.93        112.44         3.13 o                         
   9   2   3          1.33          1.92         0.81 o                         
  10   2   3        127.10        134.53         1.65 o                         
  11   2   3         18.15         16.62         1.01 o                         
  12   2   3        156.42        168.38         2.43 o                         
 -12   3   3        402.07        468.09         8.11 o                         
 -11   3   3        844.16        961.67        10.09 o                         
 -10   3   3        164.88        181.68         2.54 o                         
  -9   3   3       1411.76       1395.80         8.30 o                         
  -8   3   3        342.99        327.12         2.69 o                         
  -7   3   3        332.74        301.01         6.98 o                         
  -6   3   3       9656.77       9915.55        26.45 o                         
  -5   3   3        338.04        412.99         4.13 o                         
  -4   3   3         93.95        143.30         2.43 o                         
  -3   3   3          1.82          7.71         1.23 o                         
  -2   3   3        121.32        100.55         2.59 o                         
  -1   3   3       2797.52       2616.46        11.24 o                         
   0   3   3       1663.06       1728.05        18.11 o                         
   1   3   3       1544.25       1511.48         6.89 o                         
   2   3   3      16566.21      16499.38        51.29 o                         
   3   3   3         14.12         50.11         1.00 o                         
   4   3   3       1283.72       1101.57         8.30 o                         
   5   3   3       3582.70       3566.02        20.98 o                         
   6   3   3         78.28         92.52         2.16 o                         
   7   3   3        444.31        379.22         6.00 o                         
   8   3   3         96.58         90.48         1.46 o                         
   9   3   3          5.08          8.75         0.88 o                         
  10   3   3        311.24        321.10         2.94 o                         
  11   3   3        831.63        843.48         5.61 o                         
  12   3   3        113.91        111.89         1.80 o                         
 -12   4   3         35.63         34.85         1.73 o                         
 -11   4   3       1332.56       1378.42         7.03 o                         
 -10   4   3        401.59        423.58         3.03 o                         
  -9   4   3         13.92         15.77         1.01 o                         
  -8   4   3        754.56        742.20         4.96 o                         
  -7   4   3       2189.67       2156.75         7.66 o                         
  -6   4   3        101.16         81.10         1.97 o                         
  -5   4   3        509.42        532.37         5.04 o                         
  -4   4   3        317.18        284.50         3.29 o                         
  -3   4   3       4371.97       4214.04        53.23 o                         
  -2   4   3        258.94        289.88         4.37 o                         
  -1   4   3      16548.41      16175.00        48.48 o                         
   0   4   3        511.47        432.90         3.06 o                         
   1   4   3       5495.52       5059.64        39.69 o                         
   2   4   3       2429.52       2490.43        17.76 o                         
   3   4   3       1144.30       1012.03        10.71 o                         
   4   4   3        590.92        627.80         5.02 o                         
   5   4   3       1145.78       1000.09        17.91 o                         
   6   4   3       1371.66       1385.47         9.45 o                         
   7   4   3        278.20        250.88         9.91 o                         
   8   4   3        263.33        274.92         2.40 o                         
   9   4   3        339.30        361.71         2.72 o                         
  10   4   3         51.43         54.09         1.31 o                         
  11   4   3        301.16        315.13         2.72 o                         
  12   4   3         10.78          9.86         0.93 o                         
 -12   5   3        189.37        205.86        10.01 o                         
 -11   5   3        691.40        770.39        18.68 o                         
 -10   5   3        614.85        650.71         3.78 o                         
  -9   5   3       1907.93       1963.90         8.06 o                         
  -8   5   3        190.81        199.59         1.83 o                         
  -7   5   3        660.15        693.30        10.54 o                         
  -6   5   3         22.62         48.40         1.03 o                         
  -5   5   3         18.25         21.41         1.45 o                         
  -4   5   3       1117.11       1055.77         7.05 o                         
  -3   5   3       1828.41       1950.61         9.51 o                         
  -2   5   3       3708.73       3860.96        18.19 o                         
  -1   5   3       4980.09       5256.87        27.87 o                         
   0   5   3         50.08         68.77         1.27 o                         
   1   5   3        184.12        177.33         1.86 o                         
   2   5   3       8353.10       8582.80        33.84 o                         
   3   5   3      14428.16      14698.69        61.32 o                         
   4   5   3        734.20        851.83         5.71 o                         
   5   5   3       1316.76       1192.61        17.13 o                         
   6   5   3        508.09        533.84         5.76 o                         
   7   5   3         78.72         86.91         2.17 o                         
   8   5   3       2150.57       2092.26        13.31 o                         
   9   5   3        549.51        594.15         3.81 o                         
  10   5   3        276.77        293.54         2.63 o                         
  11   5   3        118.27        117.03         2.28 o                         
  12   5   3         17.23         18.52         0.93 o                         
 -12   6   3        273.63        280.95         2.94 o                         
 -11   6   3         53.03         54.56         1.44 o                         
 -10   6   3        151.70        147.52         1.92 o                         
  -9   6   3          0.66          3.24         0.79 o                         
  -8   6   3       3699.87       3738.27        18.73 o                         
  -7   6   3       1077.97       1089.25         5.86 o                         
  -6   6   3         22.77         32.76         1.17 o                         
  -5   6   3       2695.05       2666.30        10.77 o                         
  -4   6   3       5344.73       5296.98        23.26 o                         
  -3   6   3        225.06        265.78         3.62 o                         
  -2   6   3       1141.18       1039.19         7.23 o                         
  -1   6   3       6124.60       6658.70        41.54 o                         
   0   6   3       8980.54       8561.32        21.01 o                         
   1   6   3        538.57        511.08         3.46 o                         
   2   6   3       6361.66       5681.53        31.74 o                         
   3   6   3        385.18        422.21         4.44 o                         
   4   6   3       5134.65       5207.54        39.56 o                         
   5   6   3        273.62        242.21         3.07 o                         
   6   6   3         93.74         73.25         3.13 o                         
   7   6   3        377.34        362.43         3.57 o                         
   8   6   3        124.51        122.60         2.68 o                         
   9   6   3         42.52         37.67         1.23 o                         
  10   6   3         22.04         24.41         1.06 o                         
  11   6   3          3.22          3.57         0.74 o                         
  12   6   3        184.90        178.18         5.77 o                         
 -12   7   3        285.60        308.64         5.03 o                         
 -11   7   3        708.04        733.05         5.59 o                         
 -10   7   3        397.45        430.66         4.41 o                         
  -9   7   3        273.34        279.37         4.00 o                         
  -8   7   3       1733.17       1679.23         8.90 o                         
  -7   7   3        986.45       1022.70         9.72 o                         
  -6   7   3         10.32          5.26         0.62 o                         
  -5   7   3        267.83        324.04         3.75 o                         
  -4   7   3        336.29        364.37         4.64 o                         
  -3   7   3       2002.54       2076.12        10.71 o                         
  -2   7   3       6459.84       6696.45        33.37 o                         
  -1   7   3       7396.73       8045.13        23.54 o                         
   0   7   3       2551.30       2560.65        12.18 o                         
   1   7   3        488.17        546.73         3.50 o                         
   2   7   3         51.54         24.69         1.09 o                         
   3   7   3      10280.81      10785.36        33.01 o                         
   4   7   3       8811.48       8519.48        29.07 o                         
   5   7   3       2045.72       2294.79        18.43 o                         
   6   7   3        165.89        166.09         2.75 o                         
   7   7   3        618.45        658.63         8.39 o                         
   8   7   3         13.40         13.09         0.78 o                         
   9   7   3       1459.59       1415.08        13.66 o                         
  10   7   3        122.44        110.35         1.76 o                         
  11   7   3        461.00        487.69         3.68 o                         
  12   7   3          0.26          1.35         0.71 o                         
 -12   8   3         24.40         18.41         1.04 o                         
 -11   8   3         71.50         78.29         1.41 o                         
 -10   8   3        683.60        708.90         4.28 o                         
  -9   8   3        900.51        941.35         6.38 o                         
  -8   8   3        265.24        238.26         2.00 o                         
  -7   8   3        823.65        820.16         4.51 o                         
  -6   8   3        705.20        656.13         3.96 o                         
  -5   8   3       5212.04       5301.38        22.92 o                         
  -4   8   3       3011.66       3097.00        16.83 o                         
  -3   8   3        174.64        146.01         2.95 o                         
  -2   8   3         65.65         70.54         1.97 o                         
  -1   8   3       1096.68        956.17        13.03 o                         
   0   8   3        330.80        407.10         3.10 o                         
   1   8   3       3306.21       3043.32        12.97 o                         
   2   8   3       1316.50       1262.50         5.82 o                         
   3   8   3       2258.79       2054.93        10.22 o                         
   4   8   3         30.66         33.35         2.84 o                         
   5   8   3        364.27        281.15         5.38 o                         
   6   8   3       1187.83       1259.73        13.25 o                         
   7   8   3        377.96        343.29         4.79 o                         
   8   8   3        773.94        790.99         4.10 o                         
   9   8   3         15.52         18.41         1.18 o                         
  10   8   3         13.40         22.42         1.68 o                         
  11   8   3        783.61        788.57         6.64 o                         
  12   8   3          3.58          5.32         0.66 o                         
 -12   9   3         20.01         22.60         1.40 o                         
 -11   9   3         51.85         58.59         1.37 o                         
 -10   9   3        458.32        442.34         6.73 o                         
  -9   9   3        877.79        942.28         4.78 o                         
  -8   9   3          0.74          2.58         0.59 o                         
  -7   9   3        379.24        378.03         2.70 o                         
  -6   9   3        181.99        191.07         2.13 o                         
  -5   9   3          3.16          4.36         0.73 o                         
  -4   9   3        294.72        301.77         4.94 o                         
  -3   9   3         24.88         36.38         2.02 o                         
  -2   9   3        198.49        235.51         3.86 o                         
  -1   9   3        498.99        538.00         5.66 o                         
   0   9   3        109.02        103.33         2.15 o                         
   1   9   3        387.65        387.39         3.28 o                         
   2   9   3        384.49        462.54         3.82 o                         
   3   9   3         63.06        121.00         3.71 o                         
   4   9   3       4778.18       4777.67        24.36 o                         
   5   9   3       4854.88       4843.86        19.45 o                         
   6   9   3        187.62        198.02         6.06 o                         
   7   9   3        488.08        489.11         2.92 o                         
   8   9   3         85.19         84.20         1.65 o                         
   9   9   3        814.45        777.05         4.97 o                         
  10   9   3         41.11         36.32         1.57 o                         
  11   9   3         54.11         54.93         1.41 o                         
 -12  10   3         12.95         12.27         0.69 o                         
 -11  10   3        197.77        224.66         4.49 o                         
 -10  10   3          4.49          6.27         0.66 o                         
  -9  10   3       1904.91       1906.83        18.12 o                         
  -8  10   3         91.03         99.43         1.48 o                         
  -7  10   3         84.67         99.57         1.32 o                         
  -6  10   3        166.41        129.29         1.71 o                         
  -5  10   3        173.34        140.73         1.89 o                         
  -4  10   3        121.73        129.35         2.33 o                         
  -3  10   3       7663.69       7669.04        31.88 o                         
  -2  10   3      10675.29      10634.67        38.65 o                         
  -1  10   3         46.18         55.44         1.78 o                         
   0  10   3        147.49         65.71         1.64 o                         
   1  10   3       2547.31       2755.31        11.29 o                         
   2  10   3       5406.28       5034.79        16.08 o                         
   3  10   3        649.02        713.03         5.88 o                         
   4  10   3        263.57        243.68         5.54 o                         
   5  10   3        316.38        321.72         3.35 o                         
   6  10   3         46.66         44.91         3.02 o                         
   7  10   3         51.09         49.29         1.13 o                         
   8  10   3         35.21         32.72         1.06 o                         
   9  10   3         29.66         37.27         1.29 o                         
  10  10   3         55.44         64.97         1.65 o                         
  11  10   3         10.66         11.23         1.10 o                         
 -12  11   3         53.74         62.34         1.87 o                         
 -11  11   3        127.59        135.42         2.52 o                         
 -10  11   3        136.76        159.21         1.84 o                         
  -9  11   3        689.91        679.81         8.39 o                         
  -8  11   3        849.62        855.67         6.17 o                         
  -7  11   3        168.25        173.30         2.49 o                         
  -6  11   3          3.25          7.27         0.75 o                         
  -5  11   3        367.22        367.85         2.81 o                         
  -4  11   3         40.36         51.19         1.52 o                         
  -3  11   3       1113.99       1307.38        10.68 o                         
  -2  11   3        327.69        354.16         4.55 o                         
  -1  11   3         88.52         54.05         1.38 o                         
   0  11   3        396.65        386.61         4.23 o                         
   1  11   3        288.02        291.33         3.04 o                         
   2  11   3       3505.29       3537.21        26.31 o                         
   3  11   3       1226.35       1230.59         9.59 o                         
   4  11   3         87.13         70.62         2.08 o                         
   5  11   3       2135.63       2168.74        18.62 o                         
   6  11   3        962.02        980.10         5.65 o                         
   7  11   3        948.77        921.18         8.44 o                         
   8  11   3         24.92         26.91         1.11 o                         
   9  11   3        185.04        179.93         3.03 o                         
  10  11   3        128.96        121.59         1.85 o                         
  11  11   3          2.32          6.26         0.77 o                         
 -11  12   3         57.71         55.97         1.50 o                         
 -10  12   3          2.80          6.85         0.78 o                         
  -9  12   3          6.46          3.92         0.71 o                         
  -8  12   3        917.56        895.27         4.37 o                         
  -7  12   3        925.18        985.13         4.58 o                         
  -6  12   3        303.01        332.46         2.69 o                         
  -5  12   3         42.27         50.15         1.20 o                         
  -4  12   3        381.24        399.46         2.96 o                         
  -3  12   3        870.46        745.69         7.72 o                         
  -2  12   3         15.69         26.55         1.52 o                         
  -1  12   3       1901.78       1749.20        15.40 o                         
   0  12   3       1499.01       1774.03         9.45 o                         
   1  12   3        603.74        594.97         5.38 o                         
   2  12   3         98.26        120.35         2.65 o                         
   3  12   3       1374.11       1291.24         6.79 o                         
   4  12   3         34.01         42.42         1.24 o                         
   5  12   3        212.21        190.28         3.20 o                         
   6  12   3         88.12         94.51         1.34 o                         
   7  12   3         97.03        101.54         1.57 o                         
   8  12   3        102.24        115.61         2.20 o                         
   9  12   3         41.76         35.47         1.49 o                         
  10  12   3        172.20        171.01         3.42 o                         
  11  12   3         20.35         17.61         1.87 o                         
 -11  13   3        455.13        473.73         7.17 o                         
 -10  13   3        114.04        111.30         1.68 o                         
  -9  13   3          3.79          2.51         0.72 o                         
  -8  13   3        212.96        212.61         2.00 o                         
  -7  13   3          7.31          9.36         0.75 o                         
  -6  13   3        196.91        179.17         1.82 o                         
  -5  13   3       1715.97       1737.05        14.01 o                         
  -4  13   3         12.22          9.14         0.72 o                         
  -3  13   3         50.08         23.60         1.34 o                         
  -2  13   3         11.94         12.69         1.99 o                         
  -1  13   3       6555.83       6538.33        35.55 o                         
   0  13   3         19.67         35.98         1.47 o                         
   1  13   3        619.34        650.25         5.85 o                         
   2  13   3        289.98        301.04         3.61 o                         
   3  13   3       3102.61       2886.45        16.46 o                         
   4  13   3          5.40          9.25         0.93 o                         
   5  13   3         65.57         50.86         1.68 o                         
   6  13   3         33.42         25.84         0.91 o                         
   7  13   3        392.88        376.04         2.95 o                         
   8  13   3        118.56        107.52         1.87 o                         
   9  13   3          2.68          3.67         0.85 o                         
  10  13   3        599.94        619.62         8.82 o                         
  11  13   3        244.21        256.57         4.83 o                         
 -11  14   3        555.28        515.55        20.73 o                         
 -10  14   3        215.65        213.16         2.36 o                         
  -9  14   3        231.72        265.01         2.23 o                         
  -8  14   3          2.30          4.21         0.66 o                         
  -7  14   3        588.56        625.91         5.99 o                         
  -6  14   3         17.82         13.06         0.77 o                         
  -5  14   3       1667.61       1686.67         8.26 o                         
  -4  14   3         21.45         15.52         0.92 o                         
  -3  14   3        505.74        477.66         4.54 o                         
  -2  14   3          1.54         12.78         1.15 o                         
  -1  14   3        587.21        554.04         4.74 o                         
   0  14   3       3119.19       3013.16        17.06 o                         
   1  14   3        122.07         91.60         1.65 o                         
   2  14   3       1969.57       1862.65         9.50 o                         
   3  14   3        132.85         72.25         1.83 o                         
   4  14   3        280.62        258.07         3.86 o                         
   5  14   3        220.56        201.89         2.19 o                         
   6  14   3       1317.97       1215.88         5.39 o                         
   7  14   3        414.04        456.23         3.26 o                         
   8  14   3         21.22         24.00         1.13 o                         
   9  14   3        531.18        545.41         4.16 o                         
  10  14   3        351.80        332.20         4.20 o                         
  11  14   3         32.16         28.52         1.56 o                         
 -11  15   3         59.00         58.12         2.42 o                         
 -10  15   3        259.87        266.02         2.37 o                         
  -9  15   3        475.41        453.30         3.67 o                         
  -8  15   3        849.46        809.86         4.38 o                         
  -7  15   3        146.84        139.84         1.71 o                         
  -6  15   3          3.32          6.38         0.74 o                         
  -5  15   3       1119.87       1061.37         7.98 o                         
  -4  15   3        172.33        208.79         2.85 o                         
  -3  15   3        213.14        245.99         3.27 o                         
  -2  15   3       1036.65       1122.85         6.56 o                         
  -1  15   3        540.21        639.88         4.36 o                         
   0  15   3         35.75         15.38         0.83 o                         
   1  15   3        546.06        599.68         4.63 o                         
   2  15   3        935.07        937.83         6.98 o                         
   3  15   3          0.97          3.62         1.15 o                         
   4  15   3         72.98         73.58         2.32 o                         
   5  15   3       1202.14       1116.02         8.22 o                         
   6  15   3         64.52         63.05         1.36 o                         
   7  15   3        196.42        208.88         3.31 o                         
   8  15   3         92.09         82.77         1.53 o                         
   9  15   3         39.71         39.91         2.74 o                         
  10  15   3        512.77        541.62         4.33 o                         
  11  15   3        176.83        131.56         2.65 o                         
 -11  16   3         98.77         85.18         1.65 o                         
 -10  16   3         26.29         20.84         0.84 o                         
  -9  16   3         46.44         47.69         1.20 o                         
  -8  16   3        118.94        124.66         2.14 o                         
  -7  16   3         21.10         20.54         0.90 o                         
  -6  16   3        842.54        900.84         4.29 o                         
  -5  16   3         80.03         72.85         1.35 o                         
  -4  16   3        417.69        379.66         3.44 o                         
  -3  16   3       1929.91       2095.99        14.97 o                         
  -2  16   3        224.34        178.31         2.36 o                         
  -1  16   3        200.47        207.36         4.36 o                         
   0  16   3         94.69        132.89         2.03 o                         
   1  16   3         40.90         29.18         1.07 o                         
   2  16   3        281.06        275.02         2.92 o                         
   3  16   3        887.50        971.54         6.28 o                         
   4  16   3        351.17        334.31         3.00 o                         
   5  16   3        168.50        159.27         2.13 o                         
   6  16   3        513.10        517.58         3.90 o                         
   7  16   3         61.84         67.07         2.31 o                         
   8  16   3       1100.24       1084.23         8.16 o                         
   9  16   3         32.23         27.10         1.11 o                         
  10  16   3          4.78          8.19         0.69 o                         
 -10  17   3         18.27         17.86         0.82 o                         
  -9  17   3        184.98        198.51         2.04 o                         
  -8  17   3         30.92         38.40         1.04 o                         
  -7  17   3        258.05        230.08         2.29 o                         
  -6  17   3        106.53        101.09         1.50 o                         
  -5  17   3       1419.68       1367.45         7.09 o                         
  -4  17   3         45.24         36.99         1.00 o                         
  -3  17   3       5865.40       5839.27        33.12 o                         
  -2  17   3         38.65         32.75         1.34 o                         
  -1  17   3        225.21        227.57         2.81 o                         
   0  17   3         92.07         99.47         1.77 o                         
   1  17   3         25.80         24.58         1.15 o                         
   2  17   3         59.14         65.26         1.76 o                         
   3  17   3         21.45         12.14         0.69 o                         
   4  17   3        743.65        752.30         4.40 o                         
   5  17   3        353.32        347.53         2.92 o                         
   6  17   3         40.02         50.23         1.38 o                         
   7  17   3         44.47         53.88         1.32 o                         
   8  17   3         51.54         44.59         1.16 o                         
   9  17   3          9.37          9.76         0.83 o                         
  10  17   3        127.03        102.25         1.98 o                         
 -10  18   3        272.91        260.36         4.05 o                         
  -9  18   3        175.39        182.81         1.85 o                         
  -8  18   3         48.06         48.39         1.26 o                         
  -7  18   3       2131.26       2183.02         7.67 o                         
  -6  18   3        281.26        279.74         3.03 o                         
  -5  18   3       1124.43       1072.83         5.22 o                         
  -4  18   3        814.36        809.80         4.94 o                         
  -3  18   3         20.98         26.26         1.11 o                         
  -2  18   3       3591.30       3720.83        19.50 o                         
  -1  18   3        525.26        463.93         3.91 o                         
   0  18   3        204.33        198.69         2.37 o                         
   1  18   3        464.83        489.25         4.82 o                         
   2  18   3        717.16        755.93         4.66 o                         
   3  18   3         17.48         14.41         0.88 o                         
   4  18   3          4.46          6.71         0.73 o                         
   5  18   3        884.86        908.61         4.42 o                         
   6  18   3       1040.94       1011.65         6.14 o                         
   7  18   3       1067.89       1026.31         5.77 o                         
   8  18   3        577.85        552.37         8.10 o                         
   9  18   3          1.95          4.96         0.72 o                         
  10  18   3        166.24        161.84         7.17 o                         
 -10  19   3          1.10          0.85         0.50 o                         
  -9  19   3        341.09        365.45         2.48 o                         
  -8  19   3         22.40         25.82         0.98 o                         
  -7  19   3        211.41        203.90         2.09 o                         
  -6  19   3        733.95        701.72         5.39 o                         
  -5  19   3         81.98         95.67         1.88 o                         
  -4  19   3       1642.65       1690.67        10.88 o                         
  -3  19   3        208.83        200.50         2.38 o                         
  -2  19   3       2161.76       2103.53         8.64 o                         
  -1  19   3       1404.26       1332.85         6.71 o                         
   0  19   3         19.70         26.07         1.39 o                         
   1  19   3        318.65        341.95         2.66 o                         
   2  19   3        538.46        518.49         3.08 o                         
   3  19   3         87.46        105.38         1.58 o                         
   4  19   3        599.15        574.15         4.04 o                         
   5  19   3         17.74         15.10         0.94 o                         
   6  19   3        964.65        959.12         5.14 o                         
   7  19   3        322.44        318.29         6.47 o                         
   8  19   3        110.96        124.57         2.50 o                         
   9  19   3        106.96        111.36         3.98 o                         
  -9  20   3        171.66        180.48         2.04 o                         
  -8  20   3        158.25        153.79         1.78 o                         
  -7  20   3        277.03        289.73         2.42 o                         
  -6  20   3        209.50        205.77         2.28 o                         
  -5  20   3         10.71         10.26         1.06 o                         
  -4  20   3       1494.35       1546.50         8.45 o                         
  -3  20   3          3.43          5.44         0.81 o                         
  -2  20   3        409.97        419.78         3.25 o                         
  -1  20   3         57.59         52.39         1.73 o                         
   0  20   3       1144.53       1212.37         5.31 o                         
   1  20   3        181.80        188.08         3.96 o                         
   2  20   3        191.30        195.41         1.97 o                         
   3  20   3          0.68          3.32         0.77 o                         
   4  20   3       1366.49       1352.35         8.13 o                         
   5  20   3        436.23        432.71         3.32 o                         
   6  20   3       1094.08       1092.88         5.11 o                         
   7  20   3        936.31        923.88         5.72 o                         
   8  20   3         11.21         13.61         0.93 o                         
   9  20   3        198.68        219.48         4.60 o                         
  -9  21   3          3.19          7.87         0.57 o                         
  -8  21   3        118.72        114.84         1.44 o                         
  -7  21   3        669.00        671.34         6.44 o                         
  -6  21   3         10.53         13.91         0.95 o                         
  -5  21   3       2879.68       2992.05        13.59 o                         
  -4  21   3         12.15         14.85         1.01 o                         
  -3  21   3       1444.57       1373.24         7.12 o                         
  -2  21   3         89.97         88.90         1.83 o                         
  -1  21   3       2666.69       2714.39        15.20 o                         
   0  21   3         14.74         14.16         0.77 o                         
   1  21   3        189.84        180.99         2.16 o                         
   2  21   3          6.01          7.64         0.82 o                         
   3  21   3        332.91        304.23         2.55 o                         
   4  21   3          0.43          4.98         0.87 o                         
   5  21   3         28.66         27.24         1.12 o                         
   6  21   3         15.10         18.02         0.98 o                         
   7  21   3         12.13         16.85         1.11 o                         
   8  21   3         22.40         25.45         2.02 o                         
   9  21   3          3.56          5.82         0.71 o                         
  -9  22   3        304.29        354.66         7.33 o                         
  -8  22   3         68.69         62.48         1.26 o                         
  -7  22   3        126.12        127.25         1.38 o                         
  -6  22   3          0.98          1.35         0.77 o                         
  -5  22   3        726.36        741.36         5.67 o                         
  -4  22   3        268.34        276.30         2.58 o                         
  -3  22   3        766.97        742.08        10.44 o                         
  -2  22   3        542.08        524.64         3.83 o                         
  -1  22   3          5.21          9.13         1.03 o                         
   0  22   3        572.34        571.24         3.57 o                         
   1  22   3        362.20        375.91         3.28 o                         
   2  22   3          8.65         12.61         0.97 o                         
   3  22   3        979.18        953.35         4.64 o                         
   4  22   3        907.35        949.16         5.06 o                         
   5  22   3        451.14        451.77         3.48 o                         
   6  22   3        375.73        374.52         3.17 o                         
   7  22   3        395.29        409.23         3.58 o                         
   8  22   3        915.41        866.00         6.85 o                         
  -8  23   3        100.16        101.30         4.83 o                         
  -7  23   3         27.77         26.63         1.00 o                         
  -6  23   3       1472.47       1514.46         9.07 o                         
  -5  23   3         64.28         52.93         2.53 o                         
  -4  23   3       1632.69       1716.71         9.84 o                         
  -3  23   3       1146.27       1163.96         5.93 o                         
  -2  23   3        247.88        239.20         3.18 o                         
  -1  23   3         96.74         93.68         1.79 o                         
   0  23   3       1900.07       1890.22         7.21 o                         
   1  23   3        333.23        349.54         2.76 o                         
   2  23   3         17.39         20.31         1.06 o                         
   3  23   3        149.87        137.15         1.71 o                         
   4  23   3        452.24        440.54         3.23 o                         
   5  23   3          3.67          5.62         0.81 o                         
   6  23   3         23.94         28.36         1.24 o                         
   7  23   3        239.14        228.28         2.38 o                         
   8  23   3          1.07          1.49         0.63 o                         
  -8  24   3        232.59        232.09        26.42 o                         
  -7  24   3          2.38          5.28         0.66 o                         
  -6  24   3        487.25        498.35         3.41 o                         
  -5  24   3         10.30          8.73         1.06 o                         
  -4  24   3        592.56        609.71         4.22 o                         
  -3  24   3        467.62        464.76         4.42 o                         
  -2  24   3          8.11          7.49         0.99 o                         
  -1  24   3        240.83        234.45         3.12 o                         
   0  24   3         71.57         66.60         1.56 o                         
   1  24   3         25.23         28.24         1.05 o                         
   2  24   3        188.44        195.83         2.52 o                         
   3  24   3        504.46        504.22         3.63 o                         
   4  24   3        330.13        336.47         3.03 o                         
   5  24   3       1322.18       1318.98        10.38 o                         
   6  24   3        684.67        703.20         6.61 o                         
   7  24   3        144.35        155.17         2.73 o                         
   8  24   3        130.03        127.07         3.74 o                         
  -7  25   3        471.89        452.45        16.13 o                         
  -6  25   3          6.43          8.04         0.68 o                         
  -5  25   3       1470.81       1463.09        22.52 o                         
  -4  25   3        264.03        265.94         2.89 o                         
  -3  25   3       2315.53       2400.09        13.41 o                         
  -2  25   3        282.64        284.87         3.26 o                         
  -1  25   3       2155.67       2289.38        10.41 o                         
   0  25   3         72.34         71.88         1.91 o                         
   1  25   3        197.97        222.16         2.54 o                         
   2  25   3        129.04        115.47         1.73 o                         
   3  25   3          1.67          3.41         0.92 o                         
   4  25   3          2.10          2.67         0.81 o                         
   5  25   3         96.08         92.49         1.77 o                         
   6  25   3          9.62         10.94         0.84 o                         
   7  25   3         39.32         31.36         1.26 o                         
  -7  26   3        496.14        487.90        14.19 o                         
  -6  26   3         73.79         63.92         1.13 o                         
  -5  26   3        670.36        689.86         6.91 o                         
  -4  26   3          7.74          8.88         0.78 o                         
  -3  26   3        269.08        277.74         2.83 o                         
  -2  26   3         51.40         54.29         1.41 o                         
  -1  26   3        186.15        185.34         2.63 o                         
   0  26   3         62.54         63.74         1.62 o                         
   1  26   3         66.89         67.17         2.06 o                         
   2  26   3         71.66         76.21         2.49 o                         
   3  26   3        750.41        762.09         4.85 o                         
   4  26   3        525.80        556.90         3.53 o                         
   5  26   3        640.22        644.08         4.63 o                         
   6  26   3        314.13        292.04         3.57 o                         
  -6  27   3        540.71        566.10        19.49 o                         
  -5  27   3         95.94         88.32         1.45 o                         
  -4  27   3       1011.61       1009.25         8.15 o                         
  -3  27   3        182.37        182.59         2.35 o                         
  -2  27   3       1354.89       1411.31         8.44 o                         
  -1  27   3         15.95         17.72         1.07 o                         
   0  27   3         28.83         33.83         1.30 o                         
   1  27   3        399.72        378.08         3.26 o                         
   2  27   3       1284.34       1291.57         8.89 o                         
   3  27   3         18.74         21.91         1.06 o                         
   4  27   3          7.67          7.88         0.79 o                         
   5  27   3         97.85        105.67         3.43 o                         
   6  27   3          6.44          9.66         1.09 o                         
  -5  28   3         25.55         23.74         0.82 o                         
  -4  28   3         10.24         14.75         0.67 o                         
  -3  28   3         27.12         24.18         0.96 o                         
  -2  28   3         35.82         39.73         1.07 o                         
  -1  28   3        137.64        128.53         1.77 o                         
   0  28   3          3.51          4.02         0.81 o                         
   1  28   3        624.33        620.92         4.41 o                         
   2  28   3        161.82        177.43         2.22 o                         
   3  28   3        134.91        150.71         2.01 o                         
   4  28   3         28.46         39.46         1.65 o                         
  -4  29   3         14.05         12.25         0.66 o                         
  -3  29   3       1196.16       1200.79        10.83 o                         
  -2  29   3        208.96        218.63         2.94 o                         
  -1  29   3        332.67        369.03         5.93 o                         
   0  29   3         22.25         24.13         1.25 o                         
   1  29   3         84.78         87.19         1.63 o                         
   2  29   3          0.01          1.20         0.77 o                         
   3  29   3        104.35         96.22         4.21 o                         
   4  29   3          5.97          7.79         1.25 o                         
  -3  30   3         80.23         78.55         3.20 o                         
  -2  30   3         86.83         82.51         1.93 o                         
  -1  30   3        398.46        407.20         4.46 o                         
   0  30   3         12.86         10.69         1.48 o                         
   1  30   3          1.96          1.25         0.66 o                         
   2  30   3        173.86        171.99         3.74 o                         
   3  30   3        419.68        401.92         5.14 o                         
  -2  31   3        437.35        364.38         4.68 o                         
  -1  31   3         13.71         16.41         1.95 o                         
   0  31   3        911.71        813.70        20.43 o                         
   1  31   3        220.12        186.53         7.17 o                         
 -12   0   4        289.46        257.70        25.56 o                         
 -10   0   4        230.99        228.58         3.14 o                         
  -8   0   4       6378.37       6764.24        26.10 o                         
  -6   0   4        139.22        129.11         3.60 o                         
  -4   0   4       8339.02       9829.19        40.39 o                         
  -2   0   4       1049.35       1097.40        10.65 o                         
   0   0   4        102.89        120.11         2.90 o                         
   2   0   4       3092.47       3221.61        21.27 o                         
   4   0   4       2896.80       3649.41        32.34 o                         
   6   0   4       6495.48       6485.84        56.03 o                         
   8   0   4        391.00        379.97         8.15 o                         
  10   0   4         21.51         14.09         1.11 o                         
  12   0   4         88.91        104.53         2.15 o                         
 -12   1   4          0.23          2.67         0.85 o                         
 -11   1   4        196.07        184.66         2.86 o                         
 -10   1   4         44.34         40.23         1.16 o                         
  -9   1   4         76.87         84.60         1.48 o                         
  -8   1   4        317.80        310.78         2.24 o                         
  -7   1   4       3535.44       3346.52        12.12 o                         
  -6   1   4       1457.54       1359.71         5.33 o                         
  -5   1   4       7150.86       7235.28        23.58 o                         
  -4   1   4        278.76        346.32         4.14 o                         
  -3   1   4        240.47        199.26         3.89 o                         
  -2   1   4        201.27        171.29         2.59 o                         
  -1   1   4        646.68        610.40         5.57 o                         
   0   1   4          4.88         25.31         3.99 o                         
   1   1   4         15.34         13.04         0.85 o                         
   2   1   4        150.10        219.13         4.55 o                         
   3   1   4        705.14        749.66        10.84 o                         
   4   1   4        800.41        892.87        28.11 o                         
   5   1   4        678.48        667.41         5.87 o                         
   6   1   4        494.87        457.26         6.07 o                         
   7   1   4       1676.68       1663.66        14.93 o                         
   8   1   4        124.36        132.04         2.00 o                         
   9   1   4        207.61        186.70         1.97 o                         
  10   1   4        276.08        272.18         2.47 o                         
  11   1   4        410.65        418.97         4.66 o                         
  12   1   4         28.23         28.62         1.32 o                         
 -12   2   4         60.23         56.29         2.57 o                         
 -11   2   4        184.13        187.41         2.31 o                         
 -10   2   4        193.65        203.36         2.33 o                         
  -9   2   4        149.13        151.93         2.29 o                         
  -8   2   4        452.54        438.33         2.53 o                         
  -7   2   4        185.55        193.38         2.72 o                         
  -6   2   4       1098.24       1108.63         5.61 o                         
  -5   2   4        107.58         91.55         4.46 o                         
  -4   2   4          3.61         11.81         0.96 o                         
  -3   2   4         17.78         39.21         2.28 o                         
  -2   2   4       3028.12       3058.20        12.33 o                         
  -1   2   4         56.92         63.81         5.18 o                         
   0   2   4         35.49         46.08         1.05 o                         
   1   2   4       2244.43       2343.53        27.88 o                         
   2   2   4       1011.09       1219.95         9.66 o                         
   3   2   4        702.70        556.43         7.85 o                         
   4   2   4       5869.30       6383.93        48.69 o                         
   5   2   4       4516.40       4312.04        41.89 o                         
   6   2   4        712.22        669.88        12.22 o                         
   7   2   4       3240.50       3233.08        24.30 o                         
   8   2   4         35.82         40.47         0.96 o                         
   9   2   4        483.20        506.62         4.14 o                         
  10   2   4         87.11         85.86         1.51 o                         
  11   2   4         51.73         52.02         1.52 o                         
  12   2   4          5.35          4.68         1.25 o                         
 -12   3   4         50.18         58.30         1.56 o                         
 -11   3   4         90.15         91.17         1.50 o                         
 -10   3   4        260.30        247.22         2.43 o                         
  -9   3   4        718.96        749.28         4.51 o                         
  -8   3   4          7.21          8.14         0.66 o                         
  -7   3   4       1153.56       1186.23         6.27 o                         
  -6   3   4        772.82        851.02         5.39 o                         
  -5   3   4       1584.59       1491.66        14.02 o                         
  -4   3   4         63.17        141.27         3.21 o                         
  -3   3   4        858.74        876.27         5.59 o                         
  -2   3   4       2815.03       2841.66        14.61 o                         
  -1   3   4        700.77        700.71         6.94 o                         
   0   3   4          7.19         12.08         1.83 o                         
   1   3   4          2.79          9.03         1.63 o                         
   2   3   4        513.07        508.98        10.37 o                         
   3   3   4         69.76         81.15         1.93 o                         
   4   3   4          5.68          5.60         1.07 o                         
   5   3   4        359.94        434.35         3.69 o                         
   6   3   4       1531.16       1543.74        12.92 o                         
   7   3   4          1.27          5.87         0.69 o                         
   8   3   4        819.10        798.08         3.97 o                         
   9   3   4       2300.66       2240.83        10.18 o                         
  10   3   4         19.91         23.69         0.96 o                         
  11   3   4        116.12        108.76         1.39 o                         
  12   3   4        117.30        103.09         5.69 o                         
 -12   4   4        232.20        237.48         3.08 o                         
 -11   4   4         45.44         41.62         1.20 o                         
 -10   4   4       1382.05       1411.58         6.61 o                         
  -9   4   4        137.04        136.09         1.95 o                         
  -8   4   4        477.61        480.88         2.93 o                         
  -7   4   4        984.28        993.12         5.15 o                         
  -6   4   4         16.49         29.11         1.14 o                         
  -5   4   4         14.00          9.49         1.10 o                         
  -4   4   4       2792.72       3214.64        14.46 o                         
  -3   4   4        437.10        521.32        13.06 o                         
  -2   4   4       7420.55       8031.25        29.59 o                         
  -1   4   4       3222.32       3203.22        11.66 o                         
   0   4   4        657.27        682.91        12.21 o                         
   1   4   4       5067.89       5216.76        21.43 o                         
   2   4   4        527.51        531.17         5.92 o                         
   3   4   4        315.03        356.54         3.43 o                         
   4   4   4       4671.17       4471.54        25.91 o                         
   5   4   4       1829.86       1838.64        16.51 o                         
   6   4   4        848.45        824.10        16.59 o                         
   7   4   4         28.67         37.36         1.06 o                         
   8   4   4        438.66        470.43         6.56 o                         
   9   4   4        559.42        576.57         3.44 o                         
  10   4   4         77.12         77.59         2.68 o                         
  11   4   4        309.58        340.91         2.35 o                         
  12   4   4          6.05          3.34         0.71 o                         
 -12   5   4         13.95         11.66         0.85 o                         
 -11   5   4        632.06        635.11         4.48 o                         
 -10   5   4        190.80        189.67         2.89 o                         
  -9   5   4       1980.58       2009.20        11.38 o                         
  -8   5   4          9.65         10.87         0.74 o                         
  -7   5   4       3372.89       3283.94        10.92 o                         
  -6   5   4        206.75        229.57         2.57 o                         
  -5   5   4       3666.53       3460.15        17.00 o                         
  -4   5   4         53.51         64.97         3.73 o                         
  -3   5   4       8086.56       8216.93        40.27 o                         
  -2   5   4         18.50         38.91         1.54 o                         
  -1   5   4       1788.45       1723.38        14.30 o                         
   0   5   4        163.90        160.55         2.80 o                         
   1   5   4       1233.75       1250.77        15.90 o                         
   2   5   4        599.63        477.32        16.06 o                         
   3   5   4        219.52        234.79         2.94 o                         
   4   5   4         66.72         77.75         2.51 o                         
   5   5   4        752.48        782.14        13.99 o                         
   6   5   4       1033.39       1083.30        10.34 o                         
   7   5   4        675.90        650.52         3.38 o                         
   8   5   4        375.54        387.79         3.03 o                         
   9   5   4        461.51        472.86         3.72 o                         
  10   5   4        425.93        427.71         3.10 o                         
  11   5   4         16.96         19.37         0.83 o                         
  12   5   4         42.43         26.50         2.81 o                         
 -12   6   4          0.99          0.51         0.75 o                         
 -11   6   4        401.03        415.30         2.92 o                         
 -10   6   4         59.67         60.44         1.34 o                         
  -9   6   4        149.29        166.93         1.90 o                         
  -8   6   4         46.98         60.20         1.10 o                         
  -7   6   4          6.00          7.87         0.79 o                         
  -6   6   4       2180.70       2066.47         8.80 o                         
  -5   6   4       1724.88       1841.13        10.37 o                         
  -4   6   4       3336.36       3343.49        16.66 o                         
  -3   6   4       2082.85       2056.14        16.79 o                         
  -2   6   4       3952.97       3914.40        18.45 o                         
  -1   6   4        300.31        380.97        11.26 o                         
   0   6   4       9609.11       9623.99        25.95 o                         
   1   6   4       1521.83       1728.51         8.37 o                         
   2   6   4       4501.20       4592.17        19.96 o                         
   3   6   4       8396.48       9000.10        45.82 o                         
   4   6   4        400.79        390.75         4.84 o                         
   5   6   4       1260.56       1203.10         6.48 o                         
   6   6   4       1428.12       1415.98        10.79 o                         
   7   6   4       1322.95       1315.36        11.75 o                         
   8   6   4        256.69        255.41         2.55 o                         
   9   6   4         25.06         30.85         1.10 o                         
  10   6   4        201.13        226.30         2.35 o                         
  11   6   4        514.46        540.20         5.54 o                         
  12   6   4        350.50        291.34         3.03 o                         
 -12   7   4          0.80          2.08         0.63 o                         
 -11   7   4        189.87        207.96         2.01 o                         
 -10   7   4          8.97         10.18         0.98 o                         
  -9   7   4         10.29          8.68         0.82 o                         
  -8   7   4       1511.54       1503.92         5.87 o                         
  -7   7   4        754.89        742.18         4.37 o                         
  -6   7   4        213.36        177.15         5.87 o                         
  -5   7   4        620.99        582.56         7.47 o                         
  -4   7   4       3960.84       3850.95        17.49 o                         
  -3   7   4        880.97        958.46         7.74 o                         
  -2   7   4        948.38        751.05         5.94 o                         
  -1   7   4        648.63        724.78         6.88 o                         
   0   7   4         58.27         48.96         1.65 o                         
   1   7   4       2185.92       2122.53        30.31 o                         
   2   7   4        852.77        881.48         8.22 o                         
   3   7   4        299.50        396.33         4.11 o                         
   4   7   4        408.66        369.33         3.08 o                         
   5   7   4         39.07         47.21         2.12 o                         
   6   7   4        520.28        509.52         7.94 o                         
   7   7   4        372.99        339.37         3.39 o                         
   8   7   4        582.06        588.64         3.72 o                         
   9   7   4        510.05        480.42         3.06 o                         
  10   7   4          4.67          8.02         0.89 o                         
  11   7   4        663.84        657.07         6.83 o                         
 -12   8   4        450.36        397.96        46.22 o                         
 -11   8   4        101.88        105.39         1.55 o                         
 -10   8   4       1638.46       1645.64        11.78 o                         
  -9   8   4        173.54        156.91         2.01 o                         
  -8   8   4        115.14         96.73         1.46 o                         
  -7   8   4        910.02        864.86         4.16 o                         
  -6   8   4       2058.91       2190.05        10.36 o                         
  -5   8   4        335.89        295.34         2.35 o                         
  -4   8   4        988.17        999.50         5.81 o                         
  -3   8   4       1967.07       1955.40        12.84 o                         
  -2   8   4       1048.01       1162.43         9.71 o                         
  -1   8   4       1585.92       1498.06         8.76 o                         
   0   8   4        190.70        256.64         3.43 o                         
   1   8   4       1973.52       1738.19         8.85 o                         
   2   8   4       1454.98       1426.15         9.24 o                         
   3   8   4       7285.38       7316.80        42.12 o                         
   4   8   4       7004.97       6672.64        31.98 o                         
   5   8   4       3173.22       3015.21        24.59 o                         
   6   8   4       3718.62       3832.42        23.09 o                         
   7   8   4         77.94         81.12         1.32 o                         
   8   8   4        421.67        430.45         2.99 o                         
   9   8   4       2573.64       2613.24         9.21 o                         
  10   8   4        123.17        128.60         3.20 o                         
  11   8   4        421.67        449.63         3.31 o                         
 -12   9   4        206.72        182.37         3.59 o                         
 -11   9   4        378.66        378.68         3.99 o                         
 -10   9   4         79.45         87.18         1.44 o                         
  -9   9   4       1444.85       1434.00         6.12 o                         
  -8   9   4         27.56         33.80         1.04 o                         
  -7   9   4       1728.15       1735.27         5.89 o                         
  -6   9   4        358.59        377.80         4.99 o                         
  -5   9   4       9312.89       9088.46        22.79 o                         
  -4   9   4         74.34         81.29         1.25 o                         
  -3   9   4      13318.64      13946.49        62.58 o                         
  -2   9   4         89.97         92.18         2.06 o                         
  -1   9   4         89.59         43.61         2.43 o                         
   0   9   4        266.53        210.96         3.14 o                         
   1   9   4         36.91         21.29         1.09 o                         
   2   9   4       1284.38       1143.56        14.57 o                         
   3   9   4       3269.97       3349.71        16.29 o                         
   4   9   4        236.55        289.89         4.47 o                         
   5   9   4        777.38        827.60         5.98 o                         
   6   9   4        425.98        452.30         4.75 o                         
   7   9   4        764.12        739.75         3.94 o                         
   8   9   4        139.64        142.20         1.74 o                         
   9   9   4         49.02         52.04         1.13 o                         
  10   9   4        357.38        346.76         2.89 o                         
  11   9   4        250.28        236.80         7.01 o                         
 -12  10   4          1.46          1.81         0.60 o                         
 -11  10   4         16.76         15.74         0.90 o                         
 -10  10   4         66.19         66.02         1.29 o                         
  -9  10   4        200.69        196.25         2.45 o                         
  -8  10   4        402.81        397.13         2.89 o                         
  -7  10   4        817.72        842.42         3.79 o                         
  -6  10   4        310.04        314.96         3.81 o                         
  -5  10   4         35.91         60.17         3.44 o                         
  -4  10   4       4847.22       4579.04        15.44 o                         
  -3  10   4        767.93        769.71        14.54 o                         
  -2  10   4      10970.16      11629.26        48.87 o                         
  -1  10   4       1780.03       2040.20        11.18 o                         
   0  10   4         15.51         65.78         2.54 o                         
   1  10   4       5939.52       6546.95        20.66 o                         
   2  10   4       4890.07       4932.10        31.39 o                         
   3  10   4       2174.21       2089.53        11.01 o                         
   4  10   4       5539.24       5259.86        36.74 o                         
   5  10   4       2035.80       2024.09        22.51 o                         
   6  10   4         19.96         15.09         0.85 o                         
   7  10   4          6.74         10.64         0.84 o                         
   8  10   4       1134.81       1171.98         7.40 o                         
   9  10   4        658.19        686.04         8.46 o                         
  10  10   4        167.08        173.64         2.19 o                         
  11  10   4        112.42        102.80         6.39 o                         
 -11  11   4        237.72        273.85         3.45 o                         
 -10  11   4        923.94        912.59        10.15 o                         
  -9  11   4         13.89         11.16         0.97 o                         
  -8  11   4        348.25        357.95         3.77 o                         
  -7  11   4         23.07         20.18         0.94 o                         
  -6  11   4       1337.94       1397.44         8.25 o                         
  -5  11   4       1365.96       1346.25         6.15 o                         
  -4  11   4       6673.82       6449.01        18.41 o                         
  -3  11   4        196.52        227.57         2.29 o                         
  -2  11   4          5.87         10.73         1.07 o                         
  -1  11   4        759.65        718.91         6.10 o                         
   0  11   4       1093.35        953.93        11.48 o                         
   1  11   4       2360.91       2291.16        15.53 o                         
   2  11   4       1236.88       1168.94         7.70 o                         
   3  11   4        959.32        824.01         5.13 o                         
   4  11   4       4734.77       4619.69        22.63 o                         
   5  11   4       1179.22       1150.12         7.48 o                         
   6  11   4          6.34          5.58         0.58 o                         
   7  11   4        583.06        600.23         3.76 o                         
   8  11   4         36.31         41.13         1.29 o                         
   9  11   4        147.37        136.52         1.84 o                         
  10  11   4         23.45         20.80         0.98 o                         
  11  11   4         12.71          9.62         1.32 o                         
 -11  12   4        213.47        208.50         3.72 o                         
 -10  12   4        159.72        176.17         1.95 o                         
  -9  12   4        176.12        166.24         2.31 o                         
  -8  12   4       2131.43       2143.71         7.66 o                         
  -7  12   4          6.62         13.00         0.79 o                         
  -6  12   4        361.68        364.31         2.73 o                         
  -5  12   4        139.26        138.31         2.02 o                         
  -4  12   4        248.72        229.84         3.43 o                         
  -3  12   4      10079.40       9844.27        24.79 o                         
  -2  12   4        573.51        501.05         4.61 o                         
  -1  12   4       5885.03       5682.42        22.78 o                         
   0  12   4          7.64         12.08         1.17 o                         
   1  12   4       3609.03       3298.72        15.37 o                         
   2  12   4       3782.46       3848.74        17.72 o                         
   3  12   4       4110.33       4156.08        24.54 o                         
   4  12   4       4437.97       4569.01        18.39 o                         
   5  12   4        272.62        282.57         5.74 o                         
   6  12   4        489.20        470.89         2.69 o                         
   7  12   4       7023.78       7065.10        44.56 o                         
   8  12   4       1181.97       1186.91         9.83 o                         
   9  12   4        951.73        983.20         5.47 o                         
  10  12   4        438.32        470.87         6.71 o                         
  11  12   4        631.32        657.97         5.73 o                         
 -11  13   4        427.89        434.34         5.63 o                         
 -10  13   4         28.82         32.97         0.99 o                         
  -9  13   4       2210.07       2219.85         9.31 o                         
  -8  13   4         41.79         36.93         1.05 o                         
  -7  13   4       4580.58       4570.37        13.89 o                         
  -6  13   4        691.25        662.41         3.79 o                         
  -5  13   4        960.65       1016.62         5.82 o                         
  -4  13   4        471.37        483.84         3.54 o                         
  -3  13   4       5004.70       4780.80        23.73 o                         
  -2  13   4        798.62        729.75         5.63 o                         
  -1  13   4       5456.15       5508.93        19.70 o                         
   0  13   4        150.03        137.43         2.46 o                         
   1  13   4       2719.75       2728.95         9.68 o                         
   2  13   4        700.35        673.79         6.39 o                         
   3  13   4        112.97        101.56         1.99 o                         
   4  13   4        219.05        227.93         3.52 o                         
   5  13   4         78.34         95.56         1.28 o                         
   6  13   4        350.76        376.40         2.48 o                         
   7  13   4       1723.84       1718.57         9.54 o                         
   8  13   4        674.56        676.26         4.31 o                         
   9  13   4        608.95        607.21         4.61 o                         
  10  13   4         45.50         45.04         1.16 o                         
  11  13   4          8.34         12.56         0.88 o                         
 -11  14   4         11.32         10.61         1.04 o                         
 -10  14   4         39.07         40.36         1.02 o                         
  -9  14   4       1213.47       1224.01         5.58 o                         
  -8  14   4         37.21         38.19         0.95 o                         
  -7  14   4        455.08        481.36         3.73 o                         
  -6  14   4       2216.26       2163.49         9.36 o                         
  -5  14   4         26.38         28.19         1.30 o                         
  -4  14   4       1067.64       1159.01         7.21 o                         
  -3  14   4        326.41        301.89         3.93 o                         
  -2  14   4       6116.13       5889.44        20.20 o                         
  -1  14   4       2069.71       2349.16         9.96 o                         
   0  14   4       3223.68       3147.93        16.17 o                         
   1  14   4       1066.01        989.38         5.40 o                         
   2  14   4       1732.68       1591.86        12.31 o                         
   3  14   4       1670.67       1741.07        10.87 o                         
   4  14   4        487.69        559.40         9.83 o                         
   5  14   4       1503.66       1531.00         7.10 o                         
   6  14   4       1287.52       1363.88         8.96 o                         
   7  14   4       1746.80       1771.22         7.93 o                         
   8  14   4        790.65        842.48         5.76 o                         
   9  14   4        185.62        195.60         2.61 o                         
  10  14   4        111.21         96.65         2.09 o                         
 -11  15   4          6.70          8.31         0.69 o                         
 -10  15   4        669.54        647.04         3.46 o                         
  -9  15   4         94.89         96.75         2.50 o                         
  -8  15   4       1219.08       1165.52         7.63 o                         
  -7  15   4         60.59         74.59         1.34 o                         
  -6  15   4       2033.84       2050.66         9.17 o                         
  -5  15   4         20.86         21.17         0.89 o                         
  -4  15   4        478.59        472.40         3.92 o                         
  -3  15   4          0.95          2.57         0.88 o                         
  -2  15   4       2132.90       2118.37         9.18 o                         
  -1  15   4       2541.90       2558.92         9.63 o                         
   0  15   4       4658.29       4650.27        24.22 o                         
   1  15   4         22.87          9.88         0.92 o                         
   2  15   4        203.89        205.97         2.63 o                         
   3  15   4        189.68        195.14         2.76 o                         
   4  15   4        263.81        274.05         2.22 o                         
   5  15   4        214.33        239.09         2.64 o                         
   6  15   4        490.23        461.89         3.14 o                         
   7  15   4        517.36        523.00         3.62 o                         
   8  15   4        235.33        230.59         2.54 o                         
   9  15   4        382.12        398.56         4.62 o                         
  10  15   4          6.09          7.20         0.79 o                         
 -11  16   4        169.41        178.00         3.51 o                         
 -10  16   4        354.47        355.45         3.69 o                         
  -9  16   4        107.94        100.56         1.40 o                         
  -8  16   4        321.25        316.90         3.29 o                         
  -7  16   4         68.44         71.73         1.27 o                         
  -6  16   4          4.30          8.02         0.98 o                         
  -5  16   4       2071.20       2100.45        10.82 o                         
  -4  16   4         20.27         21.20         1.13 o                         
  -3  16   4        574.17        525.06         7.42 o                         
  -2  16   4        173.17        177.80         3.39 o                         
  -1  16   4       2361.98       2266.10        11.19 o                         
   0  16   4        123.07        126.83         1.89 o                         
   1  16   4       6983.42       6994.33        32.60 o                         
   2  16   4        327.71        338.97         3.79 o                         
   3  16   4        230.32        242.89         5.54 o                         
   4  16   4       1838.30       1819.80         7.33 o                         
   5  16   4       2649.70       2680.84        18.69 o                         
   6  16   4       1836.60       1822.56         7.62 o                         
   7  16   4        407.20        394.40         3.27 o                         
   8  16   4        705.93        768.01         4.66 o                         
   9  16   4       1263.07       1296.95         9.57 o                         
  10  16   4        100.45         86.84         2.57 o                         
 -10  17   4         18.17         20.52         1.08 o                         
  -9  17   4        515.13        510.70         3.26 o                         
  -8  17   4         49.22         59.07         1.30 o                         
  -7  17   4       1575.01       1563.38         5.93 o                         
  -6  17   4        238.43        246.56         2.57 o                         
  -5  17   4       2009.29       2097.68         8.23 o                         
  -4  17   4        248.79        273.95         2.75 o                         
  -3  17   4       2176.54       2205.16        12.22 o                         
  -2  17   4         54.22         49.99         1.50 o                         
  -1  17   4       3044.49       3006.67        17.12 o                         
   0  17   4       3295.34       3300.47        18.50 o                         
   1  17   4       1338.96       1339.84         7.67 o                         
   2  17   4        279.43        288.59         4.47 o                         
   3  17   4       1205.93       1245.58         7.90 o                         
   4  17   4        173.64        165.28         2.12 o                         
   5  17   4        538.81        526.93         4.32 o                         
   6  17   4          0.41          2.66         0.88 o                         
   7  17   4        337.61        336.40         3.07 o                         
   8  17   4        157.89        156.79         1.86 o                         
   9  17   4        453.35        445.11         3.80 o                         
  10  17   4         69.52         63.63         3.66 o                         
 -10  18   4         73.59         55.34         1.21 o                         
  -9  18   4         48.21         54.57         1.62 o                         
  -8  18   4          2.32          1.46         0.69 o                         
  -7  18   4        825.36        849.12         4.45 o                         
  -6  18   4        183.82        179.99         2.20 o                         
  -5  18   4         15.10         18.44         0.97 o                         
  -4  18   4       3037.19       2929.58        10.61 o                         
  -3  18   4       1250.47       1343.74         9.95 o                         
  -2  18   4        865.85        875.56         8.25 o                         
  -1  18   4        970.50        999.93         5.82 o                         
   0  18   4       7490.38       7607.80        37.60 o                         
   1  18   4        110.34        120.79         1.50 o                         
   2  18   4        208.24        223.95         3.66 o                         
   3  18   4        978.53        943.96         4.68 o                         
   4  18   4        413.15        434.74         7.25 o                         
   5  18   4       2495.71       2530.59        17.89 o                         
   6  18   4        773.37        780.41         6.42 o                         
   7  18   4         31.49         37.08         1.33 o                         
   8  18   4        113.45        116.74         1.59 o                         
   9  18   4        397.49        413.06         3.38 o                         
 -10  19   4         10.87          9.79         0.58 o                         
  -9  19   4          0.82          1.81         0.58 o                         
  -8  19   4        583.09        574.63         3.38 o                         
  -7  19   4         32.85         41.56         1.05 o                         
  -6  19   4       1419.35       1380.39         6.70 o                         
  -5  19   4         15.89         16.39         1.23 o                         
  -4  19   4        789.67        826.37         5.77 o                         
  -3  19   4         16.02         18.64         1.68 o                         
  -2  19   4        575.05        613.76         6.44 o                         
  -1  19   4        161.48        139.47         1.78 o                         
   0  19   4        133.76        117.86         1.52 o                         
   1  19   4        786.44        760.20         4.00 o                         
   2  19   4       3991.42       4049.34        17.98 o                         
   3  19   4       1164.73       1131.40         5.98 o                         
   4  19   4         21.44         27.84         1.13 o                         
   5  19   4         89.81         86.83         1.84 o                         
   6  19   4         10.00          8.68         0.98 o                         
   7  19   4        339.46        332.75         6.20 o                         
   8  19   4        139.60        152.13         3.22 o                         
   9  19   4        248.82        264.70         3.42 o                         
  -9  20   4        276.56        292.89         2.46 o                         
  -8  20   4        319.07        337.46         2.72 o                         
  -7  20   4        365.85        347.88         2.74 o                         
  -6  20   4         15.93         16.52         1.20 o                         
  -5  20   4        271.00        286.10         3.40 o                         
  -4  20   4         22.40         17.96         1.13 o                         
  -3  20   4         84.66         78.53         1.86 o                         
  -2  20   4        111.55        122.79         1.82 o                         
  -1  20   4       2321.33       2419.75        21.04 o                         
   0  20   4         61.96         56.09         1.12 o                         
   1  20   4        258.53        269.72         4.08 o                         
   2  20   4        608.66        631.85         3.79 o                         
   3  20   4        559.32        577.52         6.82 o                         
   4  20   4       1348.98       1361.54         9.00 o                         
   5  20   4        189.27        193.39         2.73 o                         
   6  20   4       1671.80       1661.15        12.64 o                         
   7  20   4        511.95        526.07         5.39 o                         
   8  20   4        128.68        136.22         2.31 o                         
   9  20   4        135.80         98.12         1.82 o                         
  -9  21   4         43.71         32.69         1.17 o                         
  -8  21   4        526.68        535.31         4.76 o                         
  -7  21   4        644.40        701.63         3.40 o                         
  -6  21   4          4.06          6.32         0.99 o                         
  -5  21   4       2732.02       2696.74        10.44 o                         
  -4  21   4         50.99         56.42         1.43 o                         
  -3  21   4        943.43        981.57         5.85 o                         
  -2  21   4        622.92        678.85         6.28 o                         
  -1  21   4        370.63        404.79         3.31 o                         
   0  21   4        338.84        351.83         2.57 o                         
   1  21   4       1525.72       1507.58         7.70 o                         
   2  21   4       1290.89       1415.40         5.95 o                         
   3  21   4        383.88        383.35         3.00 o                         
   4  21   4        235.76        234.10         2.76 o                         
   5  21   4       1027.03       1038.90         5.95 o                         
   6  21   4        289.65        289.36         3.22 o                         
   7  21   4        290.68        295.02         4.10 o                         
   8  21   4        312.86        314.49         3.99 o                         
  -9  22   4        112.33         97.10         2.34 o                         
  -8  22   4        173.67        154.82         2.30 o                         
  -7  22   4         59.90         76.34         1.19 o                         
  -6  22   4        234.62        229.72         3.12 o                         
  -5  22   4        477.07        458.20         3.67 o                         
  -4  22   4        838.04        859.17         5.03 o                         
  -3  22   4        205.32        208.22         2.75 o                         
  -2  22   4        508.96        508.40         4.44 o                         
  -1  22   4         19.24         20.23         1.09 o                         
   0  22   4        245.24        242.77         3.07 o                         
   1  22   4       1845.41       1870.47         7.39 o                         
   2  22   4        604.63        614.61         6.19 o                         
   3  22   4        148.48        157.67         1.93 o                         
   4  22   4        123.87        127.79         2.89 o                         
   5  22   4          9.25         11.66         0.92 o                         
   6  22   4        343.52        356.70         4.31 o                         
   7  22   4         58.24         55.73         1.19 o                         
   8  22   4          1.25          2.45         0.75 o                         
  -8  23   4        181.50        141.53         1.81 o                         
  -7  23   4         86.23        107.10         3.16 o                         
  -6  23   4         53.92         52.25         1.39 o                         
  -5  23   4         61.92         54.63         1.27 o                         
  -4  23   4        253.65        241.40         2.50 o                         
  -3  23   4        151.43        143.88         2.38 o                         
  -2  23   4        717.75        693.48         9.77 o                         
  -1  23   4        526.17        547.53         6.42 o                         
   0  23   4        631.45        642.22         4.60 o                         
   1  23   4       1273.84       1292.87         5.78 o                         
   2  23   4          0.49          3.19         0.76 o                         
   3  23   4        153.42        152.20         1.84 o                         
   4  23   4        361.15        396.77         3.25 o                         
   5  23   4         16.02         18.82         1.04 o                         
   6  23   4        583.25        585.72         4.62 o                         
   7  23   4         16.38         17.29         1.01 o                         
   8  23   4         66.38         81.51         2.18 o                         
  -8  24   4         12.21         12.56         0.64 o                         
  -7  24   4        125.14        136.68         1.77 o                         
  -6  24   4        224.65        261.72         3.73 o                         
  -5  24   4        432.31        434.57         3.52 o                         
  -4  24   4         92.97         93.33         1.70 o                         
  -3  24   4       1194.09       1209.45         7.59 o                         
  -2  24   4        692.14        684.21         6.67 o                         
  -1  24   4         14.54         20.41         1.27 o                         
   0  24   4        240.81        240.25         2.45 o                         
   1  24   4        166.46        182.69         2.37 o                         
   2  24   4        298.33        313.29         2.42 o                         
   3  24   4        274.85        279.61         4.36 o                         
   4  24   4        497.08        511.90         6.50 o                         
   5  24   4          0.54          5.37         0.83 o                         
   6  24   4        252.79        248.59         3.28 o                         
   7  24   4         28.23         18.23         1.71 o                         
  -7  25   4          4.43          8.38         0.66 o                         
  -6  25   4        158.51        166.75         2.38 o                         
  -5  25   4         67.58         73.93         1.45 o                         
  -4  25   4         41.25         45.27         1.31 o                         
  -3  25   4        349.52        328.31         2.95 o                         
  -2  25   4         22.85         18.90         1.13 o                         
  -1  25   4       1197.95       1220.93         6.85 o                         
   0  25   4        567.94        597.32         4.59 o                         
   1  25   4         56.58         69.69         1.33 o                         
   2  25   4        267.30        290.71         2.32 o                         
   3  25   4        191.09        186.07         1.82 o                         
   4  25   4         53.20         54.70         1.28 o                         
   5  25   4       1030.50       1031.03         7.99 o                         
   6  25   4        229.08        210.18         4.73 o                         
   7  25   4        106.94         83.54         2.18 o                         
  -6  26   4         28.82         33.09         1.22 o                         
  -5  26   4        177.52        192.99         2.56 o                         
  -4  26   4        260.52        275.93         3.42 o                         
  -3  26   4        103.05        102.89         1.89 o                         
  -2  26   4         70.58         75.40         1.71 o                         
  -1  26   4          3.88          3.83         1.04 o                         
   0  26   4         11.25         12.89         1.08 o                         
   1  26   4         85.56         87.93         1.74 o                         
   2  26   4        246.06        248.81         3.60 o                         
   3  26   4        196.28        171.54         2.53 o                         
   4  26   4        274.00        284.93         2.82 o                         
   5  26   4          1.72          3.75         0.75 o                         
   6  26   4        111.52        112.56         1.87 o                         
  -6  27   4         66.72         43.64         1.71 o                         
  -5  27   4        322.09        325.55         6.30 o                         
  -4  27   4         70.76         65.50         1.46 o                         
  -3  27   4        173.56        167.50         2.41 o                         
  -2  27   4        242.35        235.40         2.45 o                         
  -1  27   4        132.23        150.59         2.19 o                         
   0  27   4         87.83         89.99         2.00 o                         
   1  27   4        783.04        856.15         6.22 o                         
   2  27   4         25.93         22.17         1.08 o                         
   3  27   4        398.29        403.72         3.59 o                         
   4  27   4        261.33        266.14         3.30 o                         
   5  27   4        124.34        129.68         3.27 o                         
  -5  28   4         25.03         20.91         1.04 o                         
  -4  28   4         39.94         31.52         1.09 o                         
  -3  28   4         44.81         61.05         1.25 o                         
  -2  28   4         44.12         46.35         1.17 o                         
  -1  28   4        418.94        435.39         3.86 o                         
   0  28   4         75.57         82.29         1.75 o                         
   1  28   4         14.83         23.31         1.95 o                         
   2  28   4         28.45         22.24         1.11 o                         
   3  28   4          4.05          7.01         0.92 o                         
   4  28   4         23.78         32.88         1.87 o                         
   5  28   4         18.87         21.18         3.19 o                         
  -4  29   4          0.02          0.39         0.66 o                         
  -3  29   4         16.49         15.59         0.74 o                         
  -2  29   4        149.46        157.65         2.81 o                         
  -1  29   4        290.55        289.55         3.15 o                         
   0  29   4         66.64         82.44         1.67 o                         
   1  29   4          1.43          1.63         0.75 o                         
   2  29   4         10.15         11.31         0.93 o                         
   3  29   4        442.78        449.76        31.02 o                         
   4  29   4        261.95        252.85         3.90 o                         
  -3  30   4         27.12         20.11         1.25 o                         
  -2  30   4         49.13         48.91         4.21 o                         
  -1  30   4        296.91        259.06        14.26 o                         
   0  30   4        168.09        140.42        12.00 o                         
   1  30   4          3.36          3.00         0.60 o                         
   2  30   4        255.79        214.65         3.59 o                         
 -11   0   5        373.98        376.51         5.57 o                         
  -9   0   5        530.02        584.61         4.75 o                         
  -7   0   5        379.57        335.21         5.71 o                         
  -5   0   5       2344.86       1966.21        12.62 o                         
  -3   0   5      11830.64      12715.26        77.47 o                         
  -1   0   5       9379.01       9655.61        48.26 o                         
   1   0   5      11056.04      11720.33       191.47 o                         
   3   0   5       2207.95       1915.51        27.88 o                         
   5   0   5       5549.24       5131.65        33.77 o                         
   7   0   5       8959.08       8851.86        69.06 o                         
   9   0   5       2250.79       2310.80        10.80 o                         
  11   0   5       1397.11       1471.31        12.13 o                         
 -12   1   5        516.13        513.63         9.28 o                         
 -11   1   5          8.66          8.21         1.01 o                         
 -10   1   5         37.61         45.38         1.39 o                         
  -9   1   5        217.48        225.72         2.16 o                         
  -8   1   5        900.41        879.91         5.12 o                         
  -7   1   5          0.98          3.81         0.88 o                         
  -6   1   5       1249.31       1261.04         5.28 o                         
  -5   1   5        333.71        340.16         2.52 o                         
  -4   1   5       1904.57       1955.87        11.83 o                         
  -3   1   5       5399.61       5259.85        21.26 o                         
  -2   1   5      11137.53      11430.92        78.09 o                         
  -1   1   5       3028.88       3068.27        23.95 o                         
   0   1   5       5086.80       4948.03        18.50 o                         
   1   1   5       2209.13       2175.89        13.31 o                         
   2   1   5       3086.96       3010.06        13.76 o                         
   3   1   5         19.09         10.17         1.04 o                         
   4   1   5         17.24         17.32         2.00 o                         
   5   1   5        158.52        168.94         2.63 o                         
   6   1   5        704.15        773.46         6.35 o                         
   7   1   5          3.12          5.66         0.77 o                         
   8   1   5        637.27        646.64         3.95 o                         
   9   1   5          0.75          1.98         0.70 o                         
  10   1   5        434.16        420.62         3.16 o                         
  11   1   5          3.64          1.71         0.94 o                         
 -12   2   5         22.44         33.16         1.53 o                         
 -11   2   5          3.22          4.49         0.81 o                         
 -10   2   5         56.31         69.48         1.47 o                         
  -9   2   5        356.81        361.93         2.86 o                         
  -8   2   5       2666.32       2654.35        22.28 o                         
  -7   2   5        126.61        172.50         4.10 o                         
  -6   2   5       3200.20       3176.96        16.11 o                         
  -5   2   5        650.98        741.81         3.82 o                         
  -4   2   5      10394.41       9948.77        31.68 o                         
  -3   2   5       1634.26       1587.16        10.02 o                         
  -2   2   5      11721.04      11749.68        99.79 o                         
  -1   2   5        232.96        248.28         2.83 o                         
   0   2   5       1211.34       1187.26        25.61 o                         
   1   2   5          5.44         12.10         1.13 o                         
   2   2   5       1423.58       1460.90        49.93 o                         
   3   2   5         38.37         69.33         2.12 o                         
   4   2   5        541.73        491.29         7.27 o                         
   5   2   5         17.07         21.51         1.19 o                         
   6   2   5       4210.11       4271.09        35.83 o                         
   7   2   5         34.06         33.94         0.90 o                         
   8   2   5       3590.65       3679.62        10.43 o                         
   9   2   5          4.46          5.30         0.69 o                         
  10   2   5       1897.74       2022.15         8.66 o                         
  11   2   5          0.13          0.65         0.81 o                         
 -12   3   5        110.51         99.13         1.88 o                         
 -11   3   5        276.81        262.31         2.16 o                         
 -10   3   5        184.30        175.98         2.03 o                         
  -9   3   5          0.24          2.33         0.74 o                         
  -8   3   5         12.22         13.94         0.74 o                         
  -7   3   5       1717.28       1825.21        13.86 o                         
  -6   3   5       4898.41       5009.07        15.19 o                         
  -5   3   5        863.79        677.15         3.50 o                         
  -4   3   5        351.14        295.23         7.64 o                         
  -3   3   5       1982.91       1716.50        10.36 o                         
  -2   3   5       2327.53       2216.02        10.22 o                         
  -1   3   5      13004.84      13391.98        45.80 o                         
   0   3   5        993.81        855.01         7.24 o                         
   1   3   5      12296.36      12520.40        67.63 o                         
   2   3   5       3904.06       3896.32        15.78 o                         
   3   3   5          2.25          1.81         0.81 o                         
   4   3   5          6.12          8.33         1.30 o                         
   5   3   5       1153.64       1245.56        10.36 o                         
   6   3   5        146.22        159.74         2.76 o                         
   7   3   5        448.59        411.23         3.65 o                         
   8   3   5        201.51        197.80         1.76 o                         
   9   3   5         11.71         13.77         0.86 o                         
  10   3   5          6.19          9.60         0.77 o                         
  11   3   5        232.88        227.99         3.14 o                         
 -12   4   5         17.03         16.68         0.98 o                         
 -11   4   5          9.65          8.32         0.77 o                         
 -10   4   5        191.27        188.72         3.31 o                         
  -9   4   5         89.93         94.54         1.58 o                         
  -8   4   5        248.22        229.93         2.26 o                         
  -7   4   5       1057.37       1063.34         9.21 o                         
  -6   4   5         40.73         25.74         0.90 o                         
  -5   4   5       2904.56       2762.70         8.51 o                         
  -4   4   5       2134.46       2263.87        16.06 o                         
  -3   4   5       1370.22       1123.79         8.22 o                         
  -2   4   5        112.31        157.66         2.83 o                         
  -1   4   5      10182.49      10335.48        94.88 o                         
   0   4   5         10.57          9.62         1.57 o                         
   1   4   5       8174.68       8465.71       107.34 o                         
   2   4   5        157.26        197.26         2.46 o                         
   3   4   5       3985.62       3835.18        22.41 o                         
   4   4   5        762.17        946.78         9.11 o                         
   5   4   5       2638.90       2675.10        13.60 o                         
   6   4   5        146.58        116.19         3.39 o                         
   7   4   5       5346.36       5192.64        15.20 o                         
   8   4   5          2.17          7.97         0.67 o                         
   9   4   5       2395.35       2469.36        10.37 o                         
  10   4   5        192.90        194.79         2.00 o                         
  11   4   5        797.69        878.70         4.65 o                         
 -12   5   5        137.95        130.73         1.92 o                         
 -11   5   5        100.50        101.01         2.83 o                         
 -10   5   5        687.50        705.16         4.40 o                         
  -9   5   5          5.49          9.34         0.95 o                         
  -8   5   5        277.32        268.35         5.31 o                         
  -7   5   5         13.89         11.86         0.96 o                         
  -6   5   5       1686.85       1677.41         7.05 o                         
  -5   5   5        374.92        322.87         2.56 o                         
  -4   5   5       4067.49       4022.65        31.79 o                         
  -3   5   5         79.15         62.07         2.37 o                         
  -2   5   5       2921.59       2821.29        25.69 o                         
  -1   5   5      15684.62      16168.38        49.34 o                         
   0   5   5       8321.96       8509.10        57.39 o                         
   1   5   5       1725.72       1686.30        14.12 o                         
   2   5   5        527.25        399.93         3.92 o                         
   3   5   5         91.58         69.47         2.06 o                         
   4   5   5         73.42         62.98         1.40 o                         
   5   5   5       1286.35       1315.49         7.58 o                         
   6   5   5        387.85        364.08         5.10 o                         
   7   5   5        855.55        812.80         3.82 o                         
   8   5   5        779.69        792.16         5.37 o                         
   9   5   5        131.07        124.46         1.60 o                         
  10   5   5          1.98          5.36         0.77 o                         
  11   5   5          1.04          2.52         0.93 o                         
 -12   6   5         44.37         56.89         1.54 o                         
 -11   6   5        411.04        410.77         6.62 o                         
 -10   6   5         38.89         37.04         1.15 o                         
  -9   6   5        536.38        521.90         3.47 o                         
  -8   6   5        399.05        421.29         5.13 o                         
  -7   6   5        364.89        352.15         3.63 o                         
  -6   6   5       5623.79       5568.01        16.25 o                         
  -5   6   5        253.95        214.07         3.23 o                         
  -4   6   5      13457.62      13887.87        44.99 o                         
  -3   6   5       2061.51       2156.01        25.05 o                         
  -2   6   5       3401.60       3267.33        13.52 o                         
  -1   6   5        214.43        206.53         3.12 o                         
   0   6   5       2809.69       2809.82        50.30 o                         
   1   6   5       1181.56       1369.67        13.30 o                         
   2   6   5         76.43         82.48         4.07 o                         
   3   6   5         11.12          4.83         1.23 o                         
   4   6   5        669.67        651.33        12.32 o                         
   5   6   5       2183.25       2227.23        15.03 o                         
   6   6   5       4198.88       4168.15        19.34 o                         
   7   6   5        533.71        517.39         2.94 o                         
   8   6   5       1572.96       1608.45         5.84 o                         
   9   6   5         42.64         43.00         1.21 o                         
  10   6   5       2324.36       2421.33        11.82 o                         
  11   6   5        213.67        189.35         3.30 o                         
 -12   7   5        135.52         94.03         2.96 o                         
 -11   7   5        328.93        320.13         4.81 o                         
 -10   7   5        107.40        118.95         2.27 o                         
  -9   7   5        273.68        270.70         4.90 o                         
  -8   7   5         86.25         91.61         2.65 o                         
  -7   7   5        176.91        164.54         2.18 o                         
  -6   7   5        538.71        551.69         3.53 o                         
  -5   7   5       5076.36       5026.31        20.70 o                         
  -4   7   5        744.05        800.80         8.94 o                         
  -3   7   5      12812.96      13125.81        60.28 o                         
  -2   7   5        360.80        262.29         3.25 o                         
  -1   7   5       1215.29       1081.83        12.94 o                         
   0   7   5       1838.49       1870.86        14.60 o                         
   1   7   5       4672.08       4634.78        24.61 o                         
   2   7   5        536.32        632.25         5.02 o                         
   3   7   5      13776.78      14191.26        51.05 o                         
   4   7   5        380.93        445.09         5.89 o                         
   5   7   5        214.35        158.74         3.48 o                         
   6   7   5        656.19        650.19         4.62 o                         
   7   7   5        480.93        494.92         2.89 o                         
   8   7   5        227.17        214.32         2.03 o                         
   9   7   5        213.83        218.60         3.43 o                         
  10   7   5        306.85        287.88         2.64 o                         
  11   7   5        349.53        337.73         7.56 o                         
 -12   8   5          0.16          1.40         0.94 o                         
 -11   8   5        230.93        224.74         2.01 o                         
 -10   8   5          0.48          2.23         0.79 o                         
  -9   8   5         65.81         66.15         1.52 o                         
  -8   8   5        225.00        237.92         2.47 o                         
  -7   8   5         65.66         79.57         1.54 o                         
  -6   8   5        217.53        256.21         5.00 o                         
  -5   8   5       4637.16       4639.83        25.63 o                         
  -4   8   5       2401.99       2280.36        15.75 o                         
  -3   8   5        503.08        485.12        16.23 o                         
  -2   8   5        430.66        461.90        12.61 o                         
  -1   8   5        160.24         82.20         5.16 o                         
   0   8   5         62.38         88.37         2.65 o                         
   1   8   5        301.33        364.91        15.05 o                         
   2   8   5        407.49        430.24         6.69 o                         
   3   8   5       2219.14       2352.32        35.62 o                         
   4   8   5        197.86        204.62         9.59 o                         
   5   8   5       3029.40       3179.44        35.45 o                         
   6   8   5        392.80        376.63         2.49 o                         
   7   8   5         64.57         65.15         1.28 o                         
   8   8   5       1047.74       1045.54         4.63 o                         
   9   8   5       1528.59       1526.40         6.58 o                         
  10   8   5         35.30         31.74         1.00 o                         
  11   8   5       1161.68       1123.41        26.51 o                         
 -12   9   5         62.81         52.76         1.31 o                         
 -11   9   5         58.47         72.24         1.45 o                         
 -10   9   5        571.97        565.04         4.03 o                         
  -9   9   5        137.96        148.53         1.82 o                         
  -8   9   5        113.55        124.16         1.61 o                         
  -7   9   5        137.28        138.69         1.71 o                         
  -6   9   5       2267.53       2297.01        10.02 o                         
  -5   9   5        512.21        521.90         3.88 o                         
  -4   9   5       4244.55       4282.60        19.49 o                         
  -3   9   5       2054.77       2095.22        10.60 o                         
  -2   9   5       4946.12       4722.91        25.55 o                         
  -1   9   5       3170.54       3262.60        17.84 o                         
   0   9   5       2258.37       2140.00        10.53 o                         
   1   9   5          0.61          7.97         1.17 o                         
   2   9   5       2242.22       2200.30         9.09 o                         
   3   9   5       1049.82       1069.30         8.22 o                         
   4   9   5       6268.24       6634.37        40.52 o                         
   5   9   5       2047.64       2149.28        13.75 o                         
   6   9   5          2.45          5.04         0.57 o                         
   7   9   5       2303.87       2322.98         8.68 o                         
   8   9   5        279.78        243.27         2.67 o                         
   9   9   5         90.12         93.88         1.42 o                         
  10   9   5        446.03        430.30         3.69 o                         
  11   9   5         13.82          7.19         0.80 o                         
 -11  10   5         37.17         28.86         1.05 o                         
 -10  10   5          9.44         14.41         1.12 o                         
  -9  10   5         64.66         64.71         1.35 o                         
  -8  10   5        391.12        385.47         3.33 o                         
  -7  10   5       2732.06       2766.49        16.66 o                         
  -6  10   5        404.91        439.25         5.75 o                         
  -5  10   5        499.67        544.92         5.93 o                         
  -4  10   5       1205.83       1075.23         6.05 o                         
  -3  10   5        658.69        840.87         5.68 o                         
  -2  10   5       1786.90       1759.66        24.08 o                         
  -1  10   5         84.52         78.03         2.80 o                         
   0  10   5          0.28          8.27         1.01 o                         
   1  10   5         55.19        115.03         2.68 o                         
   2  10   5          7.59         37.25         4.13 o                         
   3  10   5       2114.77       2125.78        19.37 o                         
   4  10   5       1532.27       1601.13        24.90 o                         
   5  10   5        566.92        629.01        11.85 o                         
   6  10   5          1.73          2.70         0.59 o                         
   7  10   5        354.82        351.17         3.95 o                         
   8  10   5       1786.39       1761.75         6.85 o                         
   9  10   5        287.95        268.36         4.19 o                         
  10  10   5       1799.35       1859.29        10.06 o                         
  11  10   5         47.35         35.85         2.03 o                         
 -11  11   5         32.55         30.18         1.32 o                         
 -10  11   5         63.76         83.63         1.85 o                         
  -9  11   5          3.71          6.89         0.93 o                         
  -8  11   5        346.37        331.85         2.77 o                         
  -7  11   5       1889.23       1919.20        12.77 o                         
  -6  11   5        151.14        165.90         1.74 o                         
  -5  11   5        755.54        805.88         6.71 o                         
  -4  11   5        234.94        294.92         2.86 o                         
  -3  11   5       2683.31       2608.39        12.08 o                         
  -2  11   5        412.20        360.08         5.71 o                         
  -1  11   5       6520.21       6338.26        30.56 o                         
   0  11   5          1.32          9.46         0.84 o                         
   1  11   5       2243.20       2110.99        10.04 o                         
   2  11   5        222.94        308.96         3.14 o                         
   3  11   5       2628.64       2371.97        20.11 o                         
   4  11   5       2387.82       2496.80        14.93 o                         
   5  11   5       3241.39       3459.41        22.42 o                         
   6  11   5        141.94        156.65         2.28 o                         
   7  11   5         37.89         47.19         1.27 o                         
   8  11   5        299.90        330.14         2.77 o                         
   9  11   5        555.59        514.98         8.22 o                         
  10  11   5          2.20          2.82         0.79 o                         
  11  11   5        369.16        312.57         4.99 o                         
 -11  12   5        580.41        599.89         4.23 o                         
 -10  12   5        254.29        250.55         2.01 o                         
  -9  12   5        668.46        703.83         4.62 o                         
  -8  12   5         46.01         49.65         1.64 o                         
  -7  12   5       1627.08       1685.03        11.09 o                         
  -6  12   5       2080.24       2033.06         7.40 o                         
  -5  12   5        251.48        269.94         3.31 o                         
  -4  12   5        328.22        431.65         9.17 o                         
  -3  12   5        307.12        343.22         6.00 o                         
  -2  12   5        411.04        366.15         7.65 o                         
  -1  12   5          7.50          7.84         0.75 o                         
   0  12   5         23.51         26.37         1.83 o                         
   1  12   5         88.77         87.12         4.79 o                         
   2  12   5        392.44        420.93         4.85 o                         
   3  12   5        936.77       1056.73        19.58 o                         
   4  12   5       1348.76       1364.70        22.79 o                         
   5  12   5        683.95        699.55         4.00 o                         
   6  12   5        207.24        203.46         1.82 o                         
   7  12   5       1230.83       1255.45         6.06 o                         
   8  12   5          0.40          3.63         0.84 o                         
   9  12   5       1006.64        995.12        11.12 o                         
  10  12   5        348.03        311.40         3.19 o                         
  11  12   5         63.73         50.52         1.21 o                         
 -11  13   5         34.79         44.27         1.50 o                         
 -10  13   5         56.87         62.16         1.94 o                         
  -9  13   5        666.40        660.60         3.71 o                         
  -8  13   5       3219.15       3245.36        14.86 o                         
  -7  13   5        821.71        869.10         4.92 o                         
  -6  13   5       1102.43       1134.78         6.31 o                         
  -5  13   5          3.50          4.25         0.88 o                         
  -4  13   5       8345.14       8467.00        37.64 o                         
  -3  13   5       1059.75       1183.49         6.57 o                         
  -2  13   5       3901.47       3682.07        13.90 o                         
  -1  13   5         29.53          7.94         0.73 o                         
   0  13   5       4122.64       4039.52        15.31 o                         
   1  13   5        928.22        900.10         5.23 o                         
   2  13   5       3678.45       3623.01        22.00 o                         
   3  13   5          0.69          4.90         0.94 o                         
   4  13   5        891.62        871.44         6.32 o                         
   5  13   5       3568.57       3480.57        14.69 o                         
   6  13   5       2142.02       2036.79         8.93 o                         
   7  13   5        260.47        259.84         2.43 o                         
   8  13   5       1510.74       1491.63        10.08 o                         
   9  13   5       1028.09       1042.74        10.28 o                         
  10  13   5         12.14         11.75         0.89 o                         
 -11  14   5          4.93          2.10         0.77 o                         
 -10  14   5       1679.35       1741.22        14.05 o                         
  -9  14   5        408.40        409.81         6.79 o                         
  -8  14   5          0.06          2.26         0.84 o                         
  -7  14   5         63.40         59.32         1.40 o                         
  -6  14   5        834.16        834.66         5.54 o                         
  -5  14   5       1030.77       1026.00         4.99 o                         
  -4  14   5         32.39         42.64         2.37 o                         
  -3  14   5        372.52        365.82         4.65 o                         
  -2  14   5          1.51          3.56         0.77 o                         
  -1  14   5        224.18        224.90         4.18 o                         
   0  14   5        188.48        164.45         6.33 o                         
   1  14   5        316.79        371.47         4.30 o                         
   2  14   5        100.29         85.77         5.12 o                         
   3  14   5        849.26        889.54        10.45 o                         
   4  14   5       1575.77       1493.28         5.04 o                         
   5  14   5        102.97        132.71         2.31 o                         
   6  14   5         62.77         66.41         1.38 o                         
   7  14   5       1929.57       1944.58        11.29 o                         
   8  14   5        482.68        450.23         3.84 o                         
   9  14   5        198.41        192.19         4.23 o                         
  10  14   5        253.40        255.10         2.93 o                         
 -11  15   5         10.93          9.20         0.94 o                         
 -10  15   5        206.87        210.21         4.51 o                         
  -9  15   5        823.22        815.33         3.99 o                         
  -8  15   5       1792.26       1847.46         6.73 o                         
  -7  15   5         59.77         54.95         1.53 o                         
  -6  15   5        167.10        173.45         2.28 o                         
  -5  15   5         41.88         42.99         1.98 o                         
  -4  15   5        344.81        332.05         2.65 o                         
  -3  15   5       2128.18       2164.38        10.04 o                         
  -2  15   5        190.92        190.77         3.02 o                         
  -1  15   5       2181.31       2238.06        11.10 o                         
   0  15   5         77.24         94.50         1.70 o                         
   1  15   5       5844.31       6081.12        25.72 o                         
   2  15   5         20.62         26.22         1.20 o                         
   3  15   5       1634.78       1689.41         7.91 o                         
   4  15   5         16.70         17.53         0.76 o                         
   5  15   5        138.98        149.18         1.82 o                         
   6  15   5        502.77        475.60         3.14 o                         
   7  15   5       1726.22       1643.31         9.81 o                         
   8  15   5        252.67        237.89         2.69 o                         
   9  15   5        588.20        568.35         5.02 o                         
  10  15   5         11.78         14.42         1.25 o                         
 -10  16   5          2.14          7.03         0.84 o                         
  -9  16   5          4.55          8.45         0.71 o                         
  -8  16   5        237.29        256.24         2.27 o                         
  -7  16   5        287.60        285.97         2.52 o                         
  -6  16   5        164.68        182.23         6.39 o                         
  -5  16   5        842.86        850.80         6.00 o                         
  -4  16   5        955.98        972.11         5.28 o                         
  -3  16   5        525.45        498.98         4.24 o                         
  -2  16   5         95.56        119.24         3.38 o                         
  -1  16   5        230.45        226.49         5.36 o                         
   0  16   5       1841.15       2049.96        19.95 o                         
   1  16   5        948.23        891.67        12.76 o                         
   2  16   5       1031.80       1050.67         7.56 o                         
   3  16   5       3891.23       3750.57        14.27 o                         
   4  16   5          9.55         11.89         0.71 o                         
   5  16   5       1862.94       1892.40         7.85 o                         
   6  16   5       1465.25       1489.28        20.38 o                         
   7  16   5          2.81          4.22         0.82 o                         
   8  16   5       1257.59       1257.50         6.54 o                         
   9  16   5         19.49         16.07         0.74 o                         
  10  16   5         11.21          4.19         0.60 o                         
 -10  17   5        470.01        418.50         3.85 o                         
  -9  17   5        936.47       1025.35         4.75 o                         
  -8  17   5         18.34         20.64         0.87 o                         
  -7  17   5        331.28        338.58         2.68 o                         
  -6  17   5       3913.74       3936.46        15.05 o                         
  -5  17   5       1284.18       1312.74         6.66 o                         
  -4  17   5        256.54        234.87         2.40 o                         
  -3  17   5         45.32         38.96         2.42 o                         
  -2  17   5       2362.85       2465.89         9.91 o                         
  -1  17   5          1.34          2.59         0.70 o                         
   0  17   5       3094.44       3052.92        12.11 o                         
   1  17   5         78.45         72.39         1.33 o                         
   2  17   5       1758.37       1722.93        10.54 o                         
   3  17   5         23.24         22.71         0.93 o                         
   4  17   5        581.57        563.70         3.41 o                         
   5  17   5       1474.94       1470.17         6.38 o                         
   6  17   5       1050.26       1070.61         6.70 o                         
   7  17   5       1130.74       1133.42         6.93 o                         
   8  17   5       1355.26       1325.00         9.61 o                         
   9  17   5         27.60         21.61         0.78 o                         
 -10  18   5        100.92        103.76         1.34 o                         
  -9  18   5         33.79         34.19         0.86 o                         
  -8  18   5        252.83        268.25         2.30 o                         
  -7  18   5          0.97          2.07         0.74 o                         
  -6  18   5        873.29        878.55         4.58 o                         
  -5  18   5        139.15        153.41         4.90 o                         
  -4  18   5        107.99        102.60         3.98 o                         
  -3  18   5       1888.25       1810.80         7.98 o                         
  -2  18   5        297.65        305.84         4.10 o                         
  -1  18   5        548.80        543.58         5.50 o                         
   0  18   5       2027.33       1984.02        12.52 o                         
   1  18   5       1666.25       1615.19         9.24 o                         
   2  18   5       3745.39       3705.81        17.15 o                         
   3  18   5        759.09        768.55         5.80 o                         
   4  18   5         35.10         34.66         1.53 o                         
   5  18   5       1231.76       1258.54        11.34 o                         
   6  18   5        238.20        264.78         2.70 o                         
   7  18   5         80.63         97.24         2.38 o                         
   8  18   5        122.12        119.39         1.67 o                         
   9  18   5         31.80         14.40         0.75 o                         
  -9  19   5        415.68        439.11         5.10 o                         
  -8  19   5        269.92        282.47         2.76 o                         
  -7  19   5        697.16        709.95         3.99 o                         
  -6  19   5       1293.70       1330.15         6.84 o                         
  -5  19   5       1114.00       1104.45         6.30 o                         
  -4  19   5       1002.06       1053.75         6.12 o                         
  -3  19   5        349.24        360.92         3.40 o                         
  -2  19   5        134.85        130.28         2.38 o                         
  -1  19   5       1203.94       1144.69         4.98 o                         
   0  19   5        246.63        262.52         2.27 o                         
   1  19   5       1342.99       1370.00         6.46 o                         
   2  19   5         74.91         85.08         1.40 o                         
   3  19   5        998.76       1016.57         5.32 o                         
   4  19   5          5.97          6.56         0.82 o                         
   5  19   5       1291.09       1313.84         7.09 o                         
   6  19   5        552.42        572.88         4.55 o                         
   7  19   5         98.49        109.40         1.53 o                         
   8  19   5         34.18         34.10         0.84 o                         
  -9  20   5        104.88        102.16         3.31 o                         
  -8  20   5          5.34          1.29         0.66 o                         
  -7  20   5        855.09        870.87         6.03 o                         
  -6  20   5        221.76        233.87         2.47 o                         
  -5  20   5        219.16        227.92         2.48 o                         
  -4  20   5        425.11        423.20        10.78 o                         
  -3  20   5        490.30        510.95         4.60 o                         
  -2  20   5          9.74          9.17         0.89 o                         
  -1  20   5       1332.44       1302.03         9.88 o                         
   0  20   5       1649.45       1744.10        14.95 o                         
   1  20   5       1088.95       1131.30         6.15 o                         
   2  20   5        542.75        576.06         3.90 o                         
   3  20   5        915.30        924.82         6.95 o                         
   4  20   5       2711.23       2747.39        13.16 o                         
   5  20   5        475.04        495.60         3.66 o                         
   6  20   5       1170.10       1218.92         6.30 o                         
   7  20   5        129.51        138.53         1.61 o                         
   8  20   5          0.38          1.92         0.73 o                         
  -9  21   5        404.56        381.59         3.80 o                         
  -8  21   5         22.16         18.11         1.12 o                         
  -7  21   5       1028.99       1075.84         5.81 o                         
  -6  21   5         19.92         21.43         1.17 o                         
  -5  21   5        738.03        748.90         9.14 o                         
  -4  21   5        346.54        351.44         3.58 o                         
  -3  21   5         13.51         21.25         1.08 o                         
  -2  21   5        138.29        147.86         2.07 o                         
  -1  21   5         29.55         31.95         1.10 o                         
   0  21   5        707.75        714.69         4.17 o                         
   1  21   5         17.27         21.35         1.05 o                         
   2  21   5        258.98        273.85         2.29 o                         
   3  21   5        221.19        222.37         3.35 o                         
   4  21   5       1357.11       1354.97        14.24 o                         
   5  21   5        614.38        612.98         5.04 o                         
   6  21   5        573.22        577.33         5.92 o                         
   7  21   5         88.29         82.30         1.26 o                         
   8  21   5         53.69         42.70         2.03 o                         
  -8  22   5        545.07        520.85         4.29 o                         
  -7  22   5        102.45        124.25         1.89 o                         
  -6  22   5         10.22         13.63         0.85 o                         
  -5  22   5          5.61          9.08         1.11 o                         
  -4  22   5        257.72        251.62         2.72 o                         
  -3  22   5        311.23        312.97         3.33 o                         
  -2  22   5       1843.04       1845.21         9.54 o                         
  -1  22   5         96.62        113.41         1.86 o                         
   0  22   5        273.53        272.26         2.38 o                         
   1  22   5        922.90        940.07         4.63 o                         
   2  22   5        875.78        888.00         5.47 o                         
   3  22   5        829.43        836.21         5.43 o                         
   4  22   5       1297.52       1311.60        13.53 o                         
   5  22   5        854.97        914.53         5.75 o                         
   6  22   5        100.46        118.48         1.81 o                         
   7  22   5         48.55         39.92         1.07 o                         
   8  22   5          2.45          4.21         0.94 o                         
  -8  23   5        397.87        373.19         3.63 o                         
  -7  23   5          0.67          2.06         0.80 o                         
  -6  23   5       1919.71       1925.71        19.49 o                         
  -5  23   5        436.58        426.21         3.79 o                         
  -4  23   5          2.36          5.90         0.82 o                         
  -3  23   5        209.50        204.73         2.46 o                         
  -2  23   5        252.70        261.09         3.20 o                         
  -1  23   5        273.92        297.03         2.83 o                         
   0  23   5          0.19          1.70         0.78 o                         
   1  23   5        264.02        262.84         2.26 o                         
   2  23   5         99.40        100.94         1.54 o                         
   3  23   5        138.51        154.09         2.08 o                         
   4  23   5        335.75        336.20         8.43 o                         
   5  23   5        584.05        560.86         4.44 o                         
   6  23   5          6.10          5.87         0.65 o                         
   7  23   5         12.71          9.87         0.87 o                         
  -7  24   5         47.46         53.13         1.37 o                         
  -6  24   5          0.50          0.59         0.57 o                         
  -5  24   5        286.50        296.85         2.50 o                         
  -4  24   5          0.46          1.73         0.65 o                         
  -3  24   5        740.44        766.78         7.40 o                         
  -2  24   5        290.03        298.89         4.72 o                         
  -1  24   5        460.76        511.30         3.64 o                         
   0  24   5        181.83        199.03         2.13 o                         
   1  24   5       1122.85       1197.07         6.65 o                         
   2  24   5       3059.51       3096.71        11.84 o                         
   3  24   5        379.45        395.45         3.42 o                         
   4  24   5       1063.05       1099.73         6.11 o                         
   5  24   5       1297.57       1349.30        13.11 o                         
   6  24   5        460.10        414.76         4.90 o                         
  -7  25   5       1004.62        961.10        15.44 o                         
  -6  25   5          2.97          4.50         0.65 o                         
  -5  25   5        169.83        164.51         2.05 o                         
  -4  25   5         60.39         59.41         1.19 o                         
  -3  25   5        130.12        134.49         2.93 o                         
  -2  25   5         47.59         53.97         1.43 o                         
  -1  25   5          2.18          2.79         0.82 o                         
   0  25   5         34.59         44.57         1.12 o                         
   1  25   5         13.97         17.47         0.88 o                         
   2  25   5        158.67        167.81         2.48 o                         
   3  25   5          9.07         10.02         0.81 o                         
   4  25   5        114.11        117.29         1.76 o                         
   5  25   5         53.40         50.20         1.56 o                         
   6  25   5        837.93        775.11         6.34 o                         
  -6  26   5         48.86         28.02         1.01 o                         
  -5  26   5        102.95         92.58         1.61 o                         
  -4  26   5         34.46         35.52         0.97 o                         
  -3  26   5          0.49          1.80         0.75 o                         
  -2  26   5        321.23        311.61         3.04 o                         
  -1  26   5        342.73        348.72         3.13 o                         
   0  26   5       1054.89       1020.07         5.51 o                         
   1  26   5       1051.90       1114.30         7.85 o                         
   2  26   5        536.27        591.83         3.78 o                         
   3  26   5       1093.36       1119.14        10.32 o                         
   4  26   5        995.56       1057.74         6.44 o                         
   5  26   5         38.40         31.69         1.32 o                         
  -6  27   5        204.01        179.89         3.12 o                         
  -5  27   5          3.44          5.22         0.86 o                         
  -4  27   5        635.55        601.90         9.71 o                         
  -3  27   5         61.31         49.37         1.01 o                         
  -2  27   5          8.04         13.50         1.51 o                         
  -1  27   5         86.14         82.66         1.48 o                         
   0  27   5          4.43          5.08         0.69 o                         
   1  27   5          3.74          6.19         0.80 o                         
   2  27   5        315.33        304.62         4.97 o                         
   3  27   5          1.75          2.54         0.69 o                         
   4  27   5        218.18        224.61         4.83 o                         
   5  27   5         11.46         10.13         1.09 o                         
  -5  28   5         23.68         23.69         1.25 o                         
  -4  28   5         98.92         87.42         4.91 o                         
  -3  28   5        103.93        100.79         1.79 o                         
  -2  28   5         16.27         17.45         0.80 o                         
  -1  28   5        628.28        634.26         4.67 o                         
   0  28   5        887.82        898.21        10.47 o                         
   1  28   5        485.95        531.00         4.15 o                         
   2  28   5        894.03        946.83         6.54 o                         
   3  28   5        225.54        257.37         5.69 o                         
  -3  29   5        155.78        118.61         2.65 o                         
  -2  29   5         68.91         60.39         1.71 o                         
  -1  29   5         13.26         11.75         0.88 o                         
   0  29   5         95.34         90.33         1.39 o                         
   1  29   5          5.44          7.84         0.78 o                         
   2  29   5         34.05         29.41         1.46 o                         
   3  29   5        561.86        517.21         6.24 o                         
  -2  30   5        399.56        300.13         4.21 o                         
  -1  30   5        560.75        488.97         6.08 o                         
   0  30   5        212.08        190.05        21.36 o                         
   1  30   5        157.19        123.76         2.65 o                         
 -12   0   6         33.61         59.85         2.49 o                         
 -10   0   6        579.09        583.84        12.96 o                         
  -8   0   6        837.98        857.39         7.74 o                         
  -6   0   6       4194.81       4104.63        18.76 o                         
  -4   0   6       1403.60       1402.66        10.79 o                         
  -2   0   6       2671.67       2949.84        71.50 o                         
   0   0   6       4749.77       4666.00        28.33 o                         
   2   0   6      16880.27      17334.82       137.44 o                         
   4   0   6          0.20         12.94         1.82 o                         
   6   0   6       1568.59       1590.19         9.49 o                         
   8   0   6         35.68         38.97         1.38 o                         
  10   0   6        554.74        570.13         7.64 o                         
 -12   1   6        499.93        541.90         7.64 o                         
 -11   1   6        197.86        221.92         2.50 o                         
 -10   1   6        960.11        993.90         5.23 o                         
  -9   1   6       1399.65       1422.54         5.73 o                         
  -8   1   6       1280.18       1277.54         7.28 o                         
  -7   1   6       2141.59       2157.51        12.68 o                         
  -6   1   6       1439.84       1562.35        10.19 o                         
  -5   1   6        690.76        610.02         3.63 o                         
  -4   1   6        795.11        750.59         5.93 o                         
  -3   1   6         75.69         44.66         1.90 o                         
  -2   1   6       4966.79       5244.19        39.75 o                         
  -1   1   6       3821.99       3914.84        17.29 o                         
   0   1   6       1482.59       1409.70        18.07 o                         
   1   1   6      12605.31      12968.16        62.04 o                         
   2   1   6      10820.66      10831.53        59.11 o                         
   3   1   6       8096.57       7512.03        57.96 o                         
   4   1   6        921.82        763.62        10.80 o                         
   5   1   6       5034.19       4961.34        28.61 o                         
   6   1   6       1366.59       1298.84         8.22 o                         
   7   1   6       1785.90       1748.35         7.64 o                         
   8   1   6       1101.96       1079.97         5.22 o                         
   9   1   6         71.24         78.34         1.22 o                         
  10   1   6         25.49         20.96         1.08 o                         
  11   1   6         36.17         39.45         1.44 o                         
 -12   2   6         48.40         44.57         2.18 o                         
 -11   2   6        295.18        305.41         4.20 o                         
 -10   2   6         39.12         33.68         1.45 o                         
  -9   2   6       1211.62       1239.25        12.99 o                         
  -8   2   6          4.23          6.75         0.80 o                         
  -7   2   6       2144.24       1969.08        13.07 o                         
  -6   2   6        542.58        572.13         3.54 o                         
  -5   2   6       1012.81        994.87        14.42 o                         
  -4   2   6       2024.11       2360.18        12.57 o                         
  -3   2   6          0.32          6.35         1.84 o                         
  -2   2   6       1944.55       2364.83        11.53 o                         
  -1   2   6        142.08        136.81         5.38 o                         
   0   2   6          0.11          3.01         0.74 o                         
   1   2   6        924.21        860.51        27.19 o                         
   2   2   6        249.57        258.19         6.78 o                         
   3   2   6          0.92         12.22         1.12 o                         
   4   2   6        236.45        239.70         2.54 o                         
   5   2   6        327.91        299.29        13.61 o                         
   6   2   6        105.59        112.15         1.34 o                         
   7   2   6       1193.32       1140.27         7.68 o                         
   8   2   6         62.25         57.50         1.16 o                         
   9   2   6        214.54        203.65         1.91 o                         
  10   2   6          3.46          4.29         0.91 o                         
  11   2   6        443.74        394.76         5.82 o                         
 -12   3   6        465.89        492.37         4.79 o                         
 -11   3   6        407.02        441.83         3.82 o                         
 -10   3   6       1939.53       2002.65         8.82 o                         
  -9   3   6        808.49        838.62         4.07 o                         
  -8   3   6        852.91        881.75         7.40 o                         
  -7   3   6        415.06        395.56         3.57 o                         
  -6   3   6       2781.79       2642.99         8.84 o                         
  -5   3   6        171.87        175.23         2.08 o                         
  -4   3   6        935.07        883.02         4.12 o                         
  -3   3   6        308.42        253.71         3.63 o                         
  -2   3   6       1756.46       1832.58        15.64 o                         
  -1   3   6       2323.64       2363.15        18.70 o                         
   0   3   6       7046.20       7259.61        69.32 o                         
   1   3   6       8632.44       8972.15        31.57 o                         
   2   3   6         73.64         41.44         5.32 o                         
   3   3   6       3174.86       2945.07        30.87 o                         
   4   3   6       1156.64       1027.36        14.54 o                         
   5   3   6       3518.68       3342.35        23.76 o                         
   6   3   6       1767.05       1700.52         6.80 o                         
   7   3   6        515.72        521.28         2.98 o                         
   8   3   6          2.30          3.85         0.73 o                         
   9   3   6        540.45        556.86         3.04 o                         
  10   3   6         81.37         86.30         1.46 o                         
  11   3   6         96.94        101.08         2.42 o                         
 -12   4   6        124.60        160.94         2.48 o                         
 -11   4   6         43.22         40.75         1.92 o                         
 -10   4   6        681.93        712.79        15.29 o                         
  -9   4   6         15.59         19.46         0.94 o                         
  -8   4   6       2181.65       2168.15        23.23 o                         
  -7   4   6       1800.08       1891.06        11.93 o                         
  -6   4   6        951.71        853.77         4.63 o                         
  -5   4   6        393.66        399.26         3.67 o                         
  -4   4   6         82.97         51.94         2.34 o                         
  -3   4   6        119.01         87.76         2.51 o                         
  -2   4   6         33.78         51.52         2.89 o                         
  -1   4   6        286.42        278.22         6.35 o                         
   0   4   6      12944.23      13705.53        80.01 o                         
   1   4   6       2894.85       2876.19        19.40 o                         
   2   4   6        709.85        559.34         6.92 o                         
   3   4   6         86.23         88.27         2.44 o                         
   4   4   6       1734.03       1766.55        22.60 o                         
   5   4   6        277.91        312.08         4.15 o                         
   6   4   6        673.73        638.58         5.25 o                         
   7   4   6        144.32        156.73         1.75 o                         
   8   4   6        107.47         99.43         1.62 o                         
   9   4   6        124.49        140.56         1.54 o                         
  10   4   6        483.40        444.20         4.22 o                         
  11   4   6         75.98         87.47         1.73 o                         
 -12   5   6        415.61        354.78         3.63 o                         
 -11   5   6       2085.42       2166.49        15.65 o                         
 -10   5   6        342.31        373.14         2.88 o                         
  -9   5   6        287.46        316.27         2.57 o                         
  -8   5   6        778.02        740.27         4.21 o                         
  -7   5   6       1658.37       1675.84        10.06 o                         
  -6   5   6        173.34        150.65         2.14 o                         
  -5   5   6       1451.91       1523.40         6.61 o                         
  -4   5   6         86.56        122.46         1.76 o                         
  -3   5   6       1155.05       1065.91        10.98 o                         
  -2   5   6        966.20       1015.72         7.02 o                         
  -1   5   6      12849.85      13212.46        69.89 o                         
   0   5   6       3538.38       3776.79        33.94 o                         
   1   5   6       3568.95       3257.04        31.44 o                         
   2   5   6        499.11        378.63        15.79 o                         
   3   5   6       8950.53       8845.30        75.10 o                         
   4   5   6       3292.67       3188.25        24.46 o                         
   5   5   6       4321.61       4240.81        27.41 o                         
   6   5   6       2116.54       2088.30         7.54 o                         
   7   5   6       1929.36       1883.77         7.15 o                         
   8   5   6          3.04          3.73         0.79 o                         
   9   5   6        200.20        203.88         1.97 o                         
  10   5   6        143.30        143.63         1.47 o                         
  11   5   6          3.82          5.60         0.81 o                         
 -12   6   6         25.49         17.46         1.25 o                         
 -11   6   6        138.19        161.43         6.67 o                         
 -10   6   6         45.09         54.86         1.32 o                         
  -9   6   6        322.57        351.14         5.40 o                         
  -8   6   6        297.50        266.59         5.12 o                         
  -7   6   6       3174.05       3132.36        18.47 o                         
  -6   6   6        625.74        629.93         6.77 o                         
  -5   6   6        193.01        150.50         5.06 o                         
  -4   6   6        640.92        635.61         5.84 o                         
  -3   6   6         24.28         21.05         1.07 o                         
  -2   6   6        127.76         86.95         2.27 o                         
  -1   6   6       1100.62       1091.93        15.23 o                         
   0   6   6       2933.57       3287.49        13.47 o                         
   1   6   6         65.77         30.99         1.45 o                         
   2   6   6         51.81         94.41         3.22 o                         
   3   6   6       2366.37       2436.89        58.86 o                         
   4   6   6       2116.80       2064.63        10.29 o                         
   5   6   6        470.28        455.00         9.80 o                         
   6   6   6        681.33        642.18         3.05 o                         
   7   6   6         46.23         47.39         1.52 o                         
   8   6   6        234.30        231.21         1.92 o                         
   9   6   6        280.64        288.32         2.54 o                         
  10   6   6        830.23        862.22         4.59 o                         
  11   6   6        642.10        575.80         5.45 o                         
 -12   7   6        555.36        488.35         5.93 o                         
 -11   7   6        114.38        117.88         1.64 o                         
 -10   7   6       1027.15       1092.21         5.15 o                         
  -9   7   6        650.53        653.66         3.73 o                         
  -8   7   6       1648.87       1684.67        19.76 o                         
  -7   7   6         18.19         19.45         0.98 o                         
  -6   7   6       2443.78       2503.05        12.12 o                         
  -5   7   6         89.79         99.38         1.72 o                         
  -4   7   6       1597.67       1593.75         8.31 o                         
  -3   7   6        459.34        542.05         3.88 o                         
  -2   7   6         35.11         30.98         2.75 o                         
  -1   7   6         14.63         25.52         1.35 o                         
   0   7   6        435.81        388.32         8.97 o                         
   1   7   6       2614.03       2531.70        19.56 o                         
   2   7   6       2309.90       2187.30        32.18 o                         
   3   7   6       5562.15       5478.35        74.77 o                         
   4   7   6        822.78        797.50        24.29 o                         
   5   7   6       2326.06       2268.99        13.52 o                         
   6   7   6         38.16         47.08         1.03 o                         
   7   7   6        132.56        133.35         1.59 o                         
   8   7   6          0.32          1.57         0.66 o                         
   9   7   6         43.54         43.91         1.10 o                         
  10   7   6          0.39          1.37         0.74 o                         
  11   7   6        313.14        287.68         5.69 o                         
 -11   8   6         28.40         25.19         0.92 o                         
 -10   8   6         76.23        106.63         3.83 o                         
  -9   8   6        168.93        177.47         2.66 o                         
  -8   8   6       1650.17       1617.58         7.54 o                         
  -7   8   6       2550.33       2663.60        19.81 o                         
  -6   8   6       1991.98       1871.00         8.45 o                         
  -5   8   6        120.25        102.34         1.76 o                         
  -4   8   6          2.50          9.52         0.99 o                         
  -3   8   6       2165.05       2330.15        25.34 o                         
  -2   8   6       2125.00       2208.08         9.75 o                         
  -1   8   6        478.31        485.64         5.28 o                         
   0   8   6        328.07        283.63         3.84 o                         
   1   8   6        812.66        756.87        10.62 o                         
   2   8   6       6163.90       6201.77        28.51 o                         
   3   8   6       2511.69       2540.77        15.35 o                         
   4   8   6        868.01        935.34        19.94 o                         
   5   8   6       1617.85       1570.90         9.62 o                         
   6   8   6         56.49         55.47         1.04 o                         
   7   8   6         92.12         88.67         1.29 o                         
   8   8   6        270.06        255.85         2.15 o                         
   9   8   6        787.30        817.32         3.83 o                         
  10   8   6          8.34          7.75         0.73 o                         
  11   8   6        313.38        297.89         6.55 o                         
 -11   9   6        297.70        321.49         2.53 o                         
 -10   9   6         80.57         80.54         2.14 o                         
  -9   9   6       1026.72       1078.55         7.62 o                         
  -8   9   6         49.43         54.40         1.45 o                         
  -7   9   6        131.48        141.20         1.65 o                         
  -6   9   6         15.47         16.26         0.81 o                         
  -5   9   6       2099.10       2156.84        14.33 o                         
  -4   9   6        654.75        644.37         3.57 o                         
  -3   9   6       5658.66       5818.72        20.61 o                         
  -2   9   6        108.23        117.26         1.95 o                         
  -1   9   6         32.60        102.87         2.12 o                         
   0   9   6        192.14        181.71         2.86 o                         
   1   9   6       3571.75       3333.42        33.56 o                         
   2   9   6       1516.67       1410.15        22.27 o                         
   3   9   6       5728.51       5779.30        62.52 o                         
   4   9   6        921.43        939.78         6.70 o                         
   5   9   6       3729.69       3548.50        16.32 o                         
   6   9   6         96.39        107.29         1.25 o                         
   7   9   6         36.10         35.33         0.95 o                         
   8   9   6        132.85        149.24         1.65 o                         
   9   9   6         95.52        114.54         1.79 o                         
  10   9   6          0.23          1.00         0.59 o                         
  11   9   6         24.46         17.92         1.40 o                         
 -11  10   6         38.39         51.88         1.62 o                         
 -10  10   6         84.53        100.35         2.49 o                         
  -9  10   6       1486.66       1530.74         7.89 o                         
  -8  10   6        252.12        256.79         7.19 o                         
  -7  10   6         25.73         30.36         1.11 o                         
  -6  10   6       1380.18       1323.16         9.76 o                         
  -5  10   6          0.52          4.47         0.75 o                         
  -4  10   6       1185.38       1225.64        26.86 o                         
  -3  10   6        281.19        266.92         5.63 o                         
  -2  10   6       2947.68       3012.62        16.48 o                         
  -1  10   6         23.51          8.66         0.80 o                         
   0  10   6          5.88         42.79         1.96 o                         
   1  10   6       1469.47       1559.85         7.19 o                         
   2  10   6       2167.65       2166.86        12.10 o                         
   3  10   6       2103.80       1950.38        14.58 o                         
   4  10   6       3684.56       3797.52        29.23 o                         
   5  10   6          3.49          7.86         0.85 o                         
   6  10   6        567.46        557.51         2.85 o                         
   7  10   6          1.47          3.57         0.67 o                         
   8  10   6       1139.71       1191.61         8.30 o                         
   9  10   6        529.24        492.14         3.49 o                         
  10  10   6        249.19        260.78         5.24 o                         
 -11  11   6        210.06        209.85         2.60 o                         
 -10  11   6        300.76        319.64         2.37 o                         
  -9  11   6          0.72          2.47         0.88 o                         
  -8  11   6       2008.34       2044.22        16.15 o                         
  -7  11   6         90.09        104.23         4.32 o                         
  -6  11   6         28.21         30.68         0.96 o                         
  -5  11   6        145.66        144.47         2.11 o                         
  -4  11   6       6933.45       7062.56        40.27 o                         
  -3  11   6        605.96        517.37         8.29 o                         
  -2  11   6        740.72        706.74         7.45 o                         
  -1  11   6        723.59        737.12         7.46 o                         
   0  11   6         21.50         39.59         2.66 o                         
   1  11   6         54.90         63.04         1.52 o                         
   2  11   6        691.72        637.09        12.04 o                         
   3  11   6         10.17         29.01         1.84 o                         
   4  11   6       2608.66       2620.91        12.80 o                         
   5  11   6       5477.58       5507.02        26.21 o                         
   6  11   6        661.70        626.51         3.21 o                         
   7  11   6          2.77          4.95         0.73 o                         
   8  11   6         47.80         37.75         1.29 o                         
   9  11   6        146.30        136.30         1.79 o                         
  10  11   6          0.80          1.55         0.76 o                         
 -11  12   6        140.01        137.47         1.98 o                         
 -10  12   6        643.78        630.59         5.56 o                         
  -9  12   6        370.11        375.38         2.95 o                         
  -8  12   6         14.58         22.68         1.18 o                         
  -7  12   6        120.98        124.76         3.38 o                         
  -6  12   6          0.87          3.07         0.71 o                         
  -5  12   6       1567.90       1595.53        13.57 o                         
  -4  12   6        941.02        892.45        15.12 o                         
  -3  12   6       1840.52       1919.27        18.67 o                         
  -2  12   6       1420.04       1292.59         6.20 o                         
  -1  12   6       1129.05       1204.74        16.26 o                         
   0  12   6       2719.52       2564.58        18.93 o                         
   1  12   6        234.15        248.78         3.73 o                         
   2  12   6       3109.42       3144.34        24.23 o                         
   3  12   6        835.82        786.09         8.34 o                         
   4  12   6        234.69        238.11         3.56 o                         
   5  12   6        177.46        176.27         1.70 o                         
   6  12   6        202.88        187.90         1.69 o                         
   7  12   6       4356.83       4464.41        21.73 o                         
   8  12   6          8.84         16.53         0.92 o                         
   9  12   6        218.23        248.05         4.60 o                         
  10  12   6         54.69         46.83         1.41 o                         
 -11  13   6        204.11        196.73         2.54 o                         
 -10  13   6         32.95         34.20         1.04 o                         
  -9  13   6       2445.53       2570.15        12.28 o                         
  -8  13   6        167.31        191.23         2.53 o                         
  -7  13   6       1064.25       1126.45         6.02 o                         
  -6  13   6        255.29        255.62         2.39 o                         
  -5  13   6        546.17        524.94         8.48 o                         
  -4  13   6       1570.56       1507.88        14.99 o                         
  -3  13   6        585.81        519.74         3.88 o                         
  -2  13   6       1111.15       1184.54         6.66 o                         
  -1  13   6        940.94        962.84         7.49 o                         
   0  13   6         65.89         57.12         1.55 o                         
   1  13   6        995.31        923.92         8.33 o                         
   2  13   6        314.45        332.90         5.68 o                         
   3  13   6        847.26        844.36        10.63 o                         
   4  13   6        259.06        249.33         2.03 o                         
   5  13   6        281.75        286.77         3.92 o                         
   6  13   6        596.60        609.27         3.61 o                         
   7  13   6       1516.18       1575.09         7.18 o                         
   8  13   6        466.47        459.40         8.91 o                         
   9  13   6         19.48         21.13         1.02 o                         
  10  13   6        462.85        431.22         4.52 o                         
 -11  14   6        365.65        312.18         3.03 o                         
 -10  14   6        278.42        300.69         2.68 o                         
  -9  14   6        136.10        126.56         3.00 o                         
  -8  14   6        207.11        254.27         2.76 o                         
  -7  14   6        367.61        377.13         4.39 o                         
  -6  14   6        207.03        219.63         6.08 o                         
  -5  14   6       1355.95       1377.91         9.32 o                         
  -4  14   6       1580.92       1638.98        19.12 o                         
  -3  14   6        152.07        161.68         2.22 o                         
  -2  14   6        889.22        863.44        10.60 o                         
  -1  14   6       1655.32       1658.26         7.16 o                         
   0  14   6        400.03        455.32         8.01 o                         
   1  14   6       1040.49        996.39         7.23 o                         
   2  14   6       2132.27       2092.19        13.86 o                         
   3  14   6        373.50        371.87         3.01 o                         
   4  14   6        779.23        785.19         3.81 o                         
   5  14   6        731.26        722.82         3.92 o                         
   6  14   6       1847.30       1853.55         8.18 o                         
   7  14   6         25.57         25.40         1.31 o                         
   8  14   6       2042.27       2047.29        13.81 o                         
   9  14   6        276.56        271.42         3.64 o                         
  10  14   6         93.99         83.07         1.65 o                         
 -10  15   6        623.98        565.97         5.15 o                         
  -9  15   6        136.77        150.46         2.12 o                         
  -8  15   6        494.39        521.15         3.24 o                         
  -7  15   6        153.90        155.22         2.08 o                         
  -6  15   6       1399.61       1416.47         7.90 o                         
  -5  15   6       2777.57       2767.42        17.30 o                         
  -4  15   6        216.19        192.53         2.49 o                         
  -3  15   6       2434.51       2439.19         8.76 o                         
  -2  15   6       1021.67       1046.78         5.91 o                         
  -1  15   6       2279.15       2300.12         9.53 o                         
   0  15   6        931.68        891.37         8.77 o                         
   1  15   6        779.44        751.52         6.88 o                         
   2  15   6         77.80         67.96         1.40 o                         
   3  15   6       1388.04       1372.67        11.84 o                         
   4  15   6         67.75         83.52         2.27 o                         
   5  15   6       3653.52       3660.76        12.38 o                         
   6  15   6        145.74        128.43         2.37 o                         
   7  15   6        179.20        181.99         2.59 o                         
   8  15   6        125.48        139.09         1.92 o                         
   9  15   6        158.83        154.45         3.94 o                         
 -10  16   6          1.59          0.66         0.62 o                         
  -9  16   6         29.98         43.67         1.57 o                         
  -8  16   6        206.03        197.62         1.88 o                         
  -7  16   6        548.41        579.25         6.78 o                         
  -6  16   6        173.53        175.95         2.02 o                         
  -5  16   6        800.04        808.70        13.56 o                         
  -4  16   6        866.61        858.87         4.44 o                         
  -3  16   6         25.13         26.77         2.44 o                         
  -2  16   6       1032.80       1062.88         6.19 o                         
  -1  16   6        973.21       1026.08        14.46 o                         
   0  16   6       1751.94       1725.01         8.64 o                         
   1  16   6       1280.71       1349.09        17.17 o                         
   2  16   6        130.76        136.47         1.69 o                         
   3  16   6         97.44        104.76         1.49 o                         
   4  16   6       1069.91        993.01         4.56 o                         
   5  16   6       2520.65       2540.30         9.10 o                         
   6  16   6         25.85         32.06         1.27 o                         
   7  16   6        185.66        204.04         2.17 o                         
   8  16   6        327.08        304.91         2.93 o                         
   9  16   6       1155.86       1040.52         7.94 o                         
 -10  17   6         81.81         66.28         1.25 o                         
  -9  17   6         16.65         17.65         0.95 o                         
  -8  17   6        397.95        410.62         3.41 o                         
  -7  17   6        207.61        237.17         2.17 o                         
  -6  17   6       2649.60       2689.57        12.78 o                         
  -5  17   6        337.10        340.77         2.78 o                         
  -4  17   6        285.22        293.50         3.65 o                         
  -3  17   6          3.78          5.57         0.73 o                         
  -2  17   6       3330.51       3248.12        13.01 o                         
  -1  17   6        670.27        645.77         4.67 o                         
   0  17   6       2659.99       2667.70        10.30 o                         
   1  17   6        400.66        430.79         2.84 o                         
   2  17   6        859.67        841.09         5.30 o                         
   3  17   6         58.48         69.45         1.90 o                         
   4  17   6        409.70        424.50         2.87 o                         
   5  17   6        156.70        161.86         1.98 o                         
   6  17   6        444.10        427.21         4.10 o                         
   7  17   6          0.96          2.72         0.85 o                         
   8  17   6          0.51          3.80         0.63 o                         
   9  17   6         27.41         16.92         0.72 o                         
 -10  18   6          0.67          2.18         0.78 o                         
  -9  18   6        245.81        270.20         2.86 o                         
  -8  18   6        224.19        242.09         5.17 o                         
  -7  18   6          0.39          0.87         0.72 o                         
  -6  18   6        374.96        402.31         7.55 o                         
  -5  18   6        643.97        618.88         5.36 o                         
  -4  18   6        453.96        481.89         9.91 o                         
  -3  18   6       1230.62       1263.22         6.17 o                         
  -2  18   6          7.59          8.28         0.89 o                         
  -1  18   6         78.47         77.38         2.01 o                         
   0  18   6       1320.27       1349.91        15.11 o                         
   1  18   6         59.87         61.34         1.27 o                         
   2  18   6          7.38         10.41         0.82 o                         
   3  18   6        118.53        130.87         1.97 o                         
   4  18   6        390.35        415.09         2.99 o                         
   5  18   6          0.04          1.47         0.89 o                         
   6  18   6       2595.68       2662.34        17.95 o                         
   7  18   6         84.82         80.91         1.39 o                         
   8  18   6        386.06        385.08         6.15 o                         
   9  18   6         43.45         37.41         1.71 o                         
  -9  19   6         10.99         17.46         0.97 o                         
  -8  19   6         87.08         86.03         2.12 o                         
  -7  19   6        751.00        792.66         5.84 o                         
  -6  19   6        266.25        265.56         3.52 o                         
  -5  19   6       4916.29       5116.40        21.51 o                         
  -4  19   6        196.68        207.09         2.43 o                         
  -3  19   6       3249.64       3181.08        19.71 o                         
  -2  19   6        297.60        296.70         2.73 o                         
  -1  19   6       3791.10       3864.14        14.78 o                         
   0  19   6         94.97         91.32         1.52 o                         
   1  19   6        983.39        995.69         4.61 o                         
   2  19   6        131.80        132.98         1.67 o                         
   3  19   6        942.72        958.11         4.71 o                         
   4  19   6         73.30         71.20         2.14 o                         
   5  19   6        123.88        119.48         2.00 o                         
   6  19   6         32.18         32.76         1.20 o                         
   7  19   6        594.14        556.76         7.58 o                         
   8  19   6        253.16        246.70         3.37 o                         
  -9  20   6          0.32          1.20         0.52 o                         
  -8  20   6        258.30        284.64         2.93 o                         
  -7  20   6         99.47        108.74         2.27 o                         
  -6  20   6         27.47         36.09         1.67 o                         
  -5  20   6         69.75         81.93         8.03 o                         
  -4  20   6         21.40         28.87         1.15 o                         
  -3  20   6        125.38        129.77         5.44 o                         
  -2  20   6       1381.67       1372.37         9.55 o                         
  -1  20   6         19.31         23.00         2.35 o                         
   0  20   6        220.26        197.34         2.27 o                         
   1  20   6        110.37        122.15         2.18 o                         
   2  20   6        474.61        465.01         5.90 o                         
   3  20   6       1204.95       1197.93         9.33 o                         
   4  20   6        202.97        209.31         2.29 o                         
   5  20   6        508.24        534.54         3.75 o                         
   6  20   6         20.16         19.58         1.07 o                         
   7  20   6       1151.75       1145.24        10.01 o                         
   8  20   6        225.52        218.85         4.21 o                         
  -8  21   6         20.89         20.11         0.88 o                         
  -7  21   6        260.88        291.40         2.66 o                         
  -6  21   6       2465.95       2535.33        18.83 o                         
  -5  21   6        342.39        354.39         3.39 o                         
  -4  21   6       3726.91       3762.70        21.31 o                         
  -3  21   6          0.21          3.10         0.72 o                         
  -2  21   6       2063.47       2142.19         9.42 o                         
  -1  21   6         16.65         18.81         1.10 o                         
   0  21   6        377.73        390.29         3.36 o                         
   1  21   6         52.06         58.87         1.32 o                         
   2  21   6       2211.70       2203.40         7.74 o                         
   3  21   6        375.72        384.31         4.69 o                         
   4  21   6         35.48         33.92         1.24 o                         
   5  21   6         38.10         39.00         1.14 o                         
   6  21   6        714.60        655.91         6.05 o                         
   7  21   6          0.03          0.98         0.84 o                         
   8  21   6        357.31        287.48         4.05 o                         
  -8  22   6         86.68         88.29         1.49 o                         
  -7  22   6         30.32         27.72         0.71 o                         
  -6  22   6        183.30        212.70         3.39 o                         
  -5  22   6        259.90        256.15         3.10 o                         
  -4  22   6          7.14         13.15         1.68 o                         
  -3  22   6        103.93         97.65         2.06 o                         
  -2  22   6         26.61         30.54         2.00 o                         
  -1  22   6         45.31         55.45         1.39 o                         
   0  22   6        109.36         94.15         3.88 o                         
   1  22   6        514.69        507.24         3.83 o                         
   2  22   6        457.26        468.62         5.71 o                         
   3  22   6          9.35          9.32         0.90 o                         
   4  22   6        709.80        739.06         4.31 o                         
   5  22   6        240.02        244.64         2.25 o                         
   6  22   6        144.12        138.33         1.78 o                         
   7  22   6         32.40         38.27         2.88 o                         
  -8  23   6         95.43         85.32         1.48 o                         
  -7  23   6       1014.38        998.56        17.23 o                         
  -6  23   6         36.28         38.82         0.86 o                         
  -5  23   6       2566.95       2616.02        15.17 o                         
  -4  23   6         21.92         22.19         0.99 o                         
  -3  23   6       2891.47       3006.07        20.47 o                         
  -2  23   6         44.27         39.97         1.26 o                         
  -1  23   6       2249.90       2270.30         8.99 o                         
   0  23   6          3.15          2.62         0.78 o                         
   1  23   6       1702.04       1705.14        10.96 o                         
   2  23   6        104.28         88.37         2.02 o                         
   3  23   6        800.06        825.56         5.44 o                         
   4  23   6         40.48         51.17         1.27 o                         
   5  23   6        165.63        159.47         2.54 o                         
   6  23   6         11.69         11.73         0.85 o                         
   7  23   6        285.02        214.53        20.34 o                         
  -7  24   6          0.21          0.96         0.60 o                         
  -6  24   6          0.84          2.58         0.54 o                         
  -5  24   6         17.26         20.69         1.65 o                         
  -4  24   6         51.06         45.51         1.12 o                         
  -3  24   6         48.78         55.06         3.26 o                         
  -2  24   6         51.81         46.89         1.32 o                         
  -1  24   6         20.48         18.86         1.44 o                         
   0  24   6        223.51        235.24         2.66 o                         
   1  24   6         46.85         50.22         1.48 o                         
   2  24   6          9.35         10.26         0.92 o                         
   3  24   6        199.74        205.91         2.41 o                         
   4  24   6          2.96          3.80         0.83 o                         
   5  24   6        251.01        227.51         2.32 o                         
   6  24   6        811.11        755.18         8.89 o                         
  -6  25   6        418.89        402.86         4.35 o                         
  -5  25   6          2.05          3.41         0.71 o                         
  -4  25   6       2178.39       2210.65        31.52 o                         
  -3  25   6         71.61         72.19         1.29 o                         
  -2  25   6       3685.33       3780.13        24.76 o                         
  -1  25   6          0.09          1.55         0.71 o                         
   0  25   6       1286.21       1367.06         8.05 o                         
   1  25   6         30.81         33.67         1.08 o                         
   2  25   6       1100.49       1114.08         5.75 o                         
   3  25   6        357.15        368.84         3.27 o                         
   4  25   6        214.20        200.38         2.23 o                         
   5  25   6        281.36        279.98         6.24 o                         
   6  25   6        480.06        350.35         4.68 o                         
  -6  26   6         10.05         12.81         0.87 o                         
  -5  26   6          6.00          7.64         0.75 o                         
  -4  26   6         63.36         57.07         3.91 o                         
  -3  26   6        102.99        100.45         2.09 o                         
  -2  26   6        265.75        260.69         7.78 o                         
  -1  26   6        154.53        153.80         2.81 o                         
   0  26   6         13.85         14.00         0.85 o                         
   1  26   6         15.69         20.23         0.90 o                         
   2  26   6         18.21         15.74         0.79 o                         
   3  26   6         17.49         20.31         1.16 o                         
   4  26   6         22.57         27.98         2.96 o                         
   5  26   6        110.63         96.45         5.53 o                         
  -5  27   6        687.33        622.81        44.60 o                         
  -4  27   6         29.53         27.22         1.20 o                         
  -3  27   6       3135.30       3058.67        13.41 o                         
  -2  27   6         90.78        110.05         1.50 o                         
  -1  27   6       1219.91       1268.41        20.83 o                         
   0  27   6         74.43         66.86         1.27 o                         
   1  27   6        965.18       1009.85         8.94 o                         
   2  27   6         11.07         10.14         0.98 o                         
   3  27   6        291.67        275.75         5.46 o                         
   4  27   6          6.06         11.12         0.71 o                         
  -4  28   6          2.88          4.18         0.50 o                         
  -3  28   6        108.96         92.95         1.71 o                         
  -2  28   6         22.19         24.99         0.89 o                         
  -1  28   6        212.99        223.11         4.48 o                         
   0  28   6          4.99          6.78         0.82 o                         
   1  28   6         20.88         24.71         1.11 o                         
   2  28   6         15.92         14.81         1.10 o                         
   3  28   6         17.61         16.09         0.93 o                         
  -2  29   6        692.89        573.40         4.69 o                         
  -1  29   6          1.22          1.31         0.50 o                         
   0  29   6       1616.18       1373.96        50.32 o                         
   1  29   6         65.79         59.12         3.66 o                         
   2  29   6         93.88         65.97         2.73 o                         
 -11   0   7        617.21        632.18        10.69 o                         
  -9   0   7         56.04         74.29         5.42 o                         
  -7   0   7        442.35        406.38        11.04 o                         
  -5   0   7         36.67         83.83         2.68 o                         
  -3   0   7       1870.61       1957.02        41.18 o                         
  -1   0   7        674.22        656.00         9.83 o                         
   1   0   7          1.72          4.84         1.35 o                         
   3   0   7        329.03        304.32         6.29 o                         
   5   0   7         53.46         60.92         3.24 o                         
   7   0   7        374.71        351.45         3.50 o                         
   9   0   7          4.93          2.77         1.07 o                         
 -12   1   7         88.59         74.81         2.34 o                         
 -11   1   7          0.02          0.47         0.55 o                         
 -10   1   7         68.55         94.15         1.41 o                         
  -9   1   7        781.48        850.65         4.25 o                         
  -8   1   7       1660.78       1691.06         6.37 o                         
  -7   1   7       1544.63       1500.30         7.06 o                         
  -6   1   7       2949.29       3001.70        16.33 o                         
  -5   1   7       1198.02       1035.37         7.97 o                         
  -4   1   7       1300.29       1195.63         5.52 o                         
  -3   1   7        584.25        547.23         4.31 o                         
  -2   1   7       4710.00       4738.38        44.63 o                         
  -1   1   7         13.76         15.19         1.69 o                         
   0   1   7         43.25         50.79         1.88 o                         
   1   1   7        262.10        223.21         3.72 o                         
   2   1   7       3013.20       3134.86        23.36 o                         
   3   1   7       2090.60       2129.09        22.79 o                         
   4   1   7        118.13        145.69         4.68 o                         
   5   1   7         35.52         32.24         1.56 o                         
   6   1   7       2025.31       2024.31         8.09 o                         
   7   1   7        433.44        465.34         2.96 o                         
   8   1   7        317.62        312.02         2.47 o                         
   9   1   7          3.14          8.34         0.77 o                         
  10   1   7         97.83         98.84         1.78 o                         
 -12   2   7         25.28         19.60         0.78 o                         
 -11   2   7         16.88         17.53         0.91 o                         
 -10   2   7        126.77        140.68         2.71 o                         
  -9   2   7        193.03        178.05         1.90 o                         
  -8   2   7        191.44        230.13         3.28 o                         
  -7   2   7        480.51        434.56         3.69 o                         
  -6   2   7          5.34          7.96         1.36 o                         
  -5   2   7        749.71        870.47         4.04 o                         
  -4   2   7          3.68          8.01         1.26 o                         
  -3   2   7       1105.46       1334.08         6.41 o                         
  -2   2   7        199.99        220.80        19.20 o                         
  -1   2   7        217.71        256.87         3.80 o                         
   0   2   7         69.81         70.06         3.66 o                         
   1   2   7         45.18         38.22         1.61 o                         
   2   2   7       2479.40       2545.62        17.53 o                         
   3   2   7          3.29          3.47         0.74 o                         
   4   2   7       3880.49       3610.75        22.22 o                         
   5   2   7        451.48        460.30         6.48 o                         
   6   2   7       5105.96       4904.45        17.67 o                         
   7   2   7          9.12         12.74         0.75 o                         
   8   2   7        607.22        687.35         4.52 o                         
   9   2   7         57.33         55.81         1.17 o                         
  10   2   7        281.02        320.11         3.06 o                         
  11   2   7          8.26         11.07         0.99 o                         
 -12   3   7         45.78         49.17         0.99 o                         
 -11   3   7        610.60        633.72         4.54 o                         
 -10   3   7        486.95        492.13         4.15 o                         
  -9   3   7        788.50        860.24         4.70 o                         
  -8   3   7         70.22         84.21         1.49 o                         
  -7   3   7       4187.01       3969.00        16.70 o                         
  -6   3   7        974.10        932.33         5.38 o                         
  -5   3   7       2496.94       2548.73        10.80 o                         
  -4   3   7        242.37        233.44         2.60 o                         
  -3   3   7        709.29        630.28        10.62 o                         
  -2   3   7          2.38         18.44         2.78 o                         
  -1   3   7       2975.98       3230.97        16.52 o                         
   0   3   7         19.01         33.16         1.73 o                         
   1   3   7         65.04         65.58         1.86 o                         
   2   3   7        286.22        266.22         2.99 o                         
   3   3   7         34.40         62.00         1.34 o                         
   4   3   7        253.32        239.06         6.01 o                         
   5   3   7        293.98        312.58         7.30 o                         
   6   3   7         40.25         36.01         0.99 o                         
   7   3   7        587.15        601.70         3.51 o                         
   8   3   7        166.98        172.70         1.71 o                         
   9   3   7         83.47         91.93         1.36 o                         
  10   3   7         69.21         68.92         1.73 o                         
  11   3   7        276.04        285.28         6.63 o                         
 -12   4   7        367.00        290.76         4.05 o                         
 -11   4   7         13.03         13.74         1.34 o                         
 -10   4   7        195.72        192.71         3.05 o                         
  -9   4   7        744.68        723.90         9.21 o                         
  -8   4   7         21.35         21.39         1.02 o                         
  -7   4   7         33.89         47.85         1.85 o                         
  -6   4   7        150.25        139.53         2.40 o                         
  -5   4   7        163.94        125.59         2.13 o                         
  -4   4   7       1254.09       1382.98         5.05 o                         
  -3   4   7         91.08         59.88         3.31 o                         
  -2   4   7       1245.01       1320.29        10.39 o                         
  -1   4   7        721.12        830.51        16.46 o                         
   0   4   7         45.19         43.38         1.85 o                         
   1   4   7          0.58          5.04         1.02 o                         
   2   4   7        517.32        526.78        10.48 o                         
   3   4   7          2.41          7.29         0.76 o                         
   4   4   7          6.57          9.22         0.96 o                         
   5   4   7        787.82        786.80         4.80 o                         
   6   4   7          0.56          3.81         0.71 o                         
   7   4   7        186.63        195.25         1.92 o                         
   8   4   7        210.38        200.11         1.87 o                         
   9   4   7         52.12         71.33         1.47 o                         
  10   4   7         92.25         88.41         1.87 o                         
  11   4   7          4.58          3.23         0.94 o                         
 -11   5   7         13.09         14.42         0.65 o                         
 -10   5   7       1087.17       1126.23         9.07 o                         
  -9   5   7        492.37        508.42         4.53 o                         
  -8   5   7       2037.73       2133.06         8.08 o                         
  -7   5   7          0.79          2.65         0.70 o                         
  -6   5   7       4421.82       4272.98        23.72 o                         
  -5   5   7       1148.92       1196.09         5.54 o                         
  -4   5   7       5063.83       4757.91        20.59 o                         
  -3   5   7         46.32         55.59         1.61 o                         
  -2   5   7       2082.02       1814.95        12.09 o                         
  -1   5   7        912.60        900.37         5.35 o                         
   0   5   7       7367.82       7628.35        37.84 o                         
   1   5   7       1387.45       1362.59        12.23 o                         
   2   5   7       1477.63       1378.57        19.38 o                         
   3   5   7       2587.64       2553.84        11.08 o                         
   4   5   7       3113.53       3178.56        28.20 o                         
   5   5   7        272.37        261.58         1.95 o                         
   6   5   7       1281.98       1330.86         7.04 o                         
   7   5   7        212.01        210.33         2.07 o                         
   8   5   7        611.18        654.37         3.29 o                         
   9   5   7        709.40        709.82         6.05 o                         
  10   5   7         89.68        118.82         1.85 o                         
  11   5   7          0.19          0.78         0.94 o                         
 -11   6   7        409.04        390.79         6.25 o                         
 -10   6   7        292.02        292.44         5.26 o                         
  -9   6   7        614.51        628.12         5.33 o                         
  -8   6   7         51.08         68.21         2.34 o                         
  -7   6   7        609.12        663.14         6.35 o                         
  -6   6   7          3.40         12.15         1.21 o                         
  -5   6   7        298.86        260.49         3.24 o                         
  -4   6   7        198.02        194.28         9.43 o                         
  -3   6   7        120.30        141.13         4.67 o                         
  -2   6   7        897.19        865.52        11.02 o                         
  -1   6   7         44.97         50.23         1.29 o                         
   0   6   7        287.30        300.08         9.20 o                         
   1   6   7         19.17         23.21         1.25 o                         
   2   6   7       2092.61       1969.32        13.22 o                         
   3   6   7        737.98        761.87        13.14 o                         
   4   6   7       1180.24       1173.99         9.15 o                         
   5   6   7          6.54          9.15         0.63 o                         
   6   6   7       3928.18       4140.97        12.36 o                         
   7   6   7         48.58         51.33         1.13 o                         
   8   6   7        958.93        959.01         4.11 o                         
   9   6   7        240.20        220.18         2.63 o                         
  10   6   7         34.34         39.78         1.20 o                         
  11   6   7        321.96        228.55         3.59 o                         
 -11   7   7        570.39        579.99         6.87 o                         
 -10   7   7         28.87         24.63         0.92 o                         
  -9   7   7        945.68        980.79         4.73 o                         
  -8   7   7         50.69         55.40         1.16 o                         
  -7   7   7       1381.32       1393.98         7.97 o                         
  -6   7   7        673.96        638.24         3.83 o                         
  -5   7   7      14294.38      14143.54        49.37 o                         
  -4   7   7         30.45         29.30         0.88 o                         
  -3   7   7       6442.13       6483.05        35.34 o                         
  -2   7   7       1110.46       1152.01         5.81 o                         
  -1   7   7        656.18        494.84         4.50 o                         
   0   7   7        610.29        503.05        11.77 o                         
   1   7   7        627.91        548.60         4.55 o                         
   2   7   7       1600.62       1494.40        11.82 o                         
   3   7   7       1599.74       1582.57        26.21 o                         
   4   7   7         78.35         65.86         1.99 o                         
   5   7   7       1756.63       1718.65         7.70 o                         
   6   7   7        383.69        387.29         2.51 o                         
   7   7   7        334.45        329.42         2.33 o                         
   8   7   7        142.51        136.40         1.73 o                         
   9   7   7        568.64        632.75         3.86 o                         
  10   7   7        245.61        224.57         3.06 o                         
 -11   8   7         81.86         90.29         1.89 o                         
 -10   8   7        933.58        960.25        14.38 o                         
  -9   8   7        329.10        317.97         2.75 o                         
  -8   8   7          3.58          6.12         0.70 o                         
  -7   8   7         34.11         40.70         1.93 o                         
  -6   8   7         44.00         56.91         1.15 o                         
  -5   8   7       1268.09       1436.79        26.56 o                         
  -4   8   7         12.30         21.75         1.29 o                         
  -3   8   7        189.77        178.45         6.68 o                         
  -2   8   7         29.87         36.07         2.28 o                         
  -1   8   7       1722.33       1778.63        11.79 o                         
   0   8   7       2126.63       2121.17        15.29 o                         
   1   8   7       1502.31       1460.48        12.91 o                         
   2   8   7        133.47        119.46         5.76 o                         
   3   8   7       3500.29       3520.09        20.97 o                         
   4   8   7       1072.58       1010.50        20.71 o                         
   5   8   7        352.51        314.95         2.11 o                         
   6   8   7        306.82        300.15         2.40 o                         
   7   8   7        112.22        121.04         1.65 o                         
   8   8   7        338.21        331.26         2.92 o                         
   9   8   7         58.13         67.85         1.34 o                         
  10   8   7        411.38        417.54         5.01 o                         
 -11   9   7          6.63          6.01         1.15 o                         
 -10   9   7       1342.02       1410.71         9.96 o                         
  -9   9   7        161.87        164.33         1.98 o                         
  -8   9   7       1990.04       2010.53         9.57 o                         
  -7   9   7        990.67       1028.91         6.90 o                         
  -6   9   7       5226.22       5377.71        23.48 o                         
  -5   9   7        424.42        411.74         7.09 o                         
  -4   9   7       7991.44       7898.25        34.88 o                         
  -3   9   7         38.22         29.77         1.07 o                         
  -2   9   7       7157.14       7081.49        32.17 o                         
  -1   9   7       1430.32       1435.22        11.05 o                         
   0   9   7       2728.60       2440.01        19.82 o                         
   1   9   7       5146.99       5043.34        27.72 o                         
   2   9   7       4621.05       4684.99        42.40 o                         
   3   9   7       2663.02       2510.20        20.37 o                         
   4   9   7       8251.86       8173.64        41.92 o                         
   5   9   7         15.86         23.79         0.82 o                         
   6   9   7        131.13        143.53         1.68 o                         
   7   9   7         65.74         75.06         1.52 o                         
   8   9   7       1052.65       1095.43         7.59 o                         
   9   9   7         13.91         11.98         0.91 o                         
  10   9   7        437.40        446.28         4.96 o                         
 -11  10   7         62.91         47.07         2.18 o                         
 -10  10   7        123.34        143.75         2.00 o                         
  -9  10   7         55.21         72.62         3.21 o                         
  -8  10   7        246.91        241.14         7.83 o                         
  -7  10   7       1791.73       1824.25        10.79 o                         
  -6  10   7        161.31        162.62         5.02 o                         
  -5  10   7          3.57          5.88         0.63 o                         
  -4  10   7        464.13        475.32        13.27 o                         
  -3  10   7        181.05        196.65         5.72 o                         
  -2  10   7        502.02        499.76        10.22 o                         
  -1  10   7        102.67         93.26         2.40 o                         
   0  10   7         38.11         48.04         1.40 o                         
   1  10   7        403.30        432.12         4.72 o                         
   2  10   7        246.41        284.33         3.14 o                         
   3  10   7        156.28        126.38         7.95 o                         
   4  10   7       5391.64       5374.56        17.60 o                         
   5  10   7       1780.66       1729.15         7.56 o                         
   6  10   7         24.26         29.54         0.94 o                         
   7  10   7        180.33        180.75         2.20 o                         
   8  10   7       1578.87       1587.18         7.47 o                         
   9  10   7        308.46        293.32         3.74 o                         
  10  10   7        284.78        285.04         3.69 o                         
 -11  11   7        284.06        254.15        14.50 o                         
 -10  11   7         13.81         10.72         0.64 o                         
  -9  11   7       1760.61       1762.38        15.25 o                         
  -8  11   7          0.16          3.42         0.78 o                         
  -7  11   7       6648.97       6761.23        17.71 o                         
  -6  11   7        115.75        120.13         1.66 o                         
  -5  11   7       1320.71       1302.81         6.71 o                         
  -4  11   7         83.74         78.13         1.61 o                         
  -3  11   7       9982.70       9933.64        54.75 o                         
  -2  11   7        876.49        808.27         7.84 o                         
  -1  11   7       2164.92       2066.24        16.02 o                         
   0  11   7       1689.65       1564.12         9.20 o                         
   1  11   7        780.97        734.83         5.58 o                         
   2  11   7       1938.78       1954.00        16.62 o                         
   3  11   7       7185.90       7177.52        54.83 o                         
   4  11   7       1772.64       1727.17         9.31 o                         
   5  11   7        259.93        269.60         2.53 o                         
   6  11   7          1.10          3.16         0.73 o                         
   7  11   7        451.07        459.13         3.23 o                         
   8  11   7        411.54        400.64         5.82 o                         
   9  11   7        452.94        476.89         6.22 o                         
  10  11   7        170.20        159.10         3.32 o                         
 -11  12   7         80.82         67.18         1.17 o                         
 -10  12   7          2.80          5.88         0.59 o                         
  -9  12   7         18.77         23.40         1.07 o                         
  -8  12   7       1981.86       1928.77        12.06 o                         
  -7  12   7       1819.63       1801.30        24.46 o                         
  -6  12   7         30.60         29.77         1.30 o                         
  -5  12   7        838.69        830.59         6.46 o                         
  -4  12   7        242.40        259.62         8.47 o                         
  -3  12   7         62.63         61.48         4.81 o                         
  -2  12   7        698.47        736.18         9.26 o                         
  -1  12   7          2.38          7.43         1.08 o                         
   0  12   7        475.89        446.68         7.13 o                         
   1  12   7        204.78        220.01         3.76 o                         
   2  12   7       1061.82       1076.86        14.24 o                         
   3  12   7        811.30        783.41         3.67 o                         
   4  12   7       2172.99       2149.02        11.34 o                         
   5  12   7        359.46        372.08         2.94 o                         
   6  12   7        104.21        109.72         1.47 o                         
   7  12   7        350.35        351.32         2.82 o                         
   8  12   7        553.54        575.80         4.60 o                         
   9  12   7         43.29         51.03         1.25 o                         
  10  12   7        734.13        570.68        65.42 o                         
 -10  13   7        896.87        957.44         7.10 o                         
  -9  13   7          1.68          3.41         0.72 o                         
  -8  13   7       5273.32       5503.48        17.54 o                         
  -7  13   7        265.76        278.84         4.93 o                         
  -6  13   7        207.53        210.82         6.40 o                         
  -5  13   7        809.44        842.51         5.85 o                         
  -4  13   7      12820.92      12733.21        56.68 o                         
  -3  13   7        159.58        168.10         2.03 o                         
  -2  13   7       6914.33       6884.51        32.56 o                         
  -1  13   7       2549.68       2405.26        16.48 o                         
   0  13   7       6218.05       6203.69        42.61 o                         
   1  13   7       4387.34       4270.47        19.56 o                         
   2  13   7       3712.03       3635.76        13.56 o                         
   3  13   7       1323.18       1305.83         6.42 o                         
   4  13   7       1139.07       1123.01         6.12 o                         
   5  13   7        998.54       1007.11         4.55 o                         
   6  13   7       4005.89       3936.36        14.25 o                         
   7  13   7        198.24        185.67         2.12 o                         
   8  13   7        605.49        680.04         6.59 o                         
   9  13   7        156.56        136.36         1.96 o                         
 -10  14   7          0.28          1.18         0.60 o                         
  -9  14   7        499.85        466.03         8.92 o                         
  -8  14   7        213.64        239.53         3.03 o                         
  -7  14   7        313.27        300.89         4.16 o                         
  -6  14   7       1616.12       1634.25        11.20 o                         
  -5  14   7         26.13         30.88         1.14 o                         
  -4  14   7       2824.29       2795.19        25.02 o                         
  -3  14   7        172.23        190.87         3.60 o                         
  -2  14   7        146.63        133.28         3.07 o                         
  -1  14   7         50.29         44.98         1.90 o                         
   0  14   7          2.66          6.01         0.71 o                         
   1  14   7        175.87        186.08         4.82 o                         
   2  14   7        675.98        657.87         4.47 o                         
   3  14   7         21.84         21.07         0.91 o                         
   4  14   7        721.65        718.49         4.99 o                         
   5  14   7        326.78        355.54         2.56 o                         
   6  14   7       2002.70       1983.85        10.06 o                         
   7  14   7       2373.24       2315.58        15.38 o                         
   8  14   7        231.33        235.26         4.04 o                         
   9  14   7         23.39         26.30         0.98 o                         
 -10  15   7        327.25        296.95         3.58 o                         
  -9  15   7       2323.20       2306.55        19.11 o                         
  -8  15   7          4.57          5.01         0.66 o                         
  -7  15   7       2167.15       2152.40         7.12 o                         
  -6  15   7         22.54         28.05         1.96 o                         
  -5  15   7       2089.32       2059.81         8.32 o                         
  -4  15   7          0.15          1.54         0.73 o                         
  -3  15   7       3453.39       3462.87        20.47 o                         
  -2  15   7        806.25        770.68         3.88 o                         
  -1  15   7       2750.36       2629.24        10.89 o                         
   0  15   7       3538.78       3520.96        24.36 o                         
   1  15   7       4532.48       4455.58        20.00 o                         
   2  15   7        794.74        747.62         4.66 o                         
   3  15   7        157.19        170.23         2.17 o                         
   4  15   7        295.10        289.07         2.47 o                         
   5  15   7        126.37        132.36         2.84 o                         
   6  15   7        582.74        574.89         9.12 o                         
   7  15   7       2309.27       2318.99        16.08 o                         
   8  15   7         26.77         23.24         1.16 o                         
   9  15   7        133.56        148.98         4.91 o                         
 -10  16   7        844.35        698.92         5.62 o                         
  -9  16   7          5.42          9.92         0.77 o                         
  -8  16   7         59.00         58.53         1.41 o                         
  -7  16   7         33.91         44.39         1.34 o                         
  -6  16   7         44.87         45.03         2.91 o                         
  -5  16   7        363.24        377.58         3.67 o                         
  -4  16   7         29.07         27.87         1.16 o                         
  -3  16   7         94.86        102.74         2.87 o                         
  -2  16   7        648.43        688.49        10.14 o                         
  -1  16   7        166.14        140.23         1.70 o                         
   0  16   7       1511.83       1406.42        17.36 o                         
   1  16   7          6.49         21.51         0.97 o                         
   2  16   7        174.29        187.63         2.08 o                         
   3  16   7         12.64         17.57         1.41 o                         
   4  16   7          7.15          8.46         0.85 o                         
   5  16   7       2094.26       2102.35        11.16 o                         
   6  16   7        680.29        696.52         7.20 o                         
   7  16   7         10.91         17.51         0.87 o                         
   8  16   7       1443.43       1372.23        10.65 o                         
   9  16   7          5.30          3.12         1.09 o                         
  -9  17   7          5.65          6.44         0.80 o                         
  -8  17   7        812.01        888.33         6.75 o                         
  -7  17   7        625.80        628.57         3.53 o                         
  -6  17   7       5044.04       5224.97        29.55 o                         
  -5  17   7        168.04        170.35         1.96 o                         
  -4  17   7        482.77        490.94         7.42 o                         
  -3  17   7        311.34        296.10         4.26 o                         
  -2  17   7       3858.89       3926.17        20.03 o                         
  -1  17   7       1448.81       1516.30         6.77 o                         
   0  17   7       6781.95       6591.31        43.22 o                         
   1  17   7       1062.67       1032.58         4.55 o                         
   2  17   7       2155.06       2129.78         7.73 o                         
   3  17   7        960.76        947.68         4.80 o                         
   4  17   7        949.94        992.46         4.88 o                         
   5  17   7       1248.69       1248.47        11.20 o                         
   6  17   7        524.87        547.63         8.42 o                         
   7  17   7        203.83        207.05         3.24 o                         
   8  17   7        638.83        622.95         6.02 o                         
  -9  18   7        102.15         90.55         1.68 o                         
  -8  18   7        177.80        174.21         1.82 o                         
  -7  18   7         56.15         54.90         1.10 o                         
  -6  18   7       1223.36       1203.79         8.23 o                         
  -5  18   7         34.12         43.36         2.88 o                         
  -4  18   7        188.50        201.52         4.00 o                         
  -3  18   7         21.14         17.50         0.96 o                         
  -2  18   7        199.95        208.01         3.04 o                         
  -1  18   7        315.80        318.37         4.15 o                         
   0  18   7         41.87         41.26         1.28 o                         
   1  18   7         44.68         42.01         1.28 o                         
   2  18   7        143.75        143.00         1.89 o                         
   3  18   7        247.21        260.42         2.46 o                         
   4  18   7       1370.03       1352.89         5.50 o                         
   5  18   7         85.96         92.04         1.52 o                         
   6  18   7       1117.68       1103.09         9.07 o                         
   7  18   7          7.22          6.70         0.93 o                         
   8  18   7         24.65         29.00         1.01 o                         
  -9  19   7         15.06         13.19         0.88 o                         
  -8  19   7          9.56         10.42         0.87 o                         
  -7  19   7        844.11        894.32         4.85 o                         
  -6  19   7        309.65        313.86         3.49 o                         
  -5  19   7       3851.03       3895.61        22.92 o                         
  -4  19   7         11.91         12.04         0.87 o                         
  -3  19   7        310.74        328.49         5.29 o                         
  -2  19   7        104.01        120.49         1.70 o                         
  -1  19   7       1910.40       1931.76         7.94 o                         
   0  19   7       1223.55       1142.52         5.47 o                         
   1  19   7        250.02        271.05         2.39 o                         
   2  19   7        938.63        981.77         7.35 o                         
   3  19   7        975.07       1019.02         5.00 o                         
   4  19   7        882.49        905.45         4.85 o                         
   5  19   7       1036.44       1041.13        10.48 o                         
   6  19   7        269.81        286.00         3.15 o                         
   7  19   7         19.56         27.93         0.95 o                         
   8  19   7         15.03         20.57         0.75 o                         
  -8  20   7         89.96         83.75         2.35 o                         
  -7  20   7          2.37          3.53         0.68 o                         
  -6  20   7         96.26         91.87         4.76 o                         
  -5  20   7         84.97         66.52         1.67 o                         
  -4  20   7        367.95        374.44         4.85 o                         
  -3  20   7          2.75          4.19         0.76 o                         
  -2  20   7        121.88        123.18         2.02 o                         
  -1  20   7        144.71        125.54         1.82 o                         
   0  20   7         16.31         35.66         1.38 o                         
   1  20   7         22.92         17.52         0.90 o                         
   2  20   7        737.14        714.41         8.03 o                         
   3  20   7        518.64        541.56         4.17 o                         
   4  20   7          2.95          4.94         0.84 o                         
   5  20   7        537.31        573.80         6.14 o                         
   6  20   7        319.33        315.64         3.73 o                         
   7  20   7         30.28         25.05         1.37 o                         
  -8  21   7        240.72        237.02         3.03 o                         
  -7  21   7         22.32         20.05         0.71 o                         
  -6  21   7       1509.55       1553.58         8.15 o                         
  -5  21   7          3.79          5.87         0.76 o                         
  -4  21   7       1278.98       1329.25         7.32 o                         
  -3  21   7          6.49          8.08         1.50 o                         
  -2  21   7       1695.43       1743.96         9.71 o                         
  -1  21   7        805.39        781.17         4.82 o                         
   0  21   7        383.34        393.74         2.81 o                         
   1  21   7       1818.39       1833.49         7.97 o                         
   2  21   7       1073.04       1085.14         9.23 o                         
   3  21   7        440.07        479.46         3.03 o                         
   4  21   7        441.91        452.29         3.47 o                         
   5  21   7        185.68        200.20         2.44 o                         
   6  21   7        105.19        109.68         2.65 o                         
   7  21   7          4.62          9.79         0.99 o                         
  -8  22   7          8.70          6.08         0.78 o                         
  -7  22   7         21.02         14.81         0.66 o                         
  -6  22   7         89.03         79.11         1.20 o                         
  -5  22   7         59.27         65.76         1.29 o                         
  -4  22   7        601.68        610.70         4.69 o                         
  -3  22   7        217.13        223.00         2.44 o                         
  -2  22   7        522.55        529.57         3.60 o                         
  -1  22   7        103.37        111.73         1.89 o                         
   0  22   7         75.15         82.40         1.41 o                         
   1  22   7        228.43        222.99         3.45 o                         
   2  22   7        377.33        389.20         3.30 o                         
   3  22   7          1.18          1.75         0.84 o                         
   4  22   7         12.39          8.59         0.94 o                         
   5  22   7         38.42         33.42         0.96 o                         
   6  22   7          0.58          1.87         1.40 o                         
   7  22   7          2.89          0.78         0.55 o                         
  -7  23   7        208.73        179.12         9.43 o                         
  -6  23   7        141.54        137.30         2.93 o                         
  -5  23   7        143.59        161.34         2.58 o                         
  -4  23   7          0.94          1.59         0.77 o                         
  -3  23   7        234.97        239.68         2.43 o                         
  -2  23   7        812.40        815.72        10.44 o                         
  -1  23   7        164.23        199.93         2.18 o                         
   0  23   7         42.81         70.11         1.32 o                         
   1  23   7        259.55        263.12         2.62 o                         
   2  23   7       1672.56       1748.73        12.87 o                         
   3  23   7          1.02          2.68         0.78 o                         
   4  23   7        162.92        173.84         2.51 o                         
   5  23   7        546.35        576.32         6.56 o                         
   6  23   7          6.87          4.21         1.25 o                         
  -6  24   7          2.23          3.56         0.69 o                         
  -5  24   7         15.79         14.04         0.76 o                         
  -4  24   7        165.62        198.17         2.64 o                         
  -3  24   7         41.51         43.32         1.11 o                         
  -2  24   7        288.31        318.86         3.97 o                         
  -1  24   7          0.61          1.62         0.72 o                         
   0  24   7        403.67        426.78         3.25 o                         
   1  24   7         76.72         80.02         1.89 o                         
   2  24   7         65.18         70.10         1.49 o                         
   3  24   7        550.68        554.86         8.27 o                         
   4  24   7          0.25          1.80         0.62 o                         
   5  24   7        164.68        159.14         3.90 o                         
   6  24   7         40.59         29.46         1.25 o                         
  -6  25   7         12.81         11.25         0.62 o                         
  -5  25   7         86.91         89.36         1.47 o                         
  -4  25   7        261.00        259.34         3.90 o                         
  -3  25   7         55.65         48.53         1.02 o                         
  -2  25   7         71.57         76.12         1.43 o                         
  -1  25   7        190.75        218.53         3.87 o                         
   0  25   7        224.44        257.79         2.93 o                         
   1  25   7        604.47        630.52         3.75 o                         
   2  25   7         20.04         22.80         0.96 o                         
   3  25   7        551.86        544.30         3.23 o                         
   4  25   7         44.54         57.23         1.24 o                         
   5  25   7         53.98         49.56         1.87 o                         
  -5  26   7        115.86        106.19         1.56 o                         
  -4  26   7         98.44        110.44         2.31 o                         
  -3  26   7          0.93          2.07         0.73 o                         
  -2  26   7        366.48        359.92         2.55 o                         
  -1  26   7        727.83        730.46         8.44 o                         
   0  26   7        131.39        129.52         1.66 o                         
   1  26   7          4.61          7.93         0.76 o                         
   2  26   7          4.71          6.97         0.82 o                         
   3  26   7         18.92         13.25         1.10 o                         
   4  26   7         17.59         11.28         0.69 o                         
  -4  27   7        338.99        298.97         9.77 o                         
  -3  27   7         47.67         49.34         1.19 o                         
  -2  27   7         67.88         88.08         1.47 o                         
  -1  27   7        100.16        106.70         1.94 o                         
   0  27   7        563.20        593.24         4.83 o                         
   1  27   7          1.26          2.12         0.93 o                         
   2  27   7        406.82        413.42         6.24 o                         
   3  27   7          7.92          4.66         0.50 o                         
  -3  28   7         62.32         55.64         1.71 o                         
  -2  28   7         20.55         19.37         1.39 o                         
  -1  28   7          5.02          3.63         0.64 o                         
   0  28   7        168.86        147.90         9.27 o                         
   1  28   7         11.65         12.80         0.93 o                         
   2  28   7         69.02         61.41         1.87 o                         
 -10   0   8        619.85        620.39        13.90 o                         
  -8   0   8         36.13         40.84         2.74 o                         
  -6   0   8       1130.24       1115.05        10.42 o                         
  -4   0   8       3793.66       3802.79        17.23 o                         
  -2   0   8        767.12        845.65        15.76 o                         
   0   0   8         77.20         98.42         7.61 o                         
   2   0   8        385.75        423.67        10.98 o                         
   4   0   8       1539.39       1563.27        22.04 o                         
   6   0   8       1603.95       1388.30        10.31 o                         
   8   0   8        148.61        189.12         3.31 o                         
  10   0   8        703.54        747.65         6.92 o                         
 -11   1   8         92.03        100.24         3.60 o                         
 -10   1   8        373.60        377.38         2.17 o                         
  -9   1   8        853.88        842.99         3.56 o                         
  -8   1   8        868.28        921.74         3.96 o                         
  -7   1   8        608.75        627.47         3.22 o                         
  -6   1   8        642.54        546.01         4.13 o                         
  -5   1   8       2787.70       2730.35        13.92 o                         
  -4   1   8       2627.29       2536.13        20.42 o                         
  -3   1   8       4054.30       3835.92        20.75 o                         
  -2   1   8      11162.47      11148.58        62.10 o                         
  -1   1   8       8594.34       8571.79        42.81 o                         
   0   1   8       6579.63       6255.98        39.05 o                         
   1   1   8      10616.05      10722.24        55.29 o                         
   2   1   8       1368.30       1282.75        12.75 o                         
   3   1   8        706.48        721.30         6.46 o                         
   4   1   8        450.36        415.71        10.73 o                         
   5   1   8        330.10        326.13         2.56 o                         
   6   1   8       1054.04       1030.66         5.22 o                         
   7   1   8         92.74        109.85         1.72 o                         
   8   1   8        537.97        539.30         3.68 o                         
   9   1   8         58.49         72.50         1.29 o                         
  10   1   8         15.15         24.77         1.07 o                         
 -11   2   8        107.00        104.11         4.24 o                         
 -10   2   8         45.74         39.97         0.87 o                         
  -9   2   8        263.00        237.37         2.54 o                         
  -8   2   8          7.44          8.65         0.73 o                         
  -7   2   8         22.24         37.09         0.97 o                         
  -6   2   8         31.77         34.61         2.43 o                         
  -5   2   8       1465.35       1382.87         7.18 o                         
  -4   2   8        240.47        239.62         2.00 o                         
  -3   2   8         58.97         49.27         2.14 o                         
  -2   2   8         60.85         70.97         1.35 o                         
  -1   2   8        943.75        998.34        17.16 o                         
   0   2   8        719.28        827.72         5.89 o                         
   1   2   8        123.76        162.33        11.01 o                         
   2   2   8        157.00        180.76         4.01 o                         
   3   2   8         49.35         50.94         1.96 o                         
   4   2   8        278.17        282.60         4.10 o                         
   5   2   8       1746.46       1791.11         6.84 o                         
   6   2   8        644.70        566.59         3.97 o                         
   7   2   8       1557.03       1612.61         6.80 o                         
   8   2   8        165.08        144.96         1.75 o                         
   9   2   8        626.39        676.26         3.70 o                         
  10   2   8        129.57        128.68         2.38 o                         
 -11   3   8        365.43        334.07         9.10 o                         
 -10   3   8        653.49        652.84         5.02 o                         
  -9   3   8         77.96         94.64         1.24 o                         
  -8   3   8         38.07         35.23         0.89 o                         
  -7   3   8       1299.42       1297.14         8.13 o                         
  -6   3   8       5819.49       5905.84        29.09 o                         
  -5   3   8       3291.52       3180.79        18.49 o                         
  -4   3   8       1558.49       1399.06         7.92 o                         
  -3   3   8       6459.86       6219.21        29.86 o                         
  -2   3   8       5571.42       5218.24        24.97 o                         
  -1   3   8       7008.48       6907.23        35.77 o                         
   0   3   8       8267.01       8247.88        32.58 o                         
   1   3   8       6312.04       6170.18        41.10 o                         
   2   3   8       3435.36       3076.05        23.99 o                         
   3   3   8       1034.05        938.89         6.57 o                         
   4   3   8       1042.25       1044.55         7.50 o                         
   5   3   8        824.79        824.42         3.64 o                         
   6   3   8        818.41        823.06         6.17 o                         
   7   3   8          8.67         21.14         1.04 o                         
   8   3   8        981.74       1049.77         4.98 o                         
   9   3   8          4.60          8.02         0.77 o                         
  10   3   8        203.40        205.67         2.37 o                         
 -11   4   8         74.78         78.84         3.60 o                         
 -10   4   8        112.24        115.44         5.86 o                         
  -9   4   8          3.60          1.96         0.61 o                         
  -8   4   8         83.59         58.66         1.12 o                         
  -7   4   8          7.49          8.73         0.74 o                         
  -6   4   8        686.71        678.34         7.12 o                         
  -5   4   8        336.43        355.13         2.25 o                         
  -4   4   8        324.30        340.67         2.53 o                         
  -3   4   8        980.09        875.63         4.31 o                         
  -2   4   8       1646.06       1578.98        11.13 o                         
  -1   4   8        159.40        143.19         1.77 o                         
   0   4   8         12.80         27.46         4.38 o                         
   1   4   8        601.36        684.34         8.55 o                         
   2   4   8        509.57        575.77         9.31 o                         
   3   4   8        146.22        180.48         2.87 o                         
   4   4   8        123.58        123.83         1.54 o                         
   5   4   8          0.96          5.08         0.69 o                         
   6   4   8          5.50         14.77         0.88 o                         
   7   4   8          3.68          4.75         0.83 o                         
   8   4   8        521.27        513.64         3.46 o                         
   9   4   8          1.11          0.87         0.80 o                         
  10   4   8        558.39        592.78         7.03 o                         
 -11   5   8        374.85        355.50         5.71 o                         
 -10   5   8        589.57        612.64         6.40 o                         
  -9   5   8        108.13        135.74         1.49 o                         
  -8   5   8          3.20          6.04         0.70 o                         
  -7   5   8        832.04        825.99         3.62 o                         
  -6   5   8        983.30       1052.19         5.61 o                         
  -5   5   8       1981.50       1913.82         9.58 o                         
  -4   5   8       2907.98       2796.72        21.99 o                         
  -3   5   8       3577.29       3321.87        22.81 o                         
  -2   5   8       4042.02       3733.83        25.31 o                         
  -1   5   8       6547.30       6697.02        28.54 o                         
   0   5   8       5594.01       5455.47        29.21 o                         
   1   5   8       1221.17       1129.81         8.21 o                         
   2   5   8       1159.00       1048.15         9.88 o                         
   3   5   8       2071.17       2017.37        22.23 o                         
   4   5   8        179.86        204.58         2.07 o                         
   5   5   8        133.42        143.72         1.53 o                         
   6   5   8        384.94        357.02         2.79 o                         
   7   5   8        626.12        638.24         3.74 o                         
   8   5   8         13.30          7.50         0.86 o                         
   9   5   8          8.45          7.61         0.92 o                         
  10   5   8        372.74        347.51         3.48 o                         
 -11   6   8        640.48        612.36         4.87 o                         
 -10   6   8        146.93        134.59         1.63 o                         
  -9   6   8         12.92         14.17         0.75 o                         
  -8   6   8        145.47        143.37         3.68 o                         
  -7   6   8        136.97        127.73         1.48 o                         
  -6   6   8        445.70        430.52         2.80 o                         
  -5   6   8        101.04        102.11         1.95 o                         
  -4   6   8       1670.72       1723.17         6.32 o                         
  -3   6   8       5360.66       5524.39        20.16 o                         
  -2   6   8        140.15        169.56         2.53 o                         
  -1   6   8         26.87         43.54         2.75 o                         
   0   6   8         16.48         14.95         0.86 o                         
   1   6   8        129.62        134.75         7.48 o                         
   2   6   8       1177.04       1262.72        13.47 o                         
   3   6   8        363.49        375.51         7.81 o                         
   4   6   8        216.23        186.87         3.37 o                         
   5   6   8        585.67        620.39         3.26 o                         
   6   6   8         34.06         35.09         1.13 o                         
   7   6   8       1169.19       1109.10         6.86 o                         
   8   6   8        336.46        331.33         3.05 o                         
   9   6   8       1097.01       1168.88         9.09 o                         
  10   6   8          0.87          1.53         0.93 o                         
 -11   7   8         13.30         14.95         0.79 o                         
 -10   7   8         11.90         16.99         0.97 o                         
  -9   7   8        172.11        170.12         1.85 o                         
  -8   7   8       1340.13       1297.37         8.08 o                         
  -7   7   8         34.01         35.97         1.95 o                         
  -6   7   8        441.61        443.05         3.67 o                         
  -5   7   8       1876.38       1814.46        11.25 o                         
  -4   7   8       2774.33       2855.46        12.01 o                         
  -3   7   8       3268.09       3273.10        24.74 o                         
  -2   7   8       3309.33       3052.80        14.28 o                         
  -1   7   8       4450.77       4259.09        20.29 o                         
   0   7   8       4104.05       3969.39        20.65 o                         
   1   7   8       5433.02       5468.21        21.29 o                         
   2   7   8       2769.35       2618.82        25.80 o                         
   3   7   8       1175.60       1135.15        13.30 o                         
   4   7   8       3939.66       3985.64        28.55 o                         
   5   7   8          0.15          3.18         0.64 o                         
   6   7   8        412.74        437.52         4.43 o                         
   7   7   8        435.67        437.99         2.97 o                         
   8   7   8         43.00         47.53         1.22 o                         
   9   7   8        225.84        224.07         2.88 o                         
  10   7   8        883.08        809.86        43.98 o                         
 -11   8   8         76.67         75.51         1.76 o                         
 -10   8   8        121.03        142.67         1.81 o                         
  -9   8   8        224.36        234.61         2.47 o                         
  -8   8   8         18.11         25.55         1.27 o                         
  -7   8   8         97.95        108.71         1.86 o                         
  -6   8   8         25.01         16.30         0.81 o                         
  -5   8   8       2286.52       2219.60        10.26 o                         
  -4   8   8       2680.71       2550.07        14.44 o                         
  -3   8   8         60.42         70.11         2.71 o                         
  -2   8   8          0.73          3.89         0.70 o                         
  -1   8   8        172.98        161.46         3.52 o                         
   0   8   8          4.59         15.06         0.87 o                         
   1   8   8        327.56        328.61         4.68 o                         
   2   8   8         99.76         71.21         4.39 o                         
   3   8   8         52.35         41.30         2.12 o                         
   4   8   8       1255.89       1287.44         5.84 o                         
   5   8   8          0.71          2.94         0.65 o                         
   6   8   8          5.73          7.90         0.77 o                         
   7   8   8        723.34        711.62         5.05 o                         
   8   8   8        708.63        739.08         4.06 o                         
   9   8   8          0.42          1.00         1.05 o                         
  10   8   8          6.90         10.21         1.05 o                         
 -11   9   8        243.47        211.67        11.22 o                         
 -10   9   8         26.41         23.39         0.85 o                         
  -9   9   8         12.48         15.61         0.86 o                         
  -8   9   8        459.04        504.64         2.97 o                         
  -7   9   8        184.17        201.26         2.37 o                         
  -6   9   8        167.95        166.00         1.86 o                         
  -5   9   8       1640.37       1603.79         5.80 o                         
  -4   9   8       1935.52       1864.55        13.16 o                         
  -3   9   8       6271.69       6262.85        24.12 o                         
  -2   9   8       1792.60       1697.81        10.20 o                         
  -1   9   8        463.60        383.78         3.51 o                         
   0   9   8        733.38        644.47         6.56 o                         
   1   9   8       1698.80       1670.61        16.65 o                         
   2   9   8       1087.37       1066.67         9.81 o                         
   3   9   8       2526.45       2592.13        12.72 o                         
   4   9   8          0.00          4.67         0.64 o                         
   5   9   8        444.03        494.18         5.68 o                         
   6   9   8        285.68        281.85         2.42 o                         
   7   9   8        102.28         95.17         1.71 o                         
   8   9   8        277.36        275.27         2.94 o                         
   9   9   8        468.28        446.20         4.44 o                         
  10   9   8          0.55          1.01         0.66 o                         
 -11  10   8         58.99         46.76         1.56 o                         
 -10  10   8         17.76         17.90         0.84 o                         
  -9  10   8        477.98        445.07         3.28 o                         
  -8  10   8       1245.22       1236.05         5.05 o                         
  -7  10   8       1045.15       1094.96         5.28 o                         
  -6  10   8          5.89         10.45         1.56 o                         
  -5  10   8       1184.56       1176.06         5.24 o                         
  -4  10   8        349.17        366.35         4.97 o                         
  -3  10   8        379.37        399.35         8.31 o                         
  -2  10   8        351.02        323.14         2.87 o                         
  -1  10   8        103.58        102.03         2.68 o                         
   0  10   8       1405.18       1343.65         7.37 o                         
   1  10   8          2.09          4.57         0.93 o                         
   2  10   8        431.35        413.98         3.85 o                         
   3  10   8       1953.88       1902.08        15.70 o                         
   4  10   8        907.90        871.06        10.93 o                         
   5  10   8        272.61        276.44         2.21 o                         
   6  10   8        695.43        704.00         5.24 o                         
   7  10   8        743.05        786.84         5.94 o                         
   8  10   8         92.24         97.75         2.23 o                         
   9  10   8        197.41        192.52         3.49 o                         
  10  10   8         19.47         14.34         1.09 o                         
 -10  11   8         51.93         43.63         0.82 o                         
  -9  11   8        661.04        650.52         5.60 o                         
  -8  11   8        446.18        472.56         3.61 o                         
  -7  11   8          6.18          6.53         0.79 o                         
  -6  11   8         12.76         14.84         1.09 o                         
  -5  11   8        441.80        422.28         3.50 o                         
  -4  11   8       6242.75       6308.60        33.04 o                         
  -3  11   8       1641.18       1637.86         7.53 o                         
  -2  11   8        282.92        281.09         3.27 o                         
  -1  11   8       3552.71       3526.05        18.44 o                         
   0  11   8        128.53        125.36         2.28 o                         
   1  11   8        402.26        320.41         3.41 o                         
   2  11   8       3523.36       3520.67        21.59 o                         
   3  11   8         62.28         62.41         1.31 o                         
   4  11   8        845.77        878.73         8.74 o                         
   5  11   8        524.68        513.44         3.88 o                         
   6  11   8        157.37        173.22         4.25 o                         
   7  11   8        230.51        224.05         2.49 o                         
   8  11   8        940.97        923.87         6.70 o                         
   9  11   8        318.57        325.50         7.67 o                         
 -10  12   8        136.64        133.02         1.56 o                         
  -9  12   8         73.31         77.08         3.03 o                         
  -8  12   8          0.17          2.35         0.87 o                         
  -7  12   8       1307.00       1282.78         6.09 o                         
  -6  12   8       1629.09       1636.49         7.68 o                         
  -5  12   8         47.34         48.09         1.42 o                         
  -4  12   8         38.85         32.01         1.08 o                         
  -3  12   8       1504.57       1460.82         6.43 o                         
  -2  12   8        110.71        110.07         1.79 o                         
  -1  12   8         69.34         63.08         1.31 o                         
   0  12   8          1.38          1.76         0.74 o                         
   1  12   8          2.63          6.13         0.80 o                         
   2  12   8        830.06        818.98         5.33 o                         
   3  12   8        241.26        227.99         2.03 o                         
   4  12   8         47.12         49.27         1.09 o                         
   5  12   8         70.63         64.17         1.16 o                         
   6  12   8        223.65        222.69         2.51 o                         
   7  12   8        181.35        172.76         2.54 o                         
   8  12   8          7.78          6.57         0.90 o                         
   9  12   8         66.19         59.55         1.47 o                         
 -10  13   8         45.83         37.64         0.89 o                         
  -9  13   8       1010.11        973.39         6.00 o                         
  -8  13   8        257.78        245.95         2.30 o                         
  -7  13   8        235.85        241.65         2.33 o                         
  -6  13   8        223.39        238.89         3.86 o                         
  -5  13   8         37.18         44.29         1.36 o                         
  -4  13   8        196.43        208.42         2.28 o                         
  -3  13   8       1304.64       1341.18         5.57 o                         
  -2  13   8        859.85        813.50         6.55 o                         
  -1  13   8       4599.86       4479.42        18.97 o                         
   0  13   8        151.53        150.44         1.96 o                         
   1  13   8        937.18        932.57         7.45 o                         
   2  13   8        220.96        240.88         2.27 o                         
   3  13   8        848.66        865.70        11.03 o                         
   4  13   8         34.31         43.10         1.04 o                         
   5  13   8          3.86          5.39         0.70 o                         
   6  13   8         15.44         21.19         0.97 o                         
   7  13   8        362.48        362.64        10.50 o                         
   8  13   8        405.55        400.66         3.28 o                         
   9  13   8        152.22        135.99         2.65 o                         
 -10  14   8          7.95          5.36         0.51 o                         
  -9  14   8         35.80         43.46         0.93 o                         
  -8  14   8        416.49        410.40         3.46 o                         
  -7  14   8        191.19        213.19         2.00 o                         
  -6  14   8        756.49        765.52         5.13 o                         
  -5  14   8        206.37        206.38         3.13 o                         
  -4  14   8         18.48         22.16         1.12 o                         
  -3  14   8        643.93        689.55         6.33 o                         
  -2  14   8        702.51        651.64         5.15 o                         
  -1  14   8        165.56        152.15         4.61 o                         
   0  14   8        125.96         89.64         1.61 o                         
   1  14   8          7.58          7.99         0.81 o                         
   2  14   8        279.67        255.44         2.46 o                         
   3  14   8       2863.81       2868.46        11.05 o                         
   4  14   8        151.67        163.46         2.11 o                         
   5  14   8        939.78        906.96         4.86 o                         
   6  14   8         69.31         76.42         2.40 o                         
   7  14   8        275.69        251.06         5.87 o                         
   8  14   8         14.44         16.02         0.84 o                         
   9  14   8        510.68        426.73         5.92 o                         
 -10  15   8        182.33        110.36         2.34 o                         
  -9  15   8         51.05         54.06         0.95 o                         
  -8  15   8        295.25        299.77         2.33 o                         
  -7  15   8        105.24        110.90         1.53 o                         
  -6  15   8        141.30        150.62         1.93 o                         
  -5  15   8          1.73          4.30         0.88 o                         
  -4  15   8        201.22        195.42         2.80 o                         
  -3  15   8        308.78        282.50         3.46 o                         
  -2  15   8       2062.86       2019.20         7.88 o                         
  -1  15   8        594.33        570.35         4.91 o                         
   0  15   8       1199.32       1229.46         7.63 o                         
   1  15   8        431.01        449.48         3.19 o                         
   2  15   8          0.17          7.37         1.12 o                         
   3  15   8        369.56        356.33         7.95 o                         
   4  15   8        189.44        207.91         2.46 o                         
   5  15   8       2169.38       2220.69        10.29 o                         
   6  15   8        876.71        885.62        10.68 o                         
   7  15   8          8.84          4.20         0.89 o                         
   8  15   8        207.10        211.88         2.82 o                         
  -9  16   8         26.62         25.73         0.95 o                         
  -8  16   8         93.28        101.32         1.19 o                         
  -7  16   8         26.73         31.59         0.99 o                         
  -6  16   8        274.05        262.24         4.01 o                         
  -5  16   8        712.99        705.91         4.50 o                         
  -4  16   8        401.85        422.91         3.47 o                         
  -3  16   8        168.63        148.27         1.86 o                         
  -2  16   8        217.66        200.57         2.41 o                         
  -1  16   8         15.10         15.71         1.01 o                         
   0  16   8         84.37         85.15         1.80 o                         
   1  16   8         33.81         38.64         1.22 o                         
   2  16   8       2842.81       2870.31        13.88 o                         
   3  16   8        539.55        576.37         4.31 o                         
   4  16   8         24.66         29.00         1.01 o                         
   5  16   8          0.12          2.75         0.74 o                         
   6  16   8         36.49         35.14         1.55 o                         
   7  16   8          8.87          5.63         0.81 o                         
   8  16   8         76.64         56.14         1.71 o                         
  -9  17   8          2.53          3.20         0.69 o                         
  -8  17   8        278.04        295.02         2.50 o                         
  -7  17   8        162.17        172.87         1.66 o                         
  -6  17   8       1354.45       1331.35         6.21 o                         
  -5  17   8        999.93        993.17         6.57 o                         
  -4  17   8        170.45        156.04         2.85 o                         
  -3  17   8         35.11         31.30         1.31 o                         
  -2  17   8        528.71        534.02         4.10 o                         
  -1  17   8       1492.38       1582.43         7.40 o                         
   0  17   8        143.61        148.94         2.28 o                         
   1  17   8        926.05        914.66         9.00 o                         
   2  17   8        205.84        197.81         6.01 o                         
   3  17   8          0.80          2.79         0.78 o                         
   4  17   8        574.42        590.42         3.95 o                         
   5  17   8        171.95        174.63         2.15 o                         
   6  17   8       1311.12       1361.80         9.18 o                         
   7  17   8        434.82        434.34         4.26 o                         
   8  17   8         36.92         49.48         2.18 o                         
  -9  18   8         68.65         48.65         1.15 o                         
  -8  18   8          3.82          4.58         0.68 o                         
  -7  18   8         79.62         90.33         1.37 o                         
  -6  18   8        684.09        676.21        12.75 o                         
  -5  18   8         83.56        106.30         1.70 o                         
  -4  18   8        371.02        394.99         3.02 o                         
  -3  18   8        263.17        239.67         2.29 o                         
  -2  18   8         98.48        121.45         1.70 o                         
  -1  18   8         26.92         22.14         1.14 o                         
   0  18   8        249.84        247.35         2.69 o                         
   1  18   8        540.52        559.21         6.92 o                         
   2  18   8        418.74        407.17         3.01 o                         
   3  18   8         69.41         71.13         1.47 o                         
   4  18   8         24.32         22.67         0.92 o                         
   5  18   8        140.98        140.72         1.68 o                         
   6  18   8        129.31        118.54         2.20 o                         
   7  18   8         60.69         46.41         1.33 o                         
   8  18   8        126.51         80.27         2.03 o                         
  -8  19   8          2.33          1.64         0.88 o                         
  -7  19   8       1027.05       1064.29        10.77 o                         
  -6  19   8        424.74        436.26         2.95 o                         
  -5  19   8        679.20        712.49         6.68 o                         
  -4  19   8        390.59        419.75         4.97 o                         
  -3  19   8        159.59        152.09         1.80 o                         
  -2  19   8        323.62        291.94         4.67 o                         
  -1  19   8          6.94          3.93         0.83 o                         
   0  19   8        543.53        543.93         4.10 o                         
   1  19   8        160.63        143.14         2.97 o
[truncated: 167,509 more chars]
